# Supplementary material for: Analysis on GENIE reveals novel recurrent variants that affect molecular diagnosis of sizable number of cancer patients
Source: BMC Cancer. 2019 Feb 1;19:114. doi: 10.1186/s12885-019-5313-1 (PMC6359859; doi:10.1186/s12885-019-5313-1)
Supplement: Supplementary file 1 — Table S1. List of Genes in GENIE. -The file contains genes in GENIE with transcripts used both in GENIE and COSMIC. Each tumor suppressor gene is marked with evidences in Pubmed ID. This information was used to identify inactivating variants in tumor suppressor genes. (XLSX 34 kb) [file 12885_2019_5313_MOESM1_ESM.xlsx]

## Sheet: Sheet1
#gene	canonical	GENIE	COSMIC	TSG	evidence_PMID
ABL1	y	ENST00000318560	ENST00000318560
ABL1	n	ENST00000372348	ENST00000318560
ABL2	y	ENST00000502732	ENST00000512653
ACVR1	y	ENST00000263640	ENST00000263640
ACVR1B	y	ENST00000257963	ENST00000541224
AKT1	y	ENST00000349310	ENST00000349310
AKT2	y	ENST00000392038	ENST00000392038
AKT3	y	ENST00000263826	ENST00000366539
ALK	y	ENST00000389048	ENST00000389048
ALOX12B	y	ENST00000319144	ENST00000319144
AMER1	y	ENST00000330258	ENST00000330258	TSG	26071483
ANKRD11	y	ENST00000301030	ENST00000301030
APC	n	ENST00000257430	ENST00000457016	TSG	1469893
APC	y	ENST00000457016	ENST00000457016	TSG	1469893
AR	y	ENST00000374690	ENST00000374690
ARAF	y	ENST00000377045	ENST00000377045
ARFRP1	y	ENST00000359715	ENST00000359715
ARID1A	y	ENST00000324856	ENST00000324856	TSG	16230384
ARID1B	y	ENST00000350026	ENST00000275248	TSG	16230384
ARID2	y	ENST00000334344	ENST00000334344	TSG	22095441
ARID5B	y	ENST00000279873	ENST00000279873
ASXL1	y	ENST00000375687	ENST00000375687	TSG	23147254
ASXL2	y	ENST00000435504	ENST00000272341
ATM	y	ENST00000278616	ENST00000278616	TSG	9735376
ATR	y	ENST00000350721	ENST00000350721	TSG	15282542
ATRX	y	ENST00000373344	ENST00000373344
AURKA	y	ENST00000312783	ENST00000395909
AURKB	y	ENST00000585124	ENST00000585124
AXIN1	y	ENST00000262320	ENST00000262320	TSG	12101426
AXIN2	y	ENST00000307078	ENST00000307078	TSG	12101426
AXL	y	ENST00000301178	ENST00000359092
B2M	y	ENST00000558401	ENST00000558401	TSG	23784959
BAP1	y	ENST00000460680	ENST00000460680	TSG	23147254
BARD1	y	ENST00000260947	ENST00000260947	TSG	11278247
BBC3	y	ENST00000449228	ENST00000439096	TSG	14585359
BCL10	y	ENST00000370580	ENST00000370580	TSG	10660104
BCL2	y	ENST00000333681	ENST00000398117
BCL2L1	y	ENST00000307677	ENST00000376062
BCL2L11	y	ENST00000393256	ENST00000393256	TSG	15079075
BCL2L12	y	ENST00000246785	ENST00000246785
BCL2L2	y	ENST00000250405	ENST00000250405
BCL6	y	ENST00000232014	ENST00000406870
BCOR	y	ENST00000378444	ENST00000397354
BCORL1	y	ENST00000218147	ENST00000218147	TSG	21989985
BIRC3	y	ENST00000263464	ENST00000263464
BLM	y	ENST00000355112	ENST00000355112	TSG	12483516
BMPR1A	y	ENST00000372037	ENST00000372037	TSG	15124223
BRAF	y	ENST00000288602	ENST00000288602
BRCA1	y	ENST00000357654	ENST00000357654	TSG	7795652
BRCA2	y	ENST00000380152	ENST00000380152	TSG	7731724
BRD4	y	ENST00000263377	ENST00000263377
BRIP1	y	ENST00000259008	ENST00000259008
BTG1	y	ENST00000256015	ENST00000256015
BTK	y	ENST00000308731	ENST00000308731	TSG	16300960
BUB1B	y	ENST00000287598	ENST00000287598	TSG	15655355
C11orf30	y	ENST00000334736	ENST00000334736
CADM2	y	ENST00000407528	ENST00000405615	TSG	21062931
CALR	y	ENST00000316448	ENST00000316448
CARD11	y	ENST00000396946	ENST00000396946
CASP8	y	ENST00000432109	ENST00000264275	TSG	10802708
CBFB	y	ENST00000290858	ENST00000290858	TSG	23064148
CBL	y	ENST00000264033	ENST00000264033	TSG	10940298
CBLB	y	ENST00000264122	ENST00000264122
CCND1	y	ENST00000227507	ENST00000227507
CCND2	y	ENST00000261254	ENST00000261254
CCND3	y	ENST00000372991	ENST00000372991
CCNE1	y	ENST00000262643	ENST00000262643
CD274	y	ENST00000381577	ENST00000381577
CD276	y	ENST00000318443	ENST00000318443
CD58	y	ENST00000369489	ENST00000369489
CD79A	y	ENST00000221972	ENST00000221972
CD79B	y	ENST00000006750	ENST00000006750
CDC73	y	ENST00000367435	ENST00000367435	TSG	14985403
CDH1	y	ENST00000261769	ENST00000261769	TSG	9744472
CDK1	y	ENST00000395284	ENST00000395284
CDK12	y	ENST00000447079	ENST00000447079
CDK2	y	ENST00000266970	ENST00000266970
CDK4	y	ENST00000257904	ENST00000257904
CDK5	y	ENST00000485972	ENST00000485972
CDK6	y	ENST00000265734	ENST00000265734
CDK8	y	ENST00000381527	ENST00000381527
CDK9	y	ENST00000373264	ENST00000373264
CDKN1A	y	ENST00000244741	ENST00000244741	TSG	8118801
CDKN1B	y	ENST00000228872	ENST00000228872	TSG	8621784
CDKN1C	y	ENST00000414822	ENST00000414822	TSG	18325103
CDKN2A	y	ENST00000304494	ENST00000304494	TSG	9516230
CDKN2B	y	ENST00000276925	ENST00000276925	TSG	7739547
CDKN2C	y	ENST00000262662	ENST00000262662	TSG	8570224
CEBPA	y	ENST00000498907	ENST00000498907	TSG	16537832
CENPA	y	ENST00000335756	ENST00000335756
CHD2	y	ENST00000394196	ENST00000394196
CHD4	y	ENST00000357008	ENST00000357008
CHEK1	y	ENST00000428830	ENST00000438015	TSG	12781359
CHEK2	y	ENST00000328354	ENST00000328354	TSG	12781359
CIC	y	ENST00000575354	ENST00000160740	TSG	21817013
CIITA	y	ENST00000324288	ENST00000324288
CREBBP	y	ENST00000262367	ENST00000262367	TSG	10673499
CRKL	y	ENST00000354336	ENST00000354336
CRLF2	y	ENST00000381566	ENST00000400841
CRTC1	y	ENST00000321949	ENST00000321949
CRTC2	y	ENST00000368633	ENST00000368633
CSF1R	y	ENST00000286301	ENST00000286301
CSF3R	y	ENST00000361632	ENST00000373103
CTCF	y	ENST00000264010	ENST00000264010	TSG	21465478
CTLA4	y	ENST00000302823	ENST00000302823
CTNNA1	y	ENST00000302763	ENST00000302763
CTNNB1	y	ENST00000349496	ENST00000349496
CUL3	y	ENST00000264414	ENST00000264414	TSG	25995385
CUX1	y	ENST00000292535	ENST00000292535	TSG	23212519
CUX1	n	ENST00000437600	ENST00000292538	TSG	23212519
CXCR4	y	ENST00000241393	ENST00000409817
CYLD	y	ENST00000311559	ENST00000311559	TSG	12917691
DAXX	y	ENST00000266000	ENST00000266000
DCUN1D1	y	ENST00000292782	ENST00000292782
DDB2	y	ENST00000256996	ENST00000256996	TSG	17468495
DDR2	y	ENST00000367921	ENST00000367922
DEPDC5	y	ENST00000400246	ENST00000400248
DICER1	y	ENST00000343455	ENST00000343455	TSG	19903759
DIS3	y	ENST00000377767	ENST00000377767
DMD	y	ENST00000357033	ENST00000378707	TSG	24793134
DNAJB1	y	ENST00000254322	ENST00000254322	TSG	24361594
DNMT1	y	ENST00000340748	ENST00000340748	TSG	12496760
DNMT3A	y	ENST00000264709	ENST00000321117	TSG	22011581
DNMT3B	y	ENST00000328111	ENST00000328111	TSG	12496760
DOT1L	y	ENST00000398665	ENST00000398665
E2F3	y	ENST00000346618	ENST00000346618
EED	y	ENST00000263360	ENST00000263360	TSG	27000413
EGFL7	y	ENST00000308874	ENST00000371698
EGFR	y	ENST00000275493	ENST00000275493
EIF1AX	y	ENST00000379607	ENST00000379607
EIF4A2	y	ENST00000323963	ENST00000323963
EIF4E	y	ENST00000450253	ENST00000450253
EP300	y	ENST00000263253	ENST00000263253	TSG	23759652
EPCAM	y	ENST00000263735	ENST00000263735
EPHA3	y	ENST00000336596	ENST00000336596	TSG	23324396
EPHA5	y	ENST00000273854	ENST00000273854
EPHA7	y	ENST00000369303	ENST00000369303
EPHB1	y	ENST00000398015	ENST00000398015
ERBB2	y	ENST00000269571	ENST00000269571
ERBB3	y	ENST00000267101	ENST00000267101
ERBB4	y	ENST00000342788	ENST00000342788	TSG	20603612
ERCC2	y	ENST00000391945	ENST00000391945
ERCC3	y	ENST00000285398	ENST00000285398
ERCC4	y	ENST00000311895	ENST00000311895
ERCC5	y	ENST00000355739	ENST00000355739
ERG	y	ENST00000398919	ENST00000442448
ERRFI1	y	ENST00000377482	ENST00000377482	TSG	16648858
ESR1	y	ENST00000206249	ENST00000440973
ETV1	y	ENST00000405218	ENST00000430479
ETV4	y	ENST00000319349	ENST00000319349
ETV5	y	ENST00000306376	ENST00000306376
ETV6	y	ENST00000396373	ENST00000396373	TSG	12626745
EWSR1	y	ENST00000397938	ENST00000397938
EXT1	y	ENST00000378204	ENST00000378204	TSG	9150727
EXT2	y	ENST00000343631	ENST00000533608	TSG	11256613
EZH2	y	ENST00000460911	ENST00000320356
FAM175A	y	ENST00000321945	ENST00000321945
FAM20A	y	ENST00000592554	ENST00000226094
FAM46C	y	ENST00000369448	ENST00000369448
FANCA	y	ENST00000389301	ENST00000389301
FANCC	y	ENST00000289081	ENST00000289081
FANCD2	y	ENST00000383807	ENST00000287647
FANCE	y	ENST00000229769	ENST00000229769
FANCF	y	ENST00000327470	ENST00000327470
FANCG	y	ENST00000378643	ENST00000378643
FANCL	y	ENST00000233741	ENST00000233741
FAS	y	ENST00000355740	ENST00000355740	TSG	9064331
FAT1	y	ENST00000441802	ENST00000441802	TSG	19126244
FBXW7	y	ENST00000281708	ENST00000281708	TSG	15592418
FGF10	y	ENST00000264664	ENST00000264664
FGF14	y	ENST00000376131	ENST00000376131
FGF14	y	ENST00000376143	ENST00000376131
FGF19	y	ENST00000294312	ENST00000294312
FGF23	y	ENST00000237837	ENST00000237837
FGF3	y	ENST00000334134	ENST00000334134
FGF4	y	ENST00000168712	ENST00000168712
FGF6	y	ENST00000228837	ENST00000228837
FGFR1	y	ENST00000447712	ENST00000447712
FGFR2	y	ENST00000358487	ENST00000358487
FGFR3	y	ENST00000260795	ENST00000440486
FGFR4	y	ENST00000292408	ENST00000292410
FH	y	ENST00000366560	ENST00000366560	TSG	15220362
FKBP9	y	ENST00000242209	ENST00000242209
FLCN	y	ENST00000285071	ENST00000285071	TSG	14627671
FLT1	y	ENST00000282397	ENST00000282397
FLT3	y	ENST00000241453	ENST00000241453
FLT4	y	ENST00000261937	ENST00000393347
FOXA1	y	ENST00000250448	ENST00000250448	TSG	22313737
FOXL2	y	ENST00000330315	ENST00000330315	TSG	27431680
FOXO1	y	ENST00000379561	ENST00000379561	TSG	16288288
FOXP1	y	ENST00000318789	ENST00000318789	TSG	25329375
FRS2	y	ENST00000397997	ENST00000299293
FUBP1	y	ENST00000370768	ENST00000370768	TSG	21817013
FUS	y	ENST00000254108	ENST00000254108	TSG	18379348
FYN	y	ENST00000354650	ENST00000354650
GABRA6	y	ENST00000274545	ENST00000274545
GATA1	y	ENST00000376670	ENST00000376670
GATA2	y	ENST00000341105	ENST00000341105
GATA3	y	ENST00000346208	ENST00000379328	TSG	19483726
GATA4	y	ENST00000335135	ENST00000335135	TSG	19509152
GATA6	y	ENST00000269216	ENST00000269216
GID4	y	ENST00000268719	ENST00000268719
GLI1	y	ENST00000228682	ENST00000228682
GLI2	y	ENST00000361492	ENST00000361492
GLI3	y	ENST00000395925	ENST00000395925
GNA11	y	ENST00000078429	ENST00000078429
GNA13	y	ENST00000439174	ENST00000439174
GNAQ	y	ENST00000286548	ENST00000286548
GNAS	y	ENST00000371085	ENST00000371085
GNAS	n	ENST00000371100	ENST00000371100
GNB2L1	y	ENST00000512805	ENST00000512805	TSG	22240482
GPC3	y	ENST00000370818	ENST00000370818	TSG	18404367
GPR124	y	ENST00000412232	ENST00000412232
GPS2	y	ENST00000380728	ENST00000389167	TSG	27460081
GREM1	y	ENST00000300177	ENST00000300177
GRIN2A	y	ENST00000330684	ENST00000396573
GRM3	y	ENST00000361669	ENST00000361669
GSK3B	y	ENST00000264235	ENST00000316626
GSTM5	y	ENST00000256593	ENST00000256593
H3F3A	y	ENST00000366813	ENST00000366813
H3F3B	y	ENST00000254810	ENST00000254810
H3F3C	y	ENST00000340398	ENST00000340398
HGF	y	ENST00000222390	ENST00000222390
HIST1H1C	y	ENST00000343677	ENST00000343677
HIST1H2BD	y	ENST00000289316	ENST00000377777
HIST1H3A	y	ENST00000357647	ENST00000357647
HIST1H3B	y	ENST00000244661	ENST00000244661
HIST1H3C	y	ENST00000540144	ENST00000540144
HIST1H3D	y	ENST00000356476	ENST00000356476
HIST1H3E	y	ENST00000360408	ENST00000360408
HIST1H3F	y	ENST00000446824	ENST00000446824
HIST1H3G	y	ENST00000305910	ENST00000305910
HIST1H3H	y	ENST00000369163	ENST00000369163
HIST1H3I	y	ENST00000328488	ENST00000328488
HIST1H3J	y	ENST00000359303	ENST00000359303
HIST2H3D	y	ENST00000331491	ENST00000331491
HIST3H3	y	ENST00000366696	ENST00000366696
HLA-A	y	ENST00000396634	ENST00000396634	TSG	22219178
HNF1A	y	ENST00000257555	ENST00000257555
HOXB13	y	ENST00000290295	ENST00000290295	TSG	16278676
HRAS	y	ENST00000311189	ENST00000397596
HSD3B1	y	ENST00000369413	ENST00000369413
HSP90AA1	y	ENST00000334701	ENST00000334701
ICOSLG	y	ENST00000407780	ENST00000407780
ID3	y	ENST00000374561	ENST00000374561
IDH1	y	ENST00000345146	ENST00000345146
IDH2	y	ENST00000330062	ENST00000330062
IFNGR1	y	ENST00000367739	ENST00000367739
IGF1	y	ENST00000307046	ENST00000337514
IGF1R	y	ENST00000268035	ENST00000268035
IGF2	y	ENST00000300632	ENST00000381395
IKBKE	y	ENST00000367120	ENST00000367120
IKZF1	y	ENST00000331340	ENST00000331340	TSG	19796813
IKZF3	y	ENST00000346872	ENST00000346872
IL10	y	ENST00000423557	ENST00000423557
IL7R	y	ENST00000303115	ENST00000303115
INHA	y	ENST00000243786	ENST00000243786
INHBA	y	ENST00000242208	ENST00000242208
INPP4A	y	ENST00000074304	ENST00000074304
INPP4B	y	ENST00000262992	ENST00000513000	TSG	24288008
INSIG1	y	ENST00000340368	ENST00000344756
INSR	y	ENST00000302850	ENST00000302850
INSRR	y	ENST00000368195	ENST00000368195
IRF2	y	ENST00000393593	ENST00000393593
IRF4	y	ENST00000380956	ENST00000380956	TSG	21818355
IRS1	y	ENST00000305123	ENST00000305123
IRS2	y	ENST00000375856	ENST00000375856
JAK1	y	ENST00000342505	ENST00000342505
JAK2	y	ENST00000381652	ENST00000381652
JAK3	y	ENST00000458235	ENST00000458235
JUN	y	ENST00000371222	ENST00000371222
KAT6A	y	ENST00000265713	ENST00000265713
KCNIP1	n	ENST00000377360	ENST00000377360
KCNIP1	y	ENST00000411494	ENST00000411494
KCNK12	y	ENST00000327876	ENST00000327876
KDM5A	y	ENST00000399788	ENST00000399788	TSG	21788502
KDM5C	y	ENST00000375401	ENST00000375401
KDM6A	y	ENST00000377967	ENST00000377967	TSG	28228601
KDM6B	y	ENST00000448097	ENST00000254846
KDR	y	ENST00000263923	ENST00000263923
KEAP1	y	ENST00000171111	ENST00000393623	TSG	19818716
KEL	y	ENST00000355265	ENST00000355265
KIT	y	ENST00000288135	ENST00000288135
KLF4	y	ENST00000374672	ENST00000374672
KLHL6	y	ENST00000341319	ENST00000341319
KMT2A	y	ENST00000389506	ENST00000389506
KMT2C	y	ENST00000262189	ENST00000262189	TSG	24794707
KMT2D	y	ENST00000301067	ENST00000301067	TSG	26366710
KRAS	y	ENST00000256078	ENST00000311936
LATS1	y	ENST00000253339	ENST00000543571	TSG	11850843
LATS2	y	ENST00000382592	ENST00000382592	TSG	12853976
LMO1	y	ENST00000335790	ENST00000335790
LMO2	y	ENST00000395833	ENST00000395833
LMO3	y	ENST00000320122	ENST00000354662
LRP1B	y	ENST00000389484	ENST00000389484	TSG	11031110
LYN	y	ENST00000519728	ENST00000519728
LZTR1	y	ENST00000215739	ENST00000215739
MAGI2	y	ENST00000354212	ENST00000354212
MALT1	y	ENST00000348428	ENST00000345724
MAP2K1	y	ENST00000307102	ENST00000307102
MAP2K2	y	ENST00000262948	ENST00000262948
MAP2K4	y	ENST00000353533	ENST00000353533	TSG	9331070
MAP3K1	y	ENST00000399503	ENST00000399503	TSG	24386504
MAP3K13	y	ENST00000265026	ENST00000424227
MAPK1	y	ENST00000215832	ENST00000215832
MAPK3	y	ENST00000263025	ENST00000263025
MAX	y	ENST00000358664	ENST00000358664
MCL1	y	ENST00000369026	ENST00000369026
MDC1	y	ENST00000376406	ENST00000376406	TSG	16427009
MDM2	y	ENST00000462284	ENST00000258149
MDM4	y	ENST00000367182	ENST00000367182
MECOM	y	ENST00000468789	ENST00000392736
MECOM	n	ENST00000494292	ENST00000494292
MED12	y	ENST00000374080	ENST00000374080
MEF2B	y	ENST00000162023	ENST00000424583
MEN1	y	ENST00000337652	ENST00000312049	TSG	19596783
MET	y	ENST00000397752	ENST00000318493
MGA	y	ENST00000219905	ENST00000566586	TSG	27306572
MITF	y	ENST00000448226	ENST00000394351
MLH1	y	ENST00000231790	ENST00000231790	TSG	16106253
MPL	y	ENST00000372470	ENST00000372470
MRE11A	y	ENST00000323929	ENST00000323977
MSH2	y	ENST00000233146	ENST00000233146	TSG	16106253
MSH6	y	ENST00000234420	ENST00000234420	TSG	17404084
MST1	y	ENST00000383728	ENST00000449682	TSG	20080689
MST1R	y	ENST00000296474	ENST00000296474	TSG	26991471
MTOR	y	ENST00000361445	ENST00000361445
MUTYH	y	ENST00000372098	ENST00000372098
MYB	y	ENST00000367814	ENST00000367814
MYBL1	y	ENST00000522677	ENST00000522677
MYC	y	ENST00000377970	ENST00000377970
MYCL	y	ENST00000372816	ENST00000372815
MYCN	y	ENST00000281043	ENST00000281043
MYD88	y	ENST00000396334	ENST00000396334
MYOD1	y	ENST00000250003	ENST00000250003
NBN	y	ENST00000265433	ENST00000265433	TSG	22864661
NCOA3	y	ENST00000371998	ENST00000371998
NCOR1	y	ENST00000268712	ENST00000268712	TSG	26589942
NEGR1	y	ENST00000357731	ENST00000357731
NF1	y	ENST00000358273	ENST00000358273	TSG	1946460
NF2	y	ENST00000338641	ENST00000338641	TSG	8401504
NFE2L2	y	ENST00000397062	ENST00000397062
NFKBIA	y	ENST00000216797	ENST00000216797
NFKBIZ	y	ENST00000326172	ENST00000326172
NKX2-1	y	ENST00000498187	ENST00000498187
NKX3-1	y	ENST00000380871	ENST00000380871	TSG	10215624
NOTCH1	y	ENST00000277541	ENST00000277541	TSG	21798897
NOTCH2	y	ENST00000256646	ENST00000256646	TSG	22006338
NOTCH3	y	ENST00000263388	ENST00000263388
NOTCH4	y	ENST00000375023	ENST00000375023
NPM1	y	ENST00000296930	ENST00000517671	TSG	20306250
NPRL2	y	ENST00000232501	ENST00000232501	TSG	17018626
NPRL3	y	ENST00000399953	ENST00000399953
NRAS	y	ENST00000369535	ENST00000369535
NSD1	y	ENST00000439151	ENST00000439151
NTRK1	y	ENST00000524377	ENST00000524377
NTRK2	y	ENST00000323115	ENST00000376214
NTRK3	y	ENST00000360948	ENST00000394480	TSG	23874207
NUP93	y	ENST00000308159	ENST00000308159
PAK1	y	ENST00000356341	ENST00000356341
PAK3	y	ENST00000262836	ENST00000446737
PAK7	y	ENST00000353224	ENST00000378429
PALB2	y	ENST00000261584	ENST00000261584	TSG	19268590
PARK2	y	ENST00000366898	ENST00000366898	TSG	20372088
PARP1	y	ENST00000366794	ENST00000366794	TSG	26540566
PAX5	y	ENST00000358127	ENST00000358127	TSG	21319196
PBRM1	y	ENST00000296302	ENST00000337303	TSG	22949125
PDCD1	y	ENST00000334409	ENST00000334409
PDCD1LG2	y	ENST00000397747	ENST00000397747
PDGFRA	y	ENST00000257290	ENST00000257290
PDGFRB	y	ENST00000261799	ENST00000261799
PDK1	y	ENST00000282077	ENST00000282077
PDPK1	y	ENST00000342085	ENST00000342085
PGR	y	ENST00000325455	ENST00000325455	TSG	21353793
PHF6	y	ENST00000332070	ENST00000370803	TSG	20228800
PHOX2B	y	ENST00000226382	ENST00000226382
PIK3C2B	y	ENST00000367187	ENST00000367187
PIK3C2G	y	ENST00000266497	ENST00000433979
PIK3C3	y	ENST00000262039	ENST00000262039
PIK3CA	y	ENST00000263967	ENST00000263967
PIK3CB	y	ENST00000289153	ENST00000477593
PIK3CD	y	ENST00000377346	ENST00000377346
PIK3CG	y	ENST00000359195	ENST00000440650
PIK3R1	y	ENST00000521381	ENST00000521381	TSG	25757764
PIK3R2	y	ENST00000222254	ENST00000222254
PIK3R3	y	ENST00000262741	ENST00000372006
PIM1	y	ENST00000373509	ENST00000373509
PLCG2	y	ENST00000359376	ENST00000359376
PLK2	y	ENST00000274289	ENST00000274289	TSG	22289679
PMAIP1	y	ENST00000316660	ENST00000316660
PMS1	y	ENST00000441310	ENST00000441310
PMS2	y	ENST00000265849	ENST00000265849
PNRC1	y	ENST00000336032	ENST00000336032
POLD1	y	ENST00000440232	ENST00000440232
POLE	y	ENST00000320574	ENST00000320574
PPM1D	y	ENST00000305921	ENST00000305921
PPP2R1A	y	ENST00000322088	ENST00000322088
PPP6C	y	ENST00000373547	ENST00000373547
PRAME	y	ENST00000398741	ENST00000398741
PRDM1	y	ENST00000369096	ENST00000369096	TSG	25115512
PREX2	y	ENST00000288368	ENST00000288368
PRF1	y	ENST00000373209	ENST00000373209
PRKAR1A	y	ENST00000358598	ENST00000358598	TSG	12203783
PRKCI	y	ENST00000295797	ENST00000295797
PRKCZ	y	ENST00000378567	ENST00000378567
PRKDC	y	ENST00000314191	ENST00000314191
PRPF40B	y	ENST00000380281	ENST00000380281
PRPF8	y	ENST00000304992	ENST00000304992
PRSS8	y	ENST00000317508	ENST00000317508
PSMD13	y	ENST00000532097	ENST00000532097
PTCH1	y	ENST00000331920	ENST00000375274	TSG	8906787
PTEN	y	ENST00000371953	ENST00000371953	TSG	9072974
PTK2	y	ENST00000521059	ENST00000521059
PTPN11	y	ENST00000351677	ENST00000351677
PTPRD	y	ENST00000356435	ENST00000381196	TSG	19478061
PTPRS	y	ENST00000357368	ENST00000357368
PTPRT	y	ENST00000373187	ENST00000373198	TSG	21517784
QKI	y	ENST00000361752	ENST00000361752
RAB35	y	ENST00000229340	ENST00000229340
RAC1	y	ENST00000348035	ENST00000348035
RAD21	y	ENST00000297338	ENST00000297338
RAD50	y	ENST00000378823	ENST00000378823
RAD51	y	ENST00000267868	ENST00000267868
RAD51B	y	ENST00000487270	ENST00000487270
RAD51C	y	ENST00000337432	ENST00000337432	TSG	24631219
RAD51D	y	ENST00000345365	ENST00000335858
RAD52	y	ENST00000358495	ENST00000358495
RAD54L	y	ENST00000371975	ENST00000442598
RAF1	y	ENST00000251849	ENST00000251849
RANBP2	y	ENST00000283195	ENST00000283195
RARA	y	ENST00000254066	ENST00000254066
RASA1	y	ENST00000274376	ENST00000274376	TSG	26993606
RB1	y	ENST00000267163	ENST00000267163	TSG	12459729
RBL2	y	ENST00000262133	ENST00000262133	TSG	7923196
RBM10	y	ENST00000377604	ENST00000377604	TSG	26853560
RECQL4	y	ENST00000428558	ENST00000428558
REL	y	ENST00000295025	ENST00000295025
RET	y	ENST00000355710	ENST00000355710
RFWD2	y	ENST00000367669	ENST00000367669
RHEB	y	ENST00000262187	ENST00000262187
RHOA	y	ENST00000418115	ENST00000418115
RHPN2	y	ENST00000254260	ENST00000254260
RICTOR	y	ENST00000357387	ENST00000357387
RIT1	y	ENST00000368323	ENST00000368323
RNF43	y	ENST00000407977	ENST00000407977	TSG	22895187
ROS1	y	ENST00000368508	ENST00000368508
RPL26	y	ENST00000293842	ENST00000293842
RPS6KA4	y	ENST00000334205	ENST00000334205
RPS6KB2	y	ENST00000312629	ENST00000312629
RPTOR	y	ENST00000306801	ENST00000306801
RUNX1	y	ENST00000300305	ENST00000300305	TSG	12555067
RUNX1	n	ENST00000344691	ENST00000300305	TSG	12555067
RUNX1T1	n	ENST00000265814	ENST00000265814
RUNX1T1	n	ENST00000436581	ENST00000436581
RUNX1T1	y	ENST00000523629	ENST00000360348
RYBP	y	ENST00000477973	ENST00000477973	TSG	19098711
SBDS	y	ENST00000246868	ENST00000246868
SDCCAG8	y	ENST00000366541	ENST00000366541
SDHA	y	ENST00000264932	ENST00000264932	TSG	21771581
SDHAF2	y	ENST00000301761	ENST00000301761
SDHB	y	ENST00000375499	ENST00000375499	TSG	21771581
SDHC	y	ENST00000367975	ENST00000367975
SDHD	y	ENST00000375549	ENST00000375549	TSG	21771581
SETBP1	y	ENST00000282030	ENST00000282030
SETD2	y	ENST00000409792	ENST00000409792	TSG	20501857
SF1	y	ENST00000377390	ENST00000377390
SF3B1	y	ENST00000335508	ENST00000335508
SH2B2	y	ENST00000536178	ENST00000536178
SH2B3	y	ENST00000341259	ENST00000341259	TSG	23908464
SH2D1A	y	ENST00000371139	ENST00000371139
SHQ1	y	ENST00000325599	ENST00000325599	TSG	23570385
SLIT2	y	ENST00000504154	ENST00000504154	TSG	24297051
SLITRK6	y	ENST00000400286	ENST00000400286
SMAD2	y	ENST00000262160	ENST00000262160	TSG	9328171
SMAD3	y	ENST00000327367	ENST00000327367
SMAD4	y	ENST00000342988	ENST00000342988	TSG	9328171
SMARCA4	y	ENST00000344626	ENST00000429416	TSG	11085541
SMARCB1	y	ENST00000263121	ENST00000263121	TSG	11263494
SMARCD1	y	ENST00000394963	ENST00000394963
SMC1A	y	ENST00000322213	ENST00000322213
SMC3	y	ENST00000361804	ENST00000361804
SMO	y	ENST00000249373	ENST00000249373
SNCAIP	y	ENST00000261368	ENST00000261368
SOCS1	y	ENST00000332029	ENST00000332029
SOX10	y	ENST00000360880	ENST00000396884
SOX17	y	ENST00000297316	ENST00000297316
SOX2	y	ENST00000325404	ENST00000431565
SOX9	y	ENST00000245479	ENST00000245479
SPEN	y	ENST00000375759	ENST00000375759	TSG	26297734
SPOP	y	ENST00000347630	ENST00000393328	TSG	21577200
SPTA1	y	ENST00000368147	ENST00000368147
SQSTM1	y	ENST00000389805	ENST00000389805
SRC	y	ENST00000358208	ENST00000445403
SRSF2	y	ENST00000359995	ENST00000392485
STAG1	y	ENST00000383202	ENST00000383202	TSG	15361841
STAG2	y	ENST00000371144	ENST00000371160	TSG	21852505
STAT3	y	ENST00000264657	ENST00000264657
STAT4	y	ENST00000358470	ENST00000358470
STAT5A	y	ENST00000345506	ENST00000345506
STAT5B	y	ENST00000293328	ENST00000293328
STAT6	y	ENST00000300134	ENST00000300134
STK11	y	ENST00000326873	ENST00000326873	TSG	12097271
STK40	y	ENST00000373129	ENST00000373129
SUFU	y	ENST00000369902	ENST00000369902	TSG	17452975
SUZ12	y	ENST00000322652	ENST00000322652	TSG	25119042
SYK	y	ENST00000375746	ENST00000375751	TSG	12445683
SYNE1	y	ENST00000367255	ENST00000265368
TAF1	y	ENST00000373790	ENST00000373790
TBX3	y	ENST00000257566	ENST00000257566
TCEB1	y	ENST00000284811	ENST00000284811
TCF3	y	ENST00000262965	ENST00000262965	TSG	17311319
TCF7L1	y	ENST00000282111	ENST00000282111
TCF7L2	y	ENST00000355995	ENST00000369397	TSG	21383188
TERT	y	ENST00000310581	ENST00000310581
TET1	y	ENST00000373644	ENST00000373644	TSG	26165803
TET2	y	ENST00000380013	ENST00000380013	TSG	21803851
TGFBR1	y	ENST00000374994	ENST00000374994
TGFBR2	y	ENST00000295754	ENST00000295754	TSG	17985359
TLR4	y	ENST00000355622	ENST00000355622
TMEM127	y	ENST00000258439	ENST00000258439
TMPRSS2	y	ENST00000332149	ENST00000332149
TNFAIP3	y	ENST00000237289	ENST00000237289	TSG	19608751
TNFRSF14	y	ENST00000355716	ENST00000355716
TOP1	y	ENST00000361337	ENST00000361337
TOP2A	y	ENST00000423485	ENST00000423485
TP53	y	ENST00000269305	ENST00000269305	TSG	1905840
TP63	y	ENST00000264731	ENST00000264731
TRAF2	y	ENST00000247668	ENST00000536468
TRAF7	y	ENST00000326181	ENST00000326181
TSC1	y	ENST00000298552	ENST00000298552	TSG	11390358
TSC2	y	ENST00000219476	ENST00000219476	TSG	11390358
TSHR	y	ENST00000541158	ENST00000541158
U2AF1	y	ENST00000291552	ENST00000291552
VEGFA	y	ENST00000523873	ENST00000372055
VHL	y	ENST00000256474	ENST00000256474	TSG	8493574
VTCN1	y	ENST00000369458	ENST00000369458
WISP3	y	ENST00000230529	ENST00000361714	TSG	12082632
WRN	y	ENST00000298139	ENST00000298139
WT1	y	ENST00000332351	ENST00000332351	TSG	1313285
XIAP	y	ENST00000355640	ENST00000434753
XPA	y	ENST00000375128	ENST00000375128
XPC	y	ENST00000285021	ENST00000285021
XPO1	y	ENST00000401558	ENST00000401558
XRCC2	y	ENST00000359321	ENST00000359321
YAP1	y	ENST00000282441	ENST00000526343	TSG	18617895
YES1	y	ENST00000314574	ENST00000584307
ZBTB2	y	ENST00000325144	ENST00000325144
ZFHX3	y	ENST00000268489	ENST00000268489	TSG	23144151
ZNF217	y	ENST00000302342	ENST00000371471
ZNF703	y	ENST00000331569	ENST00000331569
ZNF708	y	ENST00000356929	ENST00000356929
ZRSR2	y	ENST00000307771	ENST00000307771
