# Supplementary material for: Analysis on GENIE reveals novel recurrent variants that affect molecular diagnosis of sizable number of cancer patients
Source: BMC Cancer. 2019 Feb 1;19:114. doi: 10.1186/s12885-019-5313-1 (PMC6359859; doi:10.1186/s12885-019-5313-1)
Supplement: Supplementary file 2 — Table S2. Variants recurring more than 3 times in GENIE samples only. Variants are ordered by the recurrence counts in GENIE. For each variant, AA change and CDS change are shown with COSMIC and GENIE sample counts. Z-value was computed for each variant using ExAC information (ExAC_AC, ExAC_AN, sample number). The table also contains sample IDs and cancer types for each variant. (XLSX 83 kb) [file 12885_2019_5313_MOESM2_ESM.xlsx]

## Sheet: supplementary_2_filtered
#gene	mut_type	AA_mut	CDS_mut	GENIE	COSMIC	ExAC_AC_adj	ExAC_AN_adj	NUM_samples	GERM_filter	Samples	Cancer_types
MET	missense_variant	p.A179T	c.535G>A	19	1	1	120082	18966	10.6022	GENIE-JHU-00013;GENIE-JHU-00041;GENIE-JHU-00145;GENIE-JHU-00192;GENIE-JHU-00194;GENIE-JHU-00202;GENIE-JHU-00205;GENIE-JHU-00208;GENIE-JHU-00213;GENIE-JHU-00233;GENIE-JHU-00250;GENIE-JHU-00266;GENIE-JHU-00645;GENIE-JHU-00681;GENIE-JHU-00735;GENIE-JHU-00787;GENIE-JHU-00801;GENIE-JHU-00928;GENIE-JHU-01013	Non-Small Cell Lung Cancer(13);Melanoma(2);Colorectal Cancer(4)
ERBB3	missense_variant	p.E928G	c.2783A>G	14	2	0	121410	14902	10.6805	GENIE-DFCI-002929;GENIE-DFCI-004816;GENIE-DFCI-005273;GENIE-DFCI-008566;GENIE-MSK-P-0001001;GENIE-MSK-P-0001008;GENIE-MSK-P-0003179;GENIE-MSK-P-0003179;GENIE-MSK-P-0004076;GENIE-MSK-P-0004738;GENIE-MSK-P-0004938;GENIE-MSK-P-0005342;GENIE-MSK-P-0006434;GENIE-VICC-777422	Melanoma(1);Colorectal Cancer(2);Bladder Cancer(2);Hepatobiliary Cancer(1);Small Bowel Cancer(1);Breast Cancer(6);Esophagogastric Cancer(1)
CDKN2A	missense_variant	p.P75S	c.223C>T	13	1	0	121410	18966	9.12286	GENIE-UHN-032365;GENIE-UHN-110246;GENIE-UHN-179146;GENIE-UHN-202561;GENIE-UHN-231877;GENIE-UHN-252864;GENIE-UHN-343583;GENIE-UHN-407211;GENIE-UHN-509155;GENIE-UHN-796139;GENIE-UHN-808862;GENIE-UHN-888085;GENIE-UHN-895037	Prostate Cancer(1);Colorectal Cancer(2);Ovarian Cancer(5);Non-Small Cell Lung Cancer(1);Endometrial Cancer(2);Breast Cancer(1);Cervical Cancer(1)
SMO	conservative_inframe_insertion	p.L23dup	c.67_69dupCTG	11	2	0	121410	18966	8.39175	GENIE-DFCI-000153;GENIE-DFCI-000508;GENIE-DFCI-002170;GENIE-DFCI-003188;GENIE-DFCI-003207;GENIE-DFCI-003881;GENIE-DFCI-004872;GENIE-DFCI-005459;GENIE-DFCI-007069;GENIE-DFCI-007709;GENIE-DFCI-007765	Thyroid Cancer(1);Melanoma(1);Glioma(2);Leukemia(2);Non-Small Cell Lung Cancer(2);Cancer of Unknown Primary(1);Endometrial Cancer(1);Breast Cancer(1)
SMARCA4	missense_variant	p.R1189Q	c.3566G>A	8	2	0	121410	14472	8.19258	GENIE-DFCI-004411;GENIE-DFCI-006907;GENIE-DFCI-007681;GENIE-DFCI-009036;GENIE-MSK-P-0003238;GENIE-MSK-P-0003467;GENIE-MSK-P-0003524;GENIE-VICC-780126	Glioma(1);Bladder Cancer(3);Renal Cell Carcinoma(1);Cancer of Unknown Primary(1);Breast Cancer(1);Esophagogastric Cancer(1)
CDKN2A	missense_variant	p.E69G	c.206A>G	7	0	1	81626	18966	4.96405	GENIE-DFCI-004339;GENIE-JHU-00570;GENIE-JHU-00657;GENIE-JHU-00988;GENIE-JHU-00988;GENIE-VICC-175812;GENIE-VICC-907832	Non-Small Cell Lung Cancer(6);Colorectal Cancer(1)
ERBB3	missense_variant	p.M91I	c.273G>A	7	2	0	121410	14902	7.55205	GENIE-DFCI-001215;GENIE-DFCI-001291;GENIE-DFCI-002416;GENIE-DFCI-005401;GENIE-DFCI-006978;GENIE-MSK-P-0003504;GENIE-MSK-P-0004618	Bladder Cancer(6);Endometrial Cancer(1)
ERBB3	missense_variant	p.K329E	c.985A>G	7	0	0	121410	14902	7.55205	GENIE-GRCC-5c80f959;GENIE-MSK-P-0001589;GENIE-MSK-P-0001600;GENIE-MSK-P-0001610;GENIE-MSK-P-0005650;GENIE-MSK-P-0006704;GENIE-MSK-P-0007285	Bladder Cancer(4);Breast Cancer(1);Colorectal Cancer(1);Esophagogastric Cancer(1)
ERCC2	missense_variant	p.N238S	c.713A>G	7	0	0	121410	14472	7.66343	GENIE-DFCI-008946;GENIE-MSK-P-0002186;GENIE-MSK-P-0003179;GENIE-MSK-P-0003179;GENIE-MSK-P-0005372;GENIE-MSK-P-0005511;GENIE-MSK-P-0005511	Bladder Cancer(5);Breast Cancer(2)
FANCA	missense_variant	p.K1283R	c.3848A>G	7	0	9	121412	14472	4.29223	GENIE-DFCI-000156;GENIE-DFCI-002759;GENIE-DFCI-006699;GENIE-DFCI-007614;GENIE-DFCI-008115;GENIE-DFCI-008152;GENIE-VICC-106894	Bladder Cancer(1);Endometrial Cancer(1);Hepatobiliary Cancer(1);Breast Cancer(3);Leukemia(1)
FLT1	missense_variant	p.R501K	c.1502G>A	7	0	13	121366	14902	3.44859	GENIE-DFCI-001309;GENIE-DFCI-001786;GENIE-DFCI-002431;GENIE-DFCI-004016;GENIE-DFCI-005381;GENIE-DFCI-007156;GENIE-GRCC-5adb0fc4	Melanoma(1);Ovarian Cancer(1);Non-Small Cell Lung Cancer(2);Cancer of Unknown Primary(1);Breast Cancer(1);Cervical Cancer(1)
FLT4	frameshift_variant	p.P30fs	c.88delC	7	2	0	121410	14472	7.66343	GENIE-DFCI-006410;GENIE-DFCI-008343;GENIE-MSK-P-0004051;GENIE-MSK-P-0004442;GENIE-MSK-P-0005455;GENIE-MSK-P-0005548;GENIE-MSK-P-0007688	Non-Small Cell Lung Cancer(1);Colorectal Cancer(6)
IKZF1	missense_variant	p.D22N	c.64G>A	7	0	0	121410	14472	7.66343	GENIE-DFCI-000797;GENIE-DFCI-002795;GENIE-DFCI-007135;GENIE-MSK-P-0003338;GENIE-MSK-P-0007144;GENIE-VICC-670663;GENIE-VICC-678813	Colorectal Cancer(1);Non-Small Cell Lung Cancer(1);Melanoma(3);Glioma(1);Embryonal Tumor(1)
KDR	missense_variant	p.S265L	c.794C>T	7	0	10	121376	18966	3.33636	GENIE-DFCI-005516;GENIE-DFCI-006304;GENIE-DFCI-006945;GENIE-JHU-00296;GENIE-JHU-00296;GENIE-MSK-P-0005509;GENIE-VICC-106269	Myelodysplasia(1);Melanoma(1);Colorectal Cancer(1);Sellar Tumor(1);Non-Small Cell Lung Cancer(2);"Skin Cancer, Non-Melanoma"(1)
PIK3CB	frameshift_variant	p.R604fs	c.1809dupC	7	1	0	121410	7778	10.4533	GENIE-MSK-P-0000247;GENIE-MSK-P-0000247;GENIE-MSK-P-0003650;GENIE-MSK-P-0004239;GENIE-MSK-P-0005070;GENIE-MSK-P-0005842;GENIE-MSK-P-0006849	Bladder Cancer(1);"Skin Cancer, Non-Melanoma"(1);Breast Cancer(3);Endometrial Cancer(1);Esophagogastric Cancer(1)
APC	missense_variant	p.T1160K	c.3479C>A	6	0	12	120566	18966	2.444	GENIE-DFCI-003366;GENIE-DFCI-005335;GENIE-DFCI-005548;GENIE-DFCI-006082;GENIE-DFCI-008840;GENIE-VICC-176003	Ovarian Cancer(1);Salivary Gland Cancer(1);Non-Small Cell Lung Cancer(1);Melanoma(1);Colorectal Cancer(2)
ARID1A	missense_variant	p.S735N	c.2204G>A	6	0	15	121376	14472	2.66173	GENIE-DFCI-000018;GENIE-DFCI-007947;GENIE-DFCI-008185;GENIE-DFCI-009156;GENIE-MSK-P-0001463;GENIE-VICC-620664	Bladder Cancer(1);Hepatobiliary Cancer(1);Leukemia(1);Non-Small Cell Lung Cancer(1);Breast Cancer(1);Cervical Cancer(1)
ASXL1	missense_variant	p.S1028L	c.3083C>T	6	1	7	121408	14472	4.14981	GENIE-DFCI-000557;GENIE-DFCI-001828;GENIE-DFCI-003081;GENIE-DFCI-003100;GENIE-DFCI-004415;GENIE-DFCI-005651	Thyroid Cancer(1);Non-Small Cell Lung Cancer(2);Melanoma(1);Small Cell Lung Cancer(1);Prostate Cancer(1)
ATRX	missense_variant	p.G1071R	c.3211G>A	6	0	1	87215	14472	5.41338	GENIE-DFCI-000924;GENIE-DFCI-002243;GENIE-DFCI-002940;GENIE-DFCI-005635;GENIE-DFCI-006858;GENIE-MSK-P-0007156	Skin Cancer, Non-Melanoma(1);Non-Small Cell Lung Cancer(2);Breast Cancer(1);Colorectal Cancer(1);Myeloproliferative Neoplasm(1)
BRCA1	missense_variant	p.E597K	c.1789G>A	6	1	7	121072	14902	4.06235	GENIE-DFCI-000110;GENIE-DFCI-000451;GENIE-DFCI-001303;GENIE-DFCI-007171;GENIE-MSK-P-0005021;GENIE-MSK-P-0006124	Bladder Cancer(2);"Skin Cancer, Non-Melanoma"(1);Non-Small Cell Lung Cancer(1);Breast Cancer(1);Colorectal Cancer(1)
CARD11	missense_variant	p.R377Q	c.1130G>A	6	2	0	121410	14472	7.09493	GENIE-DFCI-000347;GENIE-DFCI-005421;GENIE-DFCI-005960;GENIE-MSK-P-0001821;GENIE-MSK-P-0005197;GENIE-VICC-967401	Non-Hodgkin Lymphoma(1);Colorectal Cancer(1);Uterine Sarcoma(1);Ovarian Cancer(1);Small Bowel Cancer(1);"Skin Cancer, Non-Melanoma"(1)
CDKN2A	synonymous_variant	p.V106V	c.318G>A	6	2	12	111756	18966	2.26788	GENIE-DFCI-000936;GENIE-DFCI-007799;GENIE-GRCC-3f4c9a2f;GENIE-GRCC-56024775;GENIE-JHU-00308;GENIE-VICC-129815	Melanoma(1);Non-Small Cell Lung Cancer(2);Breast Cancer(1);Colorectal Cancer(1);Gastrointestinal Stromal Tumor(1)
ERBB4	missense_variant	p.E452K	c.1354G>A	6	2	0	121410	18966	6.19761	GENIE-DFCI-000987;GENIE-DFCI-005237;GENIE-MSK-P-0005260;GENIE-VICC-404331;GENIE-VICC-661315;GENIE-VICC-688011	Skin Cancer, Non-Melanoma(2);Melanoma(4)
ERCC3	missense_variant	p.R742W	c.2224C>T	6	1	3	120992	13640	5.62107	GENIE-DFCI-003551;GENIE-DFCI-004475;GENIE-DFCI-005706;GENIE-DFCI-006514;GENIE-DFCI-006557;GENIE-DFCI-007553	Glioma(1);Sex Cord Stromal Tumor(1);Renal Cell Carcinoma(1);Non-Small Cell Lung Cancer(1);Leukemia(1);Colorectal Cancer(1)
FBXW7	missense_variant	p.R441W	c.1321C>T	6	1	0	121410	18966	6.19761	GENIE-DFCI-000804;GENIE-DFCI-008530;GENIE-JHU-00568;GENIE-JHU-00568;GENIE-MSK-P-0005824;GENIE-VICC-109972	Colorectal Cancer(3);Endometrial Cancer(1);Renal Cell Carcinoma(1);Esophagogastric Cancer(1)
IGF1R	missense_variant	p.R1246C	c.3736C>T	6	1	4	121404	14472	5.05891	GENIE-DFCI-000948;GENIE-DFCI-001979;GENIE-DFCI-006816;GENIE-DFCI-008337;GENIE-MSK-P-0001042;GENIE-MSK-P-0004379	CNS Cancer(1);Endometrial Cancer(2);"Skin Cancer, Non-Melanoma"(1);Breast Cancer(1);Glioma(1)
IKZF1	missense_variant	p.E304K	c.910G>A	6	0	0	121410	14472	7.09493	GENIE-DFCI-004820;GENIE-MSK-P-0002490;GENIE-MSK-P-0004348;GENIE-MSK-P-0006488;GENIE-VICC-113291;GENIE-VICC-293481	Melanoma(6)
KMT2D	missense_variant	p.K4832N	c.14496G>T	6	0	8	120670	14472	3.8902	GENIE-DFCI-001726;GENIE-DFCI-002293;GENIE-DFCI-002424;GENIE-DFCI-007000;GENIE-DFCI-008980;GENIE-VICC-543729	Ovarian Cancer(1);Breast Cancer(1);Colorectal Cancer(2);Head and Neck Cancer(1);Thymic Tumor(1)
MET	missense_variant	p.D1028H	c.3082G>C	6	2	0	121410	18966	6.19761	GENIE-GRCC-0601c765;GENIE-MSK-P-0001037;GENIE-MSK-P-0003879;GENIE-MSK-P-0004169;GENIE-MSK-P-0006065;GENIE-NKI-MBVN	Non-Small Cell Lung Cancer(6)
MET	missense_variant	p.D1028Y	c.3082G>T	6	0	0	121410	18966	6.19761	GENIE-DFCI-009060;GENIE-MSK-P-0001241;GENIE-MSK-P-0001241;GENIE-MSK-P-0006052;GENIE-NKI-PMOM;GENIE-VICC-834293	Non-Small Cell Lung Cancer(6)
MYC	missense_variant	p.S161L	c.482C>T	6	0	0	121410	14472	7.09493	GENIE-DFCI-001998;GENIE-DFCI-006033;GENIE-DFCI-007675;GENIE-MSK-P-0004793;GENIE-MSK-P-0006380;GENIE-MSK-P-0006587	Ovarian Cancer(1);Endometrial Cancer(2);Colorectal Cancer(2);Cervical Cancer(1)
PDCD1	frameshift_variant	p.T36fs	c.104delC	6	2	0	121410	7341	9.96174	GENIE-MSK-P-0001791;GENIE-MSK-P-0002054;GENIE-MSK-P-0002633;GENIE-MSK-P-0004011;GENIE-MSK-P-0005564;GENIE-MSK-P-0007147	Endometrial Cancer(2);Non-Small Cell Lung Cancer(1);Glioma(1);Colorectal Cancer(2)
PDCD1LG2	missense_variant	p.P81S	c.241C>T	6	0	14	121296	6736	4.95589	GENIE-DFCI-000162;GENIE-DFCI-006865;GENIE-DFCI-006933;GENIE-DFCI-008071;GENIE-DFCI-009315;GENIE-VICC-270802	Colorectal Cancer(1);Head and Neck Cancer(1);Appendiceal Cancer(1);Mesothelioma(1);Leukemia(1);Pancreatic Cancer(1)
PIK3C2B	missense_variant	p.G1435R	c.4303G>C	6	0	15	117718	6736	4.69086	GENIE-DFCI-002504;GENIE-DFCI-005487;GENIE-DFCI-006356;GENIE-DFCI-007351;GENIE-DFCI-007903;GENIE-VICC-270802	Head and Neck Cancer(1);Ovarian Cancer(1);Sellar Tumor(1);Appendiceal Cancer(1);Non-Small Cell Lung Cancer(1);Breast Cancer(1)
PMS2	missense_variant	p.K651R	c.1952A>G	6	1	4	121344	14472	5.05745	GENIE-DFCI-001231;GENIE-DFCI-002666;GENIE-DFCI-003787;GENIE-DFCI-005079;GENIE-DFCI-007421;GENIE-DFCI-008143	Bladder Cancer(2);Uterine Sarcoma(1);Endometrial Cancer(1);Colorectal Cancer(2)
RAF1	missense_variant	p.S259F	c.776C>T	6	1	0	121410	14472	7.09493	GENIE-DFCI-000263;GENIE-DFCI-006713;GENIE-MSK-P-0001081;GENIE-MSK-P-0002140;GENIE-MSK-P-0004226;GENIE-MSK-P-0004457	Small Bowel Cancer(1);Bladder Cancer(1);Non-Small Cell Lung Cancer(1);Melanoma(3)
ROS1	missense_variant	p.G1915R	c.5743G>A	6	0	5	121274	14902	4.63252	GENIE-DFCI-000278;GENIE-DFCI-003631;GENIE-DFCI-005561;GENIE-DFCI-006499;GENIE-DFCI-009270;GENIE-MSK-P-0006368	Melanoma(1);"Skin Cancer, Non-Melanoma"(1);Non-Small Cell Lung Cancer(1);Breast Cancer(2);Cancer of Unknown Primary(1)
SMAD4	missense_variant	p.D351N	c.1051G>A	6	2	0	121410	18966	6.19761	GENIE-DFCI-002949;GENIE-DFCI-004847;GENIE-DFCI-007982;GENIE-MDA-2594;GENIE-MSK-P-0001867;GENIE-MSK-P-0002733	Appendiceal Cancer(1);Bladder Cancer(1);Hepatobiliary Cancer(1);Breast Cancer(1);Colorectal Cancer(2)
SMAD4	missense_variant	p.R361S	c.1081C>A	6	2	0	121410	18966	6.19761	GENIE-GRCC-6a4445ff;GENIE-JHU-01031;GENIE-MSK-P-0005007;GENIE-MSK-P-0005016;GENIE-MSK-P-0006260;GENIE-UHN-038565	Pancreatic Cancer(1);Hepatobiliary Cancer(1);Colorectal Cancer(4)
SMAD4	missense_variant	p.G419W	c.1255G>T	6	1	0	121410	18966	6.19761	GENIE-DFCI-003098;GENIE-DFCI-005894;GENIE-JHU-00224;GENIE-MSK-P-0005132;GENIE-MSK-P-0005307;GENIE-NKI-48Q4	Colorectal Cancer(6)
AKT1	missense_variant	p.V136M	c.406G>A	5	0	11	121156	18966	2.0714	GENIE-DFCI-000412;GENIE-DFCI-000601;GENIE-DFCI-001975;GENIE-DFCI-006385;GENIE-VICC-185302	Bladder Cancer(2);Endometrial Cancer(1);Non-Small Cell Lung Cancer(1);Glioma(1)
APC	missense_variant	p.R640W	c.1918C>T	5	2	0	121410	18966	5.6576	GENIE-DFCI-004455;GENIE-DFCI-007000;GENIE-MSK-P-0002438;GENIE-MSK-P-0006076;GENIE-MSK-P-0007772	Small Bowel Cancer(1);Salivary Gland Cancer(1);Colorectal Cancer(3)
APC	missense_variant	p.M2491T	c.7472T>C	5	1	1	121366	18966	5.00235	GENIE-DFCI-002845;GENIE-DFCI-005488;GENIE-DFCI-007083;GENIE-DFCI-009750;GENIE-VICC-148302	Breast Cancer(1);Endometrial Cancer(1);Non-Small Cell Lung Cancer(1);Melanoma(1);Leukemia(1)
AR	stop_gained	p.Q488*	c.1462C>T	5	1	0	121410	14472	6.47673	GENIE-DFCI-004573;GENIE-MSK-P-0000433;GENIE-MSK-P-0004224;GENIE-MSK-P-0007052;GENIE-VICC-662200	Bladder Cancer(2);Vaginal Cancer(1);Head and Neck Cancer(1);Cancer of Unknown Primary(1)
ATM	missense_variant	p.G1459R	c.4375G>A	5	1	4	119566	18966	3.65379	GENIE-DFCI-001546;GENIE-DFCI-003082;GENIE-DFCI-004245;GENIE-DFCI-004508;GENIE-VICC-685062	Ovarian Cancer(1);Pancreatic Cancer(1);Endometrial Cancer(1);Non-Small Cell Lung Cancer(1);Renal Cell Carcinoma(1)
AXL	missense_variant	p.V744M	c.2230G>A	5	2	13	121400	14472	2.35555	GENIE-DFCI-002447;GENIE-DFCI-003955;GENIE-DFCI-005660;GENIE-DFCI-008139;GENIE-MSK-P-0007144	Endometrial Cancer(2);Non-Small Cell Lung Cancer(1);Colorectal Cancer(1);Head and Neck Cancer(1)
BRCA1	missense_variant	p.S316G	c.946A>G	5	0	5	121406	14902	3.95922	GENIE-DFCI-003461;GENIE-DFCI-007583;GENIE-DFCI-008964;GENIE-DFCI-009313;GENIE-VICC-662976	Mesothelioma(1);Endometrial Cancer(1);Non-Small Cell Lung Cancer(1);Leukemia(1);Cancer of Unknown Primary(1)
CDH1	missense_variant	p.D370N	c.1108G>A	5	1	0	121410	18966	5.6576	GENIE-DFCI-001452;GENIE-DFCI-005552;GENIE-DFCI-008348;GENIE-MSK-P-0000705;GENIE-MSK-P-0005369	Ovarian Cancer(1);"Skin Cancer, Non-Melanoma"(2);Thyroid Cancer(1);Endometrial Cancer(1)
CDKN2A	missense_variant	p.M53I	c.159G>C	5	1	2	83652	18966	3.60909	GENIE-DFCI-001623;GENIE-DFCI-006494;GENIE-DFCI-006724;GENIE-VICC-129214;GENIE-VICC-129214	Bladder Cancer(1);Endometrial Cancer(1);Non-Small Cell Lung Cancer(1);Melanoma(2)
CDKN2A	missense_variant	p.D74N	c.220G>A	5	2	0	121410	18966	5.6576	GENIE-DFCI-007319;GENIE-DFCI-009238;GENIE-JHU-00424;GENIE-JHU-00636;GENIE-MSK-P-0004286	Melanoma(1);Non-Small Cell Lung Cancer(1);Breast Cancer(3)
CDKN2A	missense_variant	p.R87P	c.260G>C	5	0	0	121410	18966	5.6576	GENIE-DFCI-004828;GENIE-DFCI-004910;GENIE-JHU-00175;GENIE-MSK-P-0002454;GENIE-MSK-P-0003167	Non-Small Cell Lung Cancer(4);Esophagogastric Cancer(1)
CREBBP	missense_variant	p.R742P	c.2225G>C	5	0	13	121404	14472	2.35562	GENIE-DFCI-002051;GENIE-DFCI-002590;GENIE-DFCI-004690;GENIE-DFCI-008180;GENIE-MSK-P-0000257	Soft Tissue Sarcoma(1);Mesothelioma(1);Breast Cancer(1);Gastrointestinal Stromal Tumor(2)
DIS3	missense_variant	p.G871E	c.2612G>A	5	0	6	121244	14472	3.73868	GENIE-DFCI-001274;GENIE-DFCI-007535;GENIE-DFCI-007620;GENIE-DFCI-008290;GENIE-MSK-P-0003900	Ovarian Cancer(2);Non-Small Cell Lung Cancer(2);Glioma(1)
EGFR	missense_variant	p.S752F	c.2255C>T	5	2	0	121410	18966	5.6576	GENIE-JHU-00002;GENIE-JHU-00277;GENIE-JHU-00543;GENIE-JHU-00584;GENIE-JHU-00884	Non-Small Cell Lung Cancer(5)
ERBB3	missense_variant	p.G337R	c.1009G>A	5	1	0	121410	14902	6.3826	GENIE-DFCI-005537;GENIE-DFCI-006097;GENIE-GRCC-51c83c6e;GENIE-MSK-P-0006190;GENIE-MSK-P-0006868	Bladder Cancer(1);Small Bowel Cancer(1);Non-Small Cell Lung Cancer(1);Cervical Cancer(2)
ERBB3	missense_variant	p.S846I	c.2537G>T	5	1	0	121410	14902	6.3826	GENIE-DFCI-007389;GENIE-GRCC-02ecc7b1;GENIE-MSK-P-0000699;GENIE-MSK-P-0002199;GENIE-MSK-P-0004086	Bladder Cancer(1);Non-Small Cell Lung Cancer(1);Breast Cancer(1);Colorectal Cancer(1);Esophagogastric Cancer(1)
ERBB4	missense_variant	p.R393W	c.1177C>T	5	2	0	121410	18966	5.6576	GENIE-DFCI-007083;GENIE-DFCI-008217;GENIE-MSK-P-0006612;GENIE-MSK-P-0006621;GENIE-VICC-134499	Skin Cancer, Non-Melanoma(1);Melanoma(3);Colorectal Cancer(1)
ERBB4	missense_variant	p.S303Y	c.908C>A	5	2	0	121410	18966	5.6576	GENIE-DFCI-005542;GENIE-JHU-00568;GENIE-JHU-00568;GENIE-MSK-P-0006960;GENIE-MSK-P-0007319	Endometrial Cancer(1);Penile Cancer(1);Colorectal Cancer(3)
FANCA	missense_variant	p.T1131A	c.3391A>G	5	0	2	25988	14472	1.96853	GENIE-DFCI-002350;GENIE-DFCI-006037;GENIE-DFCI-007749;GENIE-VICC-136547;GENIE-VICC-455803	CNS Cancer(1);Breast Cancer(2);Colorectal Cancer(1);Cancer of Unknown Primary(1)
FANCC	stop_gained	p.R185*	c.553C>T	5	0	5	120748	14472	4.01992	GENIE-DFCI-003271;GENIE-DFCI-004034;GENIE-DFCI-007379;GENIE-VICC-670663;GENIE-VICC-915798	Salivary Gland Cancer(1);Prostate Cancer(1);Melanoma(1);Head and Neck Cancer(1);Non-Small Cell Lung Cancer(1)
FANCE	missense_variant	p.K475R	c.1424A>G	5	0	5	121406	7131	6.14105	GENIE-DFCI-001279;GENIE-DFCI-004655;GENIE-DFCI-007599;GENIE-DFCI-009121;GENIE-VICC-843241	Non-Hodgkin Lymphoma(1);Non-Small Cell Lung Cancer(2);Glioma(1);Esophagogastric Cancer(1)
FGFR1	stop_gained	p.R809*	c.2425C>T	5	0	2	105330	18966	4.13293	GENIE-DFCI-005654;GENIE-DFCI-006055;GENIE-MSK-P-0000710;GENIE-MSK-P-0007147;GENIE-VICC-308068	Non-Small Cell Lung Cancer(1);Melanoma(1);Bone Cancer(1);Cancer of Unknown Primary(1);Colorectal Cancer(1)
FGFR3	missense_variant	p.V754M	c.2260G>A	5	0	2	83478	18966	3.60459	GENIE-DFCI-001161;GENIE-MSK-P-0001104;GENIE-MSK-P-0001104;GENIE-MSK-P-0001104;GENIE-MSK-P-0001104	Soft Tissue Sarcoma(1);Colorectal Cancer(4)
FLT1	missense_variant	p.V136I	c.406G>A	5	1	6	119780	14902	3.63614	GENIE-DFCI-003821;GENIE-DFCI-007054;GENIE-GRCC-c90394bd;GENIE-MSK-P-0003536;GENIE-MSK-P-0003536	Skin Cancer, Non-Melanoma(1);Non-Small Cell Lung Cancer(1);Sex Cord Stromal Tumor(1);Esophagogastric Cancer(2)
FLT4	missense_variant	p.E509K	c.1525G>A	5	1	2	120354	14472	5.18789	GENIE-DFCI-000143;GENIE-DFCI-006782;GENIE-DFCI-007139;GENIE-DFCI-008302;GENIE-DFCI-008830	Thyroid Cancer(1);Melanoma(3);Glioma(1)
GNAQ	stop_gained	p.R183*	c.547C>T	5	1	0	121410	18005	5.80662	GENIE-DFCI-005542;GENIE-DFCI-006922;GENIE-DFCI-007795;GENIE-MSK-P-0007319;GENIE-UHN-260501	Endometrial Cancer(3);Penile Cancer(1);Glioma(1)
INHBA	missense_variant	p.E194K	c.580G>A	5	2	0	121410	5372	10.6305	GENIE-MSK-P-0003871;GENIE-MSK-P-0005366;GENIE-MSK-P-0005725;GENIE-VICC-563815;GENIE-VICC-830770	Melanoma(5)
KDR	missense_variant	p.V159M	c.475G>A	5	0	6	120914	18966	3.09013	GENIE-DFCI-002424;GENIE-DFCI-003539;GENIE-DFCI-004008;GENIE-GRCC-8c6efbf8;GENIE-MSK-P-0001086	Ovarian Cancer(3);Breast Cancer(1);Renal Cell Carcinoma(1)
KEAP1	missense_variant	p.G480W	c.1438G>T	5	2	0	121410	11814	7.16839	GENIE-DFCI-007219;GENIE-DFCI-007647;GENIE-DFCI-008878;GENIE-MSK-P-0002731;GENIE-MSK-P-0005700	Non-Small Cell Lung Cancer(5)
KMT2D	missense_variant	p.R688C	c.2062C>T	5	0	9	110560	14472	2.82343	GENIE-DFCI-002406;GENIE-DFCI-002970;GENIE-DFCI-006737;GENIE-MSK-P-0004724;GENIE-VICC-685062	Appendiceal Cancer(1);Pancreatic Cancer(1);Hepatobiliary Cancer(1);Leukemia(2)
MET	missense_variant	p.D1028N	c.3082G>A	5	0	0	121410	18966	5.6576	GENIE-DFCI-001773;GENIE-DFCI-007534;GENIE-MSK-P-0002823;GENIE-MSK-P-0003157;GENIE-MSK-P-0006432	Non-Small Cell Lung Cancer(5)
MET	missense_variant&splice_region_variant	p.D1028N	c.3082G>A	5	0	0	121410	18966	5.6576	GENIE-DFCI-001773;GENIE-DFCI-007534;GENIE-MSK-P-0002823;GENIE-MSK-P-0003157;GENIE-MSK-P-0006432	Non-Small Cell Lung Cancer(5)
MTOR	missense_variant	p.A519T	c.1555G>A	5	0	3	120642	14902	4.65718	GENIE-DFCI-000244;GENIE-DFCI-004674;GENIE-DFCI-004792;GENIE-DFCI-006310;GENIE-VICC-663353	Soft Tissue Sarcoma(2);Mesothelioma(1);Breast Cancer(2)
MTOR	missense_variant	p.A1459D	c.4376C>A	5	1	0	121410	14902	6.3826	GENIE-DFCI-004680;GENIE-MSK-P-0000501;GENIE-MSK-P-0000501;GENIE-MSK-P-0003417;GENIE-MSK-P-0006807	Endometrial Cancer(1);Renal Cell Carcinoma(1);Gastrointestinal Stromal Tumor(2);Small Cell Lung Cancer(1)
NFE2L2	missense_variant	p.G81R	c.241G>C	5	2	0	121410	14902	6.3826	GENIE-DFCI-005131;GENIE-DFCI-005131;GENIE-MSK-P-0004255;GENIE-MSK-P-0006557;GENIE-MSK-P-0007428	Endometrial Cancer(1);Small Cell Lung Cancer(2);Renal Cell Carcinoma(2)
NTRK1	missense_variant	p.T434M	c.1301C>T	5	1	2	121384	14472	5.21227	GENIE-DFCI-001601;GENIE-DFCI-003212;GENIE-DFCI-007304;GENIE-MSK-P-0000802;GENIE-VICC-141345	Hepatobiliary Cancer(1);Prostate Cancer(1);Melanoma(1);Colorectal Cancer(1);Non-Small Cell Lung Cancer(1)
NTRK1	missense_variant	p.R593W	c.1777C>T	5	1	12	108660	14472	2.2609	GENIE-DFCI-001765;GENIE-DFCI-006178;GENIE-DFCI-007746;GENIE-MSK-P-0007688;GENIE-VICC-425950	Bladder Cancer(1);Breast Cancer(1);Colorectal Cancer(3)
NTRK3	missense_variant	p.E322K	c.964G>A	5	2	0	121410	14472	6.47673	GENIE-MSK-P-0005129;GENIE-MSK-P-0006754;GENIE-VICC-583355;GENIE-VICC-891301;GENIE-VICC-917984	Skin Cancer, Non-Melanoma(1);Melanoma(3);Colorectal Cancer(1)
PIK3CA	missense_variant	p.M1043L	c.3127A>T	5	1	0	121410	18966	5.6576	GENIE-DFCI-003821;GENIE-DFCI-008377;GENIE-MSK-P-0001631;GENIE-MSK-P-0001631;GENIE-MSK-P-0007115	Skin Cancer, Non-Melanoma(1);Breast Cancer(2);Endometrial Cancer(1);Colorectal Cancer(1)
PIK3CG	missense_variant	p.V165I	c.493G>A	5	2	1	115932	8173	7.57964	GENIE-MSK-P-0000755;GENIE-MSK-P-0001082;GENIE-MSK-P-0003362;GENIE-MSK-P-0004584;GENIE-MSK-P-0005002	Bladder Cancer(1);Prostate Cancer(1);Glioma(1);Head and Neck Cancer(1);Non-Small Cell Lung Cancer(1)
PIK3R1	missense_variant	p.D560Y	c.1678G>T	5	1	0	121410	14902	6.3826	GENIE-DFCI-005105;GENIE-DFCI-006872;GENIE-DFCI-007730;GENIE-MSK-P-0000345;GENIE-MSK-P-0004736	Endometrial Cancer(2);Breast Cancer(1);Colorectal Cancer(2)
PTPN11	missense_variant	p.N58S	c.173A>G	5	2	2	121394	18966	4.48246	GENIE-DFCI-006013;GENIE-DFCI-006544;GENIE-DFCI-008962;GENIE-MDA-330;GENIE-MSK-P-0006229	Soft Tissue Sarcoma(1);Anal Cancer(1);Germ Cell Tumor(1);Breast Cancer(1);Cancer of Unknown Primary(1)
SF3B1	missense_variant	p.R594Q	c.1781G>A	5	1	0	121410	14472	6.47673	GENIE-DFCI-002818;GENIE-DFCI-004065;GENIE-DFCI-006972;GENIE-MSK-P-0002875;GENIE-MSK-P-0004209	Endometrial Cancer(1);Thyroid Cancer(1);Glioma(2);Leukemia(1)
SMAD4	missense_variant	p.G352E	c.1055G>A	5	1	0	121410	18966	5.6576	GENIE-DFCI-007366;GENIE-MDA-564;GENIE-MSK-P-0000219;GENIE-MSK-P-0004705;GENIE-MSK-P-0004894	Hepatobiliary Cancer(1);Pancreatic Cancer(1);Non-Small Cell Lung Cancer(1);Colorectal Cancer(1);Ampullary Carcinoma(1)
STK11	missense_variant	p.G196V	c.587G>T	5	2	0	121410	18966	5.6576	GENIE-DFCI-007797;GENIE-GRCC-4d526ee4;GENIE-MSK-P-0004709;GENIE-MSK-P-0006172;GENIE-MSK-P-0007695	Non-Small Cell Lung Cancer(3);Cancer of Unknown Primary(2)
TCF7L2	missense_variant	p.R397W	c.1189C>T	5	2	0	121410	10839	7.48386	GENIE-DFCI-001745;GENIE-DFCI-007719;GENIE-MSK-P-0004872;GENIE-MSK-P-0006659;GENIE-MSK-P-0007380	Colorectal Cancer(5)
TSC1	missense_variant	p.R37H	c.110G>A	5	0	3	112660	14902	4.47496	GENIE-DFCI-002395;GENIE-DFCI-006945;GENIE-GRCC-6fc4032a;GENIE-MSK-P-0004486;GENIE-MSK-P-0006003	Myelodysplasia(1);Pancreatic Cancer(1);Non-Small Cell Lung Cancer(1);Breast Cancer(1);Colorectal Cancer(1)
ABL1	missense_variant	p.A647V	c.1940C>T	4	0	5	116850	18966	2.63815	GENIE-DFCI-005045;GENIE-DFCI-005045;GENIE-DFCI-005568;GENIE-VICC-138153	Hepatobiliary Cancer(1);Non-Small Cell Lung Cancer(2);Prostate Cancer(1)
ABL1	synonymous_variant	p.G259G	c.777C>T	4	1	3	119724	18966	3.34729	GENIE-JHU-00236;GENIE-JHU-00237;GENIE-JHU-00238;GENIE-JHU-00239	Small Bowel Cancer(1);Non-Small Cell Lung Cancer(3)
ALK	conservative_inframe_deletion	p.K1525del	c.4573_4575delAAG	4	1	7	121410	18966	2.21733	GENIE-DFCI-000402;GENIE-DFCI-004053;GENIE-DFCI-006741;GENIE-MSK-P-0004256	Myelodysplasia(1);Leukemia(1);Head and Neck Cancer(1);Glioma(1)
APC	missense_variant	p.A735V	c.2204C>T	4	1	5	120506	18966	2.69978	GENIE-DFCI-006818;GENIE-DFCI-007570;GENIE-DFCI-007704;GENIE-MSK-P-0005548	Myelodysplasia(1);Non-Small Cell Lung Cancer(1);Glioma(1);Colorectal Cancer(1)
APC	missense_variant	p.S1465R	c.4395T>A	4	0	2	121358	18966	3.80807	GENIE-DFCI-007058;GENIE-GRCC-69f2bdb7;GENIE-JHU-00992;GENIE-MDA-1225	Non-Small Cell Lung Cancer(1);Breast Cancer(1);Colorectal Cancer(2)
AR	missense_variant	p.G373R	c.1117G>A	4	0	0	121410	14472	5.79294	GENIE-DFCI-002152;GENIE-MSK-P-0002339;GENIE-MSK-P-0004614;GENIE-MSK-P-0006026	Skin Cancer, Non-Melanoma(1);Colorectal Cancer(2);Esophagogastric Cancer(1)
ARAF	frameshift_variant	p.P8fs	c.23delC	4	2	0	121410	14472	5.79294	GENIE-DFCI-006410;GENIE-DFCI-007518;GENIE-MSK-P-0005564;GENIE-MSK-P-0007538	Endometrial Cancer(1);Prostate Cancer(1);Colorectal Cancer(2)
ARAF	missense_variant	p.P187S	c.559C>T	4	0	2	58382	14472	2.87349	GENIE-DFCI-001680;GENIE-DFCI-004968;GENIE-DFCI-006417;GENIE-VICC-908725	Melanoma(1);Germ Cell Tumor(1);Breast Cancer(2)
ARID1B	missense_variant	p.E16K	c.46G>A	4	1	0	121410	14077	5.87366	GENIE-DFCI-001404;GENIE-MSK-P-0004264;GENIE-MSK-P-0004567;GENIE-MSK-P-0007577	Bladder Cancer(2);Breast Cancer(2)
ARID1B	missense_variant	p.L2002F	c.6006G>C	4	0	0	121410	14077	5.87366	GENIE-DFCI-001488;GENIE-DFCI-003391;GENIE-DFCI-006629;GENIE-VICC-519364	Bladder Cancer(2);Breast Cancer(1);Head and Neck Cancer(1)
ASXL1	missense_variant	p.P873L	c.2618C>T	4	1	10	121410	14472	2.1738	GENIE-DFCI-004335;GENIE-DFCI-005478;GENIE-DFCI-005680;GENIE-DFCI-007612	Ovarian Cancer(1);Non-Small Cell Lung Cancer(2);Glioma(1)
ATM	disruptive_inframe_deletion	p.R2547_S2549del	c.7638_7646delTAGAATTTC	4	1	2	120984	18966	3.8012	GENIE-DFCI-003037;GENIE-DFCI-003749;GENIE-DFCI-004241;GENIE-DFCI-006795	Breast Cancer(2);Glioma(1);Esophagogastric Cancer(1)
ATM	missense_variant	p.Y2019C	c.6056A>G	4	2	0	121410	18966	5.06029	GENIE-DFCI-003513;GENIE-MSK-P-0000536;GENIE-MSK-P-0003156;GENIE-MSK-P-0005356	Bladder Cancer(1);Non-Small Cell Lung Cancer(1);Melanoma(1);Cancer of Unknown Primary(1)
ATM	missense_variant	p.E2039K	c.6115G>A	4	1	0	121410	18966	5.06029	GENIE-DFCI-001059;GENIE-DFCI-005217;GENIE-DFCI-007103;GENIE-DFCI-008549	Bladder Cancer(2);Non-Small Cell Lung Cancer(1);Colorectal Cancer(1)
ATM	missense_variant	p.E2164Q	c.6490G>C	4	2	0	121410	18966	5.06029	GENIE-DFCI-005647;GENIE-DFCI-008253;GENIE-MSK-P-0000875;GENIE-MSK-P-0004987	Bladder Cancer(2);Non-Small Cell Lung Cancer(1);Breast Cancer(1)
ATM	missense_variant	p.R2719C	c.8155C>T	4	0	1	116092	18966	4.24508	GENIE-DFCI-002414;GENIE-DFCI-008783;GENIE-VICC-940748;GENIE-VICC-963558	Pancreatic Cancer(1);Endometrial Cancer(2);Melanoma(1)
ATRX	missense_variant	p.D1051E	c.3153T>G	4	1	0	121410	14472	5.79294	GENIE-DFCI-000920;GENIE-DFCI-004021;GENIE-DFCI-004527;GENIE-DFCI-007364	Non-Small Cell Lung Cancer(3);Glioma(1)
AXL	missense_variant	p.E146K	c.436G>A	4	1	6	112784	14472	2.85163	GENIE-DFCI-000968;GENIE-DFCI-007636;GENIE-DFCI-008304;GENIE-VICC-206365	Sellar Tumor(1);Small Bowel Cancer(1);Colorectal Cancer(1);Head and Neck Cancer(1)
AXL	missense_variant	p.T328M	c.983C>T	4	1	2	121312	14472	4.44603	GENIE-DFCI-000147;GENIE-DFCI-004619;GENIE-DFCI-005478;GENIE-DFCI-006947	Thyroid Cancer(1);Non-Small Cell Lung Cancer(1);Colorectal Cancer(1);Cancer of Unknown Primary(1)
BAP1	missense_variant	p.C649Y	c.1946G>A	4	1	11	121408	14472	2.01092	GENIE-DFCI-000442;GENIE-DFCI-003207;GENIE-DFCI-003254;GENIE-DFCI-006978	Bladder Cancer(1);Non-Small Cell Lung Cancer(1);Glioma(1);Cervical Cancer(1)
BCOR	frameshift_variant	p.G400fs	c.1198delG	4	1	0	121410	14472	5.79294	GENIE-DFCI-005566;GENIE-DFCI-008115;GENIE-MSK-P-0006849;GENIE-MSK-P-0007147	Bladder Cancer(1);Endometrial Cancer(1);Colorectal Cancer(2)
BRAF	frameshift_variant	p.A404fs	c.1207dupC	4	2	0	121410	18966	5.06029	GENIE-MSK-P-0005786;GENIE-MSK-P-0006269;GENIE-MSK-P-0006365;GENIE-MSK-P-0007311	Endometrial Cancer(1);Non-Small Cell Lung Cancer(1);Colorectal Cancer(1);Esophagogastric Cancer(1)
BRCA2	missense_variant	p.N1228D	c.3682A>G	4	0	6	120520	14902	2.93015	GENIE-DFCI-005312;GENIE-DFCI-008451;GENIE-DFCI-008598;GENIE-VICC-198935	Ovarian Cancer(1);Pheochromocytoma(1);Hepatobiliary Cancer(1);Breast Cancer(1)
BRCA2	missense_variant	p.L2106P	c.6317T>C	4	0	10	119856	14902	2.08954	GENIE-DFCI-007494;GENIE-DFCI-008969;GENIE-VICC-442586;GENIE-VICC-671338	Non-Small Cell Lung Cancer(1);Breast Cancer(2);Renal Cell Carcinoma(1)
BRD4	missense_variant	p.V890M	c.2668G>A	4	0	5	63780	14077	2.05521	GENIE-DFCI-003281;GENIE-DFCI-005690;GENIE-DFCI-005890;GENIE-VICC-111844	Ovarian Cancer(1);Sellar Tumor(1);Breast Cancer(1);Colorectal Cancer(1)
CARD11	missense_variant	p.R967C	c.2899C>T	4	2	7	119594	14472	2.73292	GENIE-DFCI-000876;GENIE-DFCI-004281;GENIE-DFCI-004955;GENIE-DFCI-008293	Ovarian Cancer(1);Endometrial Cancer(1);Colorectal Cancer(2)
CCND1	missense_variant	p.P287H	c.860C>A	4	1	0	121410	14472	5.79294	GENIE-DFCI-000529;GENIE-DFCI-000552;GENIE-DFCI-001715;GENIE-DFCI-005487	Ovarian Cancer(1);Endometrial Cancer(2);Colorectal Cancer(1)
CDKN1A	missense_variant	p.R46H	c.137G>A	4	0	0	121410	14077	5.87366	GENIE-DFCI-004454;GENIE-MSK-P-0004910;GENIE-MSK-P-0004910;GENIE-MSK-P-0004910	Ovarian Cancer(1);Prostate Cancer(3)
CDKN2A	missense_variant	p.L62P	c.185T>C	4	1	0	121410	18966	5.06029	GENIE-DFCI-000540;GENIE-GRCC-96280495;GENIE-MSK-P-0002444;GENIE-MSK-P-0004114	Skin Cancer, Non-Melanoma(1);Non-Small Cell Lung Cancer(2);Head and Neck Cancer(1)
CDKN2A	missense_variant	p.R107C	c.319C>T	4	2	0	121410	18966	5.06029	GENIE-DFCI-003078;GENIE-JHU-00012;GENIE-JHU-00163;GENIE-JHU-01024	Small Bowel Cancer(1);Colorectal Cancer(2);Head and Neck Cancer(1)
CEBPA	missense_variant	p.K276R	c.827A>G	4	2	5	94104	11671	3.19926	GENIE-DFCI-001317;GENIE-DFCI-006429;GENIE-VICC-197281;GENIE-VICC-919572	Bladder Cancer(1);Breast Cancer(1);Glioma(1);Esophagogastric Cancer(1)
CREBBP	missense_variant	p.Q771R	c.2312A>G	4	0	6	121370	14472	3.00805	GENIE-DFCI-002737;GENIE-DFCI-004273;GENIE-DFCI-007735;GENIE-VICC-629790	Ovarian Cancer(1);Leukemia(1);Cancer of Unknown Primary(1);Renal Cell Carcinoma(1)
CREBBP	missense_variant	p.W1502R	c.4504T>A	4	0	0	121410	14472	5.79294	GENIE-DFCI-006764;GENIE-MSK-P-0003934;GENIE-MSK-P-0003934;GENIE-MSK-P-0003934	Bladder Cancer(1);Non-Hodgkin Lymphoma(3)
CSF1R	missense_variant	p.A74T	c.220G>A	4	0	1	121106	15878	4.77853	GENIE-DFCI-008773;GENIE-MSK-P-0001690;GENIE-MSK-P-0007538;GENIE-MSK-P-0007681	Prostate Cancer(1);Non-Small Cell Lung Cancer(1);Colorectal Cancer(1);Esophagogastric Cancer(1)
CSF1R	stop_gained	p.R216*	c.646C>T	4	1	1	121342	15878	4.7835	GENIE-DFCI-008629;GENIE-MSK-P-0001215;GENIE-MSK-P-0005021;GENIE-VICC-917984	Bladder Cancer(1);Melanoma(2);Colorectal Cancer(1)
DNAPK	missense_variant	p.R509H	c.1526G>A	4	0	7	120484	14472	2.74851	GENIE-DFCI-000505;GENIE-DFCI-006032;GENIE-DFCI-008136;GENIE-VICC-106269	Endometrial Cancer(1);Non-Small Cell Lung Cancer(1);Melanoma(1);Gastrointestinal Stromal Tumor(1)
EPHA5	missense_variant	p.S608F	c.1823C>T	4	0	0	121410	14472	5.79294	GENIE-DFCI-000797;GENIE-DFCI-002387;GENIE-MSK-P-0006777;GENIE-VICC-425950	Soft Tissue Sarcoma(1);"Skin Cancer, Non-Melanoma"(1);Non-Small Cell Lung Cancer(1);Colorectal Cancer(1)
EPHA5	missense_variant	p.A890V	c.2669C>T	4	2	2	115878	14472	4.33239	GENIE-DFCI-002414;GENIE-DFCI-006428;GENIE-DFCI-008995;GENIE-MSK-P-0005887	Ampullary Carcinoma(1);Endometrial Cancer(1);Thyroid Cancer(1);Colorectal Cancer(1)
EPHA5	missense_variant	p.E149K	c.445G>A	4	1	0	121410	14472	5.79294	GENIE-DFCI-005654;GENIE-DFCI-009256;GENIE-MSK-P-0006049;GENIE-MSK-P-0006437	Skin Cancer, Non-Melanoma(3);Cancer of Unknown Primary(1)
EPHA7	missense_variant	p.R457Q	c.1370G>A	4	0	11	121302	11276	2.52163	GENIE-DFCI-000193;GENIE-DFCI-002346;GENIE-MSK-P-0003321;GENIE-VICC-790199	Skin Cancer, Non-Melanoma(1);Prostate Cancer(1);Head and Neck Cancer(1);Non-Small Cell Lung Cancer(1)
ERBB2	frameshift_variant	p.A1232fs	c.3694delG	4	1	0	121410	18966	5.06029	GENIE-DFCI-000648;GENIE-MSK-P-0004910;GENIE-MSK-P-0004910;GENIE-MSK-P-0006752	Endometrial Cancer(1);Prostate Cancer(2);Esophagogastric Cancer(1)
ERBB2	missense_variant	p.R103Q	c.308G>A	4	0	0	121410	18966	5.06029	GENIE-DFCI-000268;GENIE-DFCI-005318;GENIE-MSK-P-0004924;GENIE-MSK-P-0005606	Bladder Cancer(3);"Skin Cancer, Non-Melanoma"(1)
ERBB2	missense_variant	p.D1084Y	c.3250G>T	4	0	7	120074	18966	2.19587	GENIE-DFCI-002124;GENIE-DFCI-003042;GENIE-DFCI-007459;GENIE-MSK-P-0005231	Endometrial Cancer(1);Breast Cancer(1);Glioma(1);Renal Cell Carcinoma(1)
ERBB2	missense_variant	p.D277H	c.829G>C	4	1	0	121410	18966	5.06029	GENIE-DFCI-003698;GENIE-DFCI-004687;GENIE-MSK-P-0000308;GENIE-MSK-P-0004064	Bladder Cancer(4)
ERBB3	missense_variant	p.V104L	c.310G>C	4	0	0	121410	14902	5.70875	GENIE-DFCI-000682;GENIE-DFCI-001409;GENIE-DFCI-007442;GENIE-MSK-P-0000721	Bladder Cancer(1);Salivary Gland Cancer(1);Colorectal Cancer(1);Head and Neck Cancer(1)
ERBB3	missense_variant	p.R1118Q	c.3353G>A	4	0	2	121262	14902	4.37213	GENIE-DFCI-003381;GENIE-DFCI-005183;GENIE-MSK-P-0004011;GENIE-VICC-206365	Small Bowel Cancer(1);Breast Cancer(1);Colorectal Cancer(1);Esophagogastric Cancer(1)
ERBB4	missense_variant	p.R1067Q	c.3200G>A	4	2	7	121382	18966	2.21688	GENIE-DFCI-004787;GENIE-DFCI-008502;GENIE-DFCI-009765;GENIE-VICC-575254	Bladder Cancer(1);Non-Small Cell Lung Cancer(2);Breast Cancer(1)
ERCC2	missense_variant	p.R631H	c.1892G>A	4	0	4	120994	14472	3.60015	GENIE-DFCI-002713;GENIE-DFCI-005411;GENIE-MSK-P-0001042;GENIE-MSK-P-0001215	Endometrial Cancer(1);"Skin Cancer, Non-Melanoma"(1);Colorectal Cancer(2)
ERCC2	missense_variant	p.A172T	c.514G>A	4	0	7	119922	14472	2.73867	GENIE-DFCI-002588;GENIE-DFCI-003068;GENIE-DFCI-005524;GENIE-MSK-P-0007296	Endometrial Cancer(1);Prostate Cancer(1);Small Cell Lung Cancer(1);Colorectal Cancer(1)
ERCC2	missense_variant	p.Y24C	c.71A>G	4	0	0	121410	14472	5.79294	GENIE-DFCI-007010;GENIE-MSK-P-0003071;GENIE-MSK-P-0003434;GENIE-MSK-P-0003788	Bladder Cancer(4)
ESR1	missense_variant	p.L536H	c.1607T>A	4	0	0	121410	14472	5.79294	GENIE-DFCI-009327;GENIE-MSK-P-0000015;GENIE-MSK-P-0000066;GENIE-MSK-P-0004896	Breast Cancer(4)
ESR1	missense_variant	p.L536P	c.1607T>C	4	0	0	121410	14472	5.79294	GENIE-DFCI-002276;GENIE-MSK-P-0001629;GENIE-MSK-P-0005972;GENIE-MSK-P-0006074	Endometrial Cancer(1);Breast Cancer(3)
ETV6	missense_variant	p.R369W	c.1105C>T	4	2	0	121410	14472	5.79294	GENIE-DFCI-000450;GENIE-DFCI-007538;GENIE-MSK-P-0001215;GENIE-MSK-P-0004379	Bladder Cancer(1);Myelodysplasia(1);Endometrial Cancer(1);Colorectal Cancer(1)
FANCE	missense_variant	p.R460W	c.1378C>T	4	0	7	121208	7131	4.46052	GENIE-DFCI-000740;GENIE-DFCI-005648;GENIE-DFCI-008053;GENIE-VICC-651416	Pancreatic Cancer(1);Endometrial Cancer(1);Non-Hodgkin Lymphoma(1);Glioma(1)
FBXW7	missense_variant	p.S546L	c.1637C>T	4	2	0	121410	18966	5.06029	GENIE-DFCI-000404;GENIE-MSK-P-0005087;GENIE-MSK-P-0005490;GENIE-MSK-P-0006714	Bladder Cancer(4)
FBXW7	missense_variant	p.R658Q	c.1973G>A	4	2	1	121374	18966	4.34862	GENIE-DFCI-004883;GENIE-DFCI-004953;GENIE-DFCI-009181;GENIE-MSK-P-0001215	Ampullary Carcinoma(1);Colorectal Cancer(3)
FGFR2	missense_variant	p.T454M	c.1361C>T	4	0	9	121280	18966	1.81838	GENIE-DFCI-001059;GENIE-DFCI-006925;GENIE-DFCI-008102;GENIE-MSK-P-0006753	Bladder Cancer(1);Mesothelioma(1);Thyroid Cancer(1);Colorectal Cancer(1)
FGFR2	missense_variant	p.R478K	c.1433G>A	4	0	0	121410	18966	5.06029	GENIE-DFCI-000797;GENIE-DFCI-009034;GENIE-MSK-P-0001598;GENIE-MSK-P-0001598	CNS Cancer(1);Non-Small Cell Lung Cancer(1);Head and Neck Cancer(2)
FGFR4	missense_variant	p.V262M	c.784G>A	4	1	6	100184	14902	2.54806	GENIE-DFCI-006507;GENIE-DFCI-009299;GENIE-MSK-P-0004910;GENIE-VICC-194381	Pancreatic Cancer(1);Prostate Cancer(1);Melanoma(1);Head and Neck Cancer(1)
FLCN	missense_variant	p.R17H	c.50G>A	4	1	0	121410	14077	5.87366	GENIE-DFCI-002713;GENIE-MSK-P-0001042;GENIE-MSK-P-0001071;GENIE-MSK-P-0003458	Skin Cancer, Non-Melanoma(1);Prostate Cancer(1);Colorectal Cancer(1);Glioma(1)
FLT1	missense_variant	p.S437L	c.1310C>T	4	2	4	121276	14902	3.53878	GENIE-DFCI-003759;GENIE-DFCI-006995;GENIE-MSK-P-0006407;GENIE-VICC-790097	Non-Small Cell Lung Cancer(1);Melanoma(3)
FLT1	missense_variant	p.E689K	c.2065G>A	4	0	6	121402	14902	2.94572	GENIE-DFCI-002317;GENIE-DFCI-008001;GENIE-MSK-P-0005118;GENIE-VICC-134499	Melanoma(1);"Skin Cancer, Non-Melanoma"(1);Breast Cancer(1);Colorectal Cancer(1)
FLT1	missense_variant	p.L1269F	c.3805C>T	4	0	4	121326	14902	3.53971	GENIE-DFCI-002447;GENIE-DFCI-003602;GENIE-DFCI-007326;GENIE-VICC-792756	Non-Small Cell Lung Cancer(1);Renal Cell Carcinoma(1);Esophagogastric Cancer(1);Glioma(1)
FLT3	missense_variant	p.S941L	c.2822C>T	4	1	4	121384	18966	3.01881	GENIE-DFCI-000333;GENIE-DFCI-009275;GENIE-MSK-P-0002124;GENIE-VICC-790097	Breast Cancer(1);Melanoma(3)
FLT4	conservative_inframe_deletion	p.E951del	c.2851_2853delGAG	4	0	1	30476	14472	2.28786	GENIE-DFCI-002176;GENIE-MSK-P-0000719;GENIE-MSK-P-0001494;GENIE-MSK-P-0007297	Colorectal Cancer(1);Ovarian Cancer(1);Glioma(1);Bone Cancer(1)
FLT4	splice_region_variant&conservative_inframe_deletion	p.E951del	c.2851_2853delGAG	4	0	1	30476	14472	2.28786	GENIE-DFCI-002176;GENIE-MSK-P-0000719;GENIE-MSK-P-0001494;GENIE-MSK-P-0007297	Colorectal Cancer(1);Ovarian Cancer(1);Glioma(1);Bone Cancer(1)
FOXA1	missense_variant	p.I176V	c.526A>G	4	2	0	121410	7341	8.13367	GENIE-MSK-P-0003522;GENIE-MSK-P-0004196;GENIE-MSK-P-0004293;GENIE-MSK-P-0006910	Breast Cancer(4)
GNAS	missense_variant	p.A102V	c.305C>T	4	0	0	121410	18966	5.06029	GENIE-DFCI-001979;GENIE-DFCI-004606;GENIE-DFCI-008662;GENIE-MSK-P-0001237	Endometrial Cancer(1);Colorectal Cancer(3)
GRIN2A	missense_variant	p.E373K	c.1117G>A	4	0	0	121410	8173	7.70856	GENIE-MSK-P-0001756;GENIE-MSK-P-0003620;GENIE-MSK-P-0003620;GENIE-VICC-790097	Melanoma(4)
HNF1A	missense_variant	p.Y286F	c.857A>T	4	1	0	121410	18571	5.11382	GENIE-MSK-P-0001104;GENIE-MSK-P-0001104;GENIE-MSK-P-0001104;GENIE-MSK-P-0001104	Colorectal Cancer(4)
IDH1	missense_variant	p.P118L	c.353C>T	4	1	0	121410	18966	5.06029	GENIE-JHU-00205;GENIE-JHU-00714;GENIE-JHU-00762;GENIE-JHU-00891	Non-Small Cell Lung Cancer(4)
IGF1R	missense_variant	p.N284Y	c.850A>T	4	0	8	120724	14472	2.53557	GENIE-DFCI-005783;GENIE-DFCI-005841;GENIE-DFCI-009300;GENIE-VICC-662200	Bladder Cancer(1);Soft Tissue Sarcoma(1);Salivary Gland Cancer(1);Vaginal Cancer(1)
IKZF1	missense_variant	p.G43E	c.128G>A	4	0	0	121410	14472	5.79294	GENIE-DFCI-000033;GENIE-DFCI-000339;GENIE-MSK-P-0002440;GENIE-MSK-P-0006407	Melanoma(4)
IKZF1	missense_variant	p.E465K	c.1393G>A	4	0	0	121410	14472	5.79294	GENIE-DFCI-004003;GENIE-MSK-P-0004362;GENIE-MSK-P-0007593;GENIE-VICC-563815	Endometrial Cancer(1);Melanoma(1);Colorectal Cancer(2)
KDM6B	missense_variant	p.R1209Q	c.3626G>A	4	2	4	120456	6299	5.86113	GENIE-DFCI-002483;GENIE-DFCI-004689;GENIE-DFCI-006047;GENIE-DFCI-008115	Bladder Cancer(1);"Skin Cancer, Non-Melanoma"(1);Gastrointestinal Neuroendocrine Tumor(1);Glioma(1)
KDR	missense_variant	p.V567M	c.1699G>A	4	1	1	121236	18966	4.34595	GENIE-DFCI-003345;GENIE-DFCI-007591;GENIE-VICC-197085;GENIE-VICC-693519	Cancer of Unknown Primary(1);Breast Cancer(1);Glioma(1);Myeloproliferative Neoplasm(1)
KEAP1	missense_variant	p.G333C	c.997G>T	4	2	0	121410	11814	6.41158	GENIE-DFCI-007099;GENIE-MSK-P-0000671;GENIE-MSK-P-0000807;GENIE-MSK-P-0002571	Non-Small Cell Lung Cancer(3);Cancer of Unknown Primary(1)
KMT2A	missense_variant	p.H801Y	c.2401C>T	4	0	8	121266	14472	2.54484	GENIE-DFCI-006778;GENIE-DFCI-007583;GENIE-DFCI-007662;GENIE-VICC-254701	Head and Neck Cancer(1);Colorectal Cancer(2);Cancer of Unknown Primary(1)
KMT2A	stop_gained	p.R1855*	c.5563C>T	4	1	0	121410	14472	5.79294	GENIE-MSK-P-0004910;GENIE-MSK-P-0004910;GENIE-MSK-P-0004910;GENIE-MSK-P-0006612	Prostate Cancer(3);Colorectal Cancer(1)
KMT2D	missense_variant	p.P2894S	c.8680C>T	4	0	0	121410	14472	5.79294	GENIE-DFCI-009275;GENIE-MSK-P-0002125;GENIE-MSK-P-0003358;GENIE-VICC-134499	Skin Cancer, Non-Melanoma(2);Melanoma(2)
MAP3K1	missense_variant	p.R854C	c.2560C>T	4	0	8	120554	14902	2.47242	GENIE-DFCI-000614;GENIE-DFCI-007385;GENIE-DFCI-008761;GENIE-MSK-P-0006612	Colorectal Cancer(1);Non-Small Cell Lung Cancer(1);Leukemia(1);Glioma(1)
MAP3K1	missense_variant	p.E1286V	c.3857A>T	4	0	5	120038	14902	3.19709	GENIE-DFCI-001997;GENIE-DFCI-009017;GENIE-GRCC-455f8771;GENIE-VICC-119725	Soft Tissue Sarcoma(1);Endometrial Cancer(1);Prostate Cancer(1);Colorectal Cancer(1)
MAPK1	missense_variant	p.R135K	c.404G>A	4	1	0	121410	13640	5.96701	GENIE-DFCI-008381;GENIE-MSK-P-0001688;GENIE-MSK-P-0001688;GENIE-MSK-P-0003788	Bladder Cancer(1);Cervical Cancer(2);Vaginal Cancer(1)
MEN1	missense_variant	p.S38F	c.113C>T	4	0	0	121410	14472	5.79294	GENIE-MSK-P-0005733;GENIE-MSK-P-0005733;GENIE-MSK-P-0006662;GENIE-VICC-940748	Hepatobiliary Cancer(1);Melanoma(3)
MET	missense_variant	p.V504F	c.1510G>T	4	0	0	121410	18966	5.06029	GENIE-DFCI-002740;GENIE-DFCI-008252;GENIE-DFCI-008469;GENIE-VICC-803898	Thyroid Cancer(1);Non-Small Cell Lung Cancer(1);Leukemia(1);Gastrointestinal Stromal Tumor(1)
MPL	missense_variant	p.R257C	c.769C>T	4	1	5	120450	18966	2.69885	GENIE-DFCI-001896;GENIE-DFCI-002208;GENIE-DFCI-002659;GENIE-DFCI-009260	Soft Tissue Sarcoma(1);Ovarian Cancer(1);Non-Small Cell Lung Cancer(1);Cancer of Unknown Primary(1)
MPL	stop_gained	p.W474*	c.1422G>A	4	0	0	18786	18966	1.99059	GENIE-DFCI-001601;GENIE-DFCI-003145;GENIE-DFCI-003309;GENIE-MSK-P-0001940	Prostate Cancer(1);Colorectal Cancer(1);Gastrointestinal Stromal Tumor(1);Non-Small Cell Lung Cancer(1)
MSH2	missense_variant	p.R534C	c.1600C>T	4	0	1	121298	14472	5.02452	GENIE-DFCI-002707;GENIE-DFCI-005494;GENIE-MSK-P-0001773;GENIE-VICC-367350	Soft Tissue Sarcoma(1);Breast Cancer(1);Non-Small Cell Lung Cancer(1);Melanoma(1)
MSH2	missense_variant	p.D167H	c.499G>C	4	0	13	121412	14472	1.72152	GENIE-DFCI-000184;GENIE-DFCI-003820;GENIE-DFCI-005896;GENIE-VICC-869563	Mesothelioma(1);Non-Small Cell Lung Cancer(1);Melanoma(1);Gastrointestinal Stromal Tumor(1)
MSH6	missense_variant	p.R577H	c.1730G>A	4	1	5	120864	14472	3.2766	GENIE-DFCI-006488;GENIE-DFCI-006972;GENIE-MSK-P-0006960;GENIE-VICC-160661	Endometrial Cancer(1);Glioma(1);Leukemia(1);Colorectal Cancer(1)
MSH6	missense_variant	p.E807K	c.2419G>A	4	0	1	120934	14472	5.01651	GENIE-DFCI-001411;GENIE-DFCI-003216;GENIE-DFCI-003703;GENIE-MSK-P-0001808	Endometrial Cancer(2);Non-Hodgkin Lymphoma(1);Colorectal Cancer(1)
MSH6	missense_variant	p.V867I	c.2599G>A	4	0	3	120216	14472	3.96409	GENIE-DFCI-003333;GENIE-DFCI-003488;GENIE-DFCI-007709;GENIE-VICC-953977	Bladder Cancer(1);Small Bowel Cancer(1);Renal Cell Carcinoma(1);Leukemia(1)
MTOR	missense_variant	p.I2500F	c.7498A>T	4	1	0	121410	14902	5.70875	GENIE-DFCI-000505;GENIE-DFCI-000995;GENIE-MSK-P-0003732;GENIE-MSK-P-0006624	Non-Small Cell Lung Cancer(2);Melanoma(1);Colorectal Cancer(1)
MYC	missense_variant	p.R450W	c.1348C>T	4	0	2	112880	14472	4.26842	GENIE-DFCI-005400;GENIE-DFCI-009787;GENIE-VICC-182523;GENIE-VICC-182523	Ovarian Cancer(2);Glioma(1);Leukemia(1)
MYC	missense_variant	p.P74L	c.221C>T	4	0	0	121410	14472	5.79294	GENIE-DFCI-000087;GENIE-DFCI-004536;GENIE-DFCI-006213;GENIE-MSK-P-0004742	Myelodysplasia(1);Ovarian Cancer(1);Non-Small Cell Lung Cancer(1);Leukemia(1)
NF1	missense_variant	p.T1295A	c.3883A>G	4	0	12	121382	14902	1.80296	GENIE-DFCI-007755;GENIE-DFCI-008487;GENIE-VICC-142723;GENIE-VICC-859869	Endometrial Cancer(1);Non-Small Cell Lung Cancer(2);Thyroid Cancer(1)
NOTCH2	missense_variant	p.N319S	c.956A>G	4	1	13	121240	14902	1.66188	GENIE-DFCI-005077;GENIE-DFCI-006800;GENIE-DFCI-007627;GENIE-DFCI-007824	Non-Small Cell Lung Cancer(1);Melanoma(1);Glioma(2)
NSD1	stop_gained	p.R1031*	c.3091C>T	4	1	0	121410	8173	7.70856	GENIE-MSK-P-0001042;GENIE-MSK-P-0001071;GENIE-MSK-P-0004330;GENIE-MSK-P-0005151	Bladder Cancer(1);"Skin Cancer, Non-Melanoma"(1);Prostate Cancer(1);Colorectal Cancer(1)
NTRK1	missense_variant	p.R686H	c.2057G>A	4	0	2	119748	14472	4.41362	GENIE-DFCI-003768;GENIE-DFCI-008710;GENIE-MSK-P-0002898;GENIE-VICC-380719	Non-Hodgkin Lymphoma(1);Prostate Cancer(1);Leukemia(1);Colorectal Cancer(1)
NTRK2	missense_variant	p.V622I	c.1864G>A	4	0	3	121148	14472	3.98246	GENIE-DFCI-000497;GENIE-DFCI-005299;GENIE-DFCI-006819;GENIE-VICC-887238	Bladder Cancer(1);Endometrial Cancer(1);Prostate Cancer(1);Gastrointestinal Neuroendocrine Tumor(1)
NTRK2	missense_variant	p.A678T	c.2032G>A	4	0	0	121410	14472	5.79294	GENIE-DFCI-002470;GENIE-DFCI-003092;GENIE-DFCI-008002;GENIE-MSK-P-0004754	Ovarian Cancer(1);Endometrial Cancer(1);Non-Hodgkin Lymphoma(1);Colorectal Cancer(1)
NTRK3	missense_variant	p.D499N	c.1495G>A	4	0	9	118284	14472	2.29866	GENIE-DFCI-004163;GENIE-DFCI-008287;GENIE-DFCI-008950;GENIE-VICC-176342	CNS Cancer(1);Gastrointestinal Neuroendocrine Tumor(1);Melanoma(1);Non-Small Cell Lung Cancer(1)
PAK7	missense_variant	p.D517N	c.1549G>A	4	1	0	121410	7341	8.13367	GENIE-MSK-P-0004085;GENIE-MSK-P-0005560;GENIE-MSK-P-0006331;GENIE-MSK-P-0007220	Bladder Cancer(2);Colorectal Cancer(1);Head and Neck Cancer(1)
PARK2	missense_variant	p.V456I	c.1366G>A	4	0	5	116122	14077	3.24931	GENIE-DFCI-006989;GENIE-DFCI-008773;GENIE-MSK-P-0004115;GENIE-MSK-P-0005971	Pancreatic Cancer(1);Melanoma(1);Esophagogastric Cancer(2)
PDCD1	frameshift_variant	p.T36fs	c.104dupC	4	2	0	121410	7341	8.13367	GENIE-MSK-P-0002463;GENIE-MSK-P-0002463;GENIE-MSK-P-0005529;GENIE-MSK-P-0005987	Colorectal Cancer(4)
PDGFRA	missense_variant	p.R558C	c.1672C>T	4	1	0	121410	18966	5.06029	GENIE-DFCI-003029;GENIE-DFCI-005483;GENIE-JHU-00596;GENIE-UHN-260501	Endometrial Cancer(1);Melanoma(2);Colorectal Cancer(1)
PDGFRA	missense_variant	p.P6L	c.17C>T	4	1	8	121412	18966	2.00887	GENIE-DFCI-004224;GENIE-DFCI-005231;GENIE-DFCI-006438;GENIE-VICC-183532	Myelodysplasia(2);Non-Small Cell Lung Cancer(1);Melanoma(1)
PIK3CA	missense_variant	p.D350N	c.1048G>A	4	2	0	121410	18966	5.06029	GENIE-DFCI-002051;GENIE-JHU-00858;GENIE-MSK-P-0000155;GENIE-MSK-P-0005652	Pancreatic Cancer(1);Non-Small Cell Lung Cancer(1);Breast Cancer(1);Gastrointestinal Stromal Tumor(1)
PIK3CA	missense_variant	p.N515S	c.1544A>G	4	1	6	107670	18966	2.21759	GENIE-DFCI-000334;GENIE-DFCI-001833;GENIE-DFCI-006310;GENIE-DFCI-006879	Sellar Tumor(1);Mesothelioma(1);Non-Small Cell Lung Cancer(1);Adrenocortical Carcinoma(1)
PIK3CA	missense_variant	p.N114S	c.341A>G	4	1	2	112934	18966	3.6503	GENIE-DFCI-002125;GENIE-DFCI-003927;GENIE-DFCI-004000;GENIE-DFCI-007394	CNS Cancer(1);Breast Cancer(2);Colorectal Cancer(1)
PIK3CD	missense_variant	p.A835T	c.2503G>A	4	1	0	121410	7341	8.13367	GENIE-MSK-P-0001042;GENIE-MSK-P-0004688;GENIE-MSK-P-0005301;GENIE-MSK-P-0005602	Bladder Cancer(1);Soft Tissue Sarcoma(1);"Skin Cancer, Non-Melanoma"(1);Breast Cancer(1)
PIK3R2	missense_variant	p.D557Y	c.1669G>T	4	2	1	120950	8173	6.76544	GENIE-MSK-P-0004508;GENIE-MSK-P-0006641;GENIE-MSK-P-0006830;GENIE-VICC-109552	Endometrial Cancer(1);Prostate Cancer(1);Head and Neck Cancer(2)
PIM1	missense_variant	p.G83D	c.248G>A	4	1	0	121410	13640	5.96701	GENIE-DFCI-001045;GENIE-DFCI-009025;GENIE-MSK-P-0005926;GENIE-MSK-P-0007354	Non-Hodgkin Lymphoma(4)
PTCH1	missense_variant	p.R1341C	c.4021C>T	4	0	3	115408	14472	3.86795	GENIE-DFCI-002849;GENIE-DFCI-008062;GENIE-MSK-P-0003433;GENIE-MSK-P-0004910	Soft Tissue Sarcoma(1);Bladder Cancer(1);Non-Small Cell Lung Cancer(1);Prostate Cancer(1)
PTEN	missense_variant	p.F56C	c.167T>G	4	1	1	92638	18966	3.75123	GENIE-DFCI-003977;GENIE-DFCI-004150;GENIE-DFCI-005542;GENIE-MSK-P-0002689	Endometrial Cancer(2);Non-Small Cell Lung Cancer(1);Glioma(1)
PTEN	missense_variant	p.D92N	c.274G>A	4	2	0	121410	18966	5.06029	GENIE-DFCI-001930;GENIE-DFCI-007214;GENIE-MSK-P-0005961;GENIE-MSK-P-0006554	Non-Small Cell Lung Cancer(1);Breast Cancer(1);Colorectal Cancer(1);Glioma(1)
PTEN	missense_variant	p.C124Y	c.371G>A	4	1	0	121410	18966	5.06029	GENIE-DFCI-003055;GENIE-DFCI-008672;GENIE-MSK-P-0001007;GENIE-MSK-P-0002671	Endometrial Cancer(1);Thyroid Cancer(1);Colorectal Cancer(1);Head and Neck Cancer(1)
PTPN11	missense_variant	p.E123D	c.369G>T	4	1	1	120966	18966	4.34071	GENIE-DFCI-001962;GENIE-DFCI-006327;GENIE-MSK-P-0001215;GENIE-MSK-P-0007319	Ovarian Cancer(1);Endometrial Cancer(1);Penile Cancer(1);Colorectal Cancer(1)
PTPRS	missense_variant	p.R295Q	c.884G>A	4	1	0	121410	7341	8.13367	GENIE-MSK-P-0004910;GENIE-MSK-P-0004910;GENIE-MSK-P-0004910;GENIE-MSK-P-0004910	Prostate Cancer(4)
RARA	missense_variant	p.R276W	c.826C>T	4	1	0	121410	14472	5.79294	GENIE-DFCI-007886;GENIE-MSK-P-0000612;GENIE-MSK-P-0001851;GENIE-MSK-P-0002812	Uterine Sarcoma(1);Adrenocortical Carcinoma(1);Breast Cancer(1);Colorectal Cancer(1)
RB1	missense_variant	p.E533K	c.1597G>A	4	0	0	121410	18966	5.06029	GENIE-DFCI-006327;GENIE-DFCI-008348;GENIE-MSK-P-0004865;GENIE-MSK-P-0006612	Endometrial Cancer(2);Colorectal Cancer(2)
RB1	missense_variant	p.S567L	c.1700C>T	4	2	0	121410	18966	5.06029	GENIE-DFCI-005842;GENIE-DFCI-008430;GENIE-MSK-P-0006296;GENIE-MSK-P-0006304	Bladder Cancer(1);Endometrial Cancer(1);Small Cell Lung Cancer(1);Glioma(1)
ROS1	missense_variant	p.E599K	c.1795G>A	4	1	0	121410	14902	5.70875	GENIE-DFCI-000033;GENIE-DFCI-002795;GENIE-MSK-P-0001251;GENIE-VICC-634069	Melanoma(4)
ROS1	missense_variant	p.R1286H	c.3857G>A	4	1	2	120882	14902	4.36438	GENIE-DFCI-002414;GENIE-DFCI-006193;GENIE-MSK-P-0001276;GENIE-MSK-P-0007024	Bladder Cancer(1);Endometrial Cancer(1);Glioma(2)
ROS1	missense_variant&splice_region_variant	p.R1286H	c.3857G>A	4	1	2	120882	14902	4.36438	GENIE-DFCI-002414;GENIE-DFCI-006193;GENIE-MSK-P-0001276;GENIE-MSK-P-0007024	Bladder Cancer(1);Endometrial Cancer(1);Glioma(2)
RPS6KA4	frameshift_variant	p.S772fs	c.2313delC	4	1	0	121410	7341	8.13367	GENIE-MSK-P-0001649;GENIE-MSK-P-0001791;GENIE-MSK-P-0002455;GENIE-MSK-P-0007147	Endometrial Cancer(1);Colorectal Cancer(3)
SETBP1	missense_variant	p.R626Q	c.1877G>A	4	1	9	117594	6299	4.21592	GENIE-DFCI-004606;GENIE-DFCI-007473;GENIE-DFCI-008093;GENIE-DFCI-009181	Pancreatic Cancer(1);Non-Small Cell Lung Cancer(1);Colorectal Cancer(2)
SLITRK6	missense_variant	p.D785H	c.2353G>C	4	2	14	120390	3211	5.23443	GENIE-DFCI-005564;GENIE-DFCI-006416;GENIE-DFCI-006552;GENIE-DFCI-006805	Breast Cancer(4)
SMAD4	missense_variant	p.Y353C	c.1058A>G	4	2	0	121410	18966	5.06029	GENIE-DFCI-008622;GENIE-MDA-1272;GENIE-MSK-P-0004339;GENIE-NKI-P7ZK	Ovarian Cancer(1);Non-Small Cell Lung Cancer(1);Colorectal Cancer(2)
SMAD4	missense_variant	p.V354G	c.1061T>G	4	0	0	121410	18966	5.06029	GENIE-MSK-P-0007120;GENIE-MSK-P-0007120;GENIE-UHN-815898;GENIE-VICC-784421	Colorectal Cancer(3);Esophagogastric Cancer(1)
SMAD4	missense_variant	p.G365D	c.1094G>A	4	2	0	121410	18966	5.06029	GENIE-GRCC-4456d3b5;GENIE-MSK-P-0000917;GENIE-UHN-056203;GENIE-VICC-231093	Colorectal Cancer(2);Cancer of Unknown Primary(1);Esophagogastric Cancer(1)
SMAD4	missense_variant	p.W524C	c.1572G>C	4	2	0	121410	18966	5.06029	GENIE-MDA-1220;GENIE-MSK-P-0000167;GENIE-UHN-724289;GENIE-VICC-546854	Breast Cancer(1);Colorectal Cancer(2);Cancer of Unknown Primary(1)
SMARCA4	missense_variant	p.R1157Q	c.3470G>A	4	2	0	121410	14472	5.79294	GENIE-DFCI-005808;GENIE-DFCI-006358;GENIE-DFCI-009253;GENIE-MSK-P-0002878	Colorectal Cancer(1);Endometrial Cancer(1);Renal Cell Carcinoma(1);Esophagogastric Cancer(1)
SMARCB1	missense_variant	p.R40Q	c.119G>A	4	1	0	121410	18966	5.06029	GENIE-DFCI-006130;GENIE-DFCI-008878;GENIE-JHU-00638;GENIE-JHU-00815	Soft Tissue Sarcoma(1);Non-Small Cell Lung Cancer(1);Melanoma(1);Colorectal Cancer(1)
SMO	missense_variant	p.A401V	c.1202C>T	4	0	5	121410	18966	2.71483	GENIE-DFCI-004606;GENIE-DFCI-007641;GENIE-JHU-00561;GENIE-JHU-00561	Colorectal Cancer(3);Gastrointestinal Stromal Tumor(1)
SOX17	frameshift_variant	p.P328fs	c.983delC	4	1	0	121410	7341	8.13367	GENIE-MSK-P-0000862;GENIE-MSK-P-0001774;GENIE-MSK-P-0004011;GENIE-MSK-P-0005151	Prostate Cancer(1);Colorectal Cancer(3)
SOX9	frameshift_variant	p.P346fs	c.1037delC	4	1	0	121410	14077	5.87366	GENIE-DFCI-001149;GENIE-DFCI-006447;GENIE-DFCI-007539;GENIE-MSK-P-0007296	Colorectal Cancer(4)
SOX9	missense_variant	p.R264K	c.791G>A	4	0	1	120248	14077	5.07536	GENIE-DFCI-004653;GENIE-DFCI-006950;GENIE-MSK-P-0003354;GENIE-MSK-P-0004189	Bladder Cancer(1);Non-Small Cell Lung Cancer(1);Cancer of Unknown Primary(2)
STK11	missense_variant	p.R304W	c.910C>T	4	2	0	121410	18966	5.06029	GENIE-DFCI-005982;GENIE-MSK-P-0002444;GENIE-MSK-P-0003503;GENIE-MSK-P-0006084	Hepatobiliary Cancer(1);Non-Small Cell Lung Cancer(3)
TCF7L2	missense_variant	p.S486L	c.1457C>T	4	1	5	120498	10839	3.94591	GENIE-DFCI-001228;GENIE-DFCI-002442;GENIE-DFCI-004078;GENIE-DFCI-005561	Skin Cancer, Non-Melanoma(1);Non-Small Cell Lung Cancer(1);Colorectal Cancer(1);Glioma(1)
TERT	missense_variant	p.R446H	c.1337G>A	4	1	0	121410	14077	5.87366	GENIE-DFCI-005542;GENIE-MSK-P-0001627;GENIE-MSK-P-0001627;GENIE-MSK-P-0005824	Endometrial Cancer(1);Breast Cancer(2);Colorectal Cancer(1)
TET2	missense_variant	p.P474L	c.1421C>T	4	1	3	121270	14472	3.98486	GENIE-DFCI-002325;GENIE-DFCI-003762;GENIE-DFCI-004117;GENIE-DFCI-009201	Endometrial Cancer(1);Non-Small Cell Lung Cancer(1);Glioma(1);Cancer of Unknown Primary(1)
TET2	missense_variant	p.R1572Q	c.4715G>A	4	1	1	23634	14472	1.93619	GENIE-DFCI-001586;GENIE-DFCI-004187;GENIE-DFCI-007620;GENIE-VICC-925250	Bladder Cancer(1);Ovarian Cancer(1);Breast Cancer(1);Head and Neck Cancer(1)
TP53	missense_variant	p.V143G	c.428T>G	4	2	0	121410	18966	5.06029	GENIE-DFCI-003554;GENIE-DFCI-006697;GENIE-MSK-P-0004312;GENIE-MSK-P-0006780	Prostate Cancer(1);Breast Cancer(2);Glioma(1)
TP53	missense_variant	p.V216L	c.646G>C	4	1	0	121410	18966	5.06029	GENIE-DFCI-009330;GENIE-JHU-00502;GENIE-MSK-P-0000647;GENIE-MSK-P-0007348	Hepatobiliary Cancer(1);Non-Small Cell Lung Cancer(2);Prostate Cancer(1)
TP53	missense_variant	p.M246L	c.736A>C	4	0	0	121410	18966	5.06029	GENIE-DFCI-002335;GENIE-MDA-1658;GENIE-MSK-P-0001516;GENIE-MSK-P-0001516	Non-Small Cell Lung Cancer(1);Breast Cancer(3)
TSC2	missense_variant	p.A415V	c.1244C>T	4	0	11	120114	14902	1.93188	GENIE-DFCI-003221;GENIE-DFCI-006522;GENIE-VICC-814211;GENIE-VICC-926560	Non-Small Cell Lung Cancer(1);Breast Cancer(1);Colorectal Cancer(1);Cancer of Unknown Primary(1)
TSC2	missense_variant	p.P330L	c.989C>T	4	0	6	121100	14902	2.94039	GENIE-DFCI-002483;GENIE-DFCI-005179;GENIE-DFCI-009159;GENIE-MSK-P-0007287	Skin Cancer, Non-Melanoma(1);Non-Small Cell Lung Cancer(1);Colorectal Cancer(2)
XPO1	missense_variant	p.R261Q	c.782G>A	4	2	1	121266	14472	5.02382	GENIE-DFCI-008519;GENIE-DFCI-008742;GENIE-MSK-P-0001878;GENIE-MSK-P-0006462	Soft Tissue Sarcoma(1);Endometrial Cancer(1);"Skin Cancer, Non-Melanoma"(1);Colorectal Cancer(1)
ABL1	frameshift_variant	p.R785fs	c.2352delC	3	2	0	121410	18966	4.38233	GENIE-DFCI-001228;GENIE-DFCI-002653;GENIE-MSK-P-0005823	Endometrial Cancer(1);Colorectal Cancer(2)
ABL1	missense_variant	p.G254R	c.760G>A	3	0	0	121410	18966	4.38233	GENIE-MDA-2093;GENIE-MDA-388;GENIE-MSK-P-0004154	Small Bowel Cancer(1);Breast Cancer(1);Colorectal Cancer(1)
AKT1	missense_variant	p.E40K	c.118G>A	3	1	0	121410	18966	4.38233	GENIE-DFCI-006483;GENIE-MSK-P-0000562;GENIE-MSK-P-0001978	Ovarian Cancer(1);Endometrial Cancer(1);Colorectal Cancer(1)
AKT1	missense_variant	p.D323N	c.967G>A	3	0	0	121410	18966	4.38233	GENIE-DFCI-004609;GENIE-DFCI-006860;GENIE-MSK-P-0005199	Thyroid Cancer(1);Renal Cell Carcinoma(1);Cervical Cancer(1)
AKT2	missense_variant	p.A195T	c.583G>A	3	1	1	121342	14902	4.10514	GENIE-DFCI-000726;GENIE-DFCI-004283;GENIE-DFCI-008331	Myelodysplasia(1);Endometrial Cancer(1);Renal Cell Carcinoma(1)
AKT3	missense_variant	p.R249S	c.745C>A	3	0	0	121410	14902	4.94391	GENIE-DFCI-001309;GENIE-MSK-P-0000491;GENIE-MSK-P-0005080	Non-Small Cell Lung Cancer(3)
ALK	missense_variant	p.G618E	c.1853G>A	3	0	1	120780	18966	3.58722	GENIE-MSK-P-0006155;GENIE-MSK-P-0007277;GENIE-VICC-678813	Skin Cancer, Non-Melanoma(1);Melanoma(2)
ALK	missense_variant	p.E668K	c.2002G>A	3	2	0	121410	18966	4.38233	GENIE-MSK-P-0001361;GENIE-MSK-P-0001601;GENIE-VICC-422635	Skin Cancer, Non-Melanoma(1);Melanoma(2)
ALK	missense_variant	p.A1280V	c.3839C>T	3	0	4	121048	18966	2.26621	GENIE-DFCI-005440;GENIE-MSK-P-0001042;GENIE-MSK-P-0004382	Skin Cancer, Non-Melanoma(1);Non-Small Cell Lung Cancer(1);Colorectal Cancer(1)
ALK	missense_variant	p.D1529N	c.4585G>A	3	1	2	121410	18966	3.04104	GENIE-DFCI-002151;GENIE-DFCI-002465;GENIE-MSK-P-0005939	Non-Hodgkin Lymphoma(1);Glioma(1);Non-Small Cell Lung Cancer(1)
ALK	missense_variant	p.R261Q	c.782G>A	3	1	5	121354	18966	1.98417	GENIE-DFCI-001984;GENIE-DFCI-006327;GENIE-DFCI-008331	Endometrial Cancer(3)
ALOX12B	missense_variant	p.P531L	c.1592C>T	3	0	3	121412	14472	3.12464	GENIE-DFCI-005744;GENIE-DFCI-008998;GENIE-MSK-P-0000653	Melanoma(1);Leukemia(1);Glioma(1)
APC	missense_variant	p.R786C	c.2356C>T	3	2	0	121410	18966	4.38233	GENIE-DFCI-004737;GENIE-MSK-P-0001229;GENIE-MSK-P-0006960	Skin Cancer, Non-Melanoma(1);Breast Cancer(1);Colorectal Cancer(1)
APC	missense_variant	p.E1309K	c.3925G>A	3	2	0	121410	18966	4.38233	GENIE-DFCI-003560;GENIE-MSK-P-0001756;GENIE-MSK-P-0006695	Non-Hodgkin Lymphoma(1);Non-Small Cell Lung Cancer(1);Melanoma(1)
APC	missense_variant	p.P2158R	c.6473C>G	3	0	6	120268	18966	1.72401	GENIE-DFCI-006529;GENIE-DFCI-006909;GENIE-VICC-850869	Breast Cancer(1);Colorectal Cancer(2)
AR	missense_variant	p.A430T	c.1288G>A	3	0	0	121410	14472	5.01682	GENIE-DFCI-005566;GENIE-MSK-P-0001494;GENIE-MSK-P-0002827	Breast Cancer(1);Colorectal Cancer(2)
AR	missense_variant	p.A299T	c.895G>A	3	1	0	121410	14472	5.01682	GENIE-DFCI-003361;GENIE-MSK-P-0000448;GENIE-MSK-P-0006612	Endometrial Cancer(1);Breast Cancer(1);Colorectal Cancer(1)
ARAF	frameshift_variant	p.Q183fs	c.547delC	3	0	0	121410	14472	5.01682	GENIE-DFCI-002583;GENIE-MSK-P-0004051;GENIE-MSK-P-0005564	Endometrial Cancer(2);Colorectal Cancer(1)
ARID1A	disruptive_inframe_insertion	p.E38_A39insG	c.115_116insGCG	3	0	0	121410	14472	5.01682	GENIE-MSK-P-0000835;GENIE-MSK-P-0001918;GENIE-VICC-153713	Soft Tissue Sarcoma(1);Germ Cell Tumor(1);Non-Small Cell Lung Cancer(1)
ARID1A	missense_variant	p.R1074W	c.3220C>T	3	2	0	121410	14472	5.01682	GENIE-DFCI-007924;GENIE-MSK-P-0001703;GENIE-MSK-P-0005143	Bladder Cancer(2);Renal Cell Carcinoma(1)
ARID1A	missense_variant	p.P1175L	c.3524C>T	3	0	5	121376	14472	2.46136	GENIE-DFCI-002538;GENIE-DFCI-007639;GENIE-VICC-963558	Bladder Cancer(1);Pancreatic Cancer(1);Endometrial Cancer(1)
ARID1B	disruptive_inframe_deletion	p.G256_G257del	c.765_770delCGGCGG	3	0	0	121410	14077	5.08672	GENIE-DFCI-009053;GENIE-VICC-508075;GENIE-VICC-508075	Ovarian Cancer(2);Salivary Gland Cancer(1)
ARID1B	missense_variant	p.T1634M	c.4901C>T	3	0	0	121410	14077	5.08672	GENIE-DFCI-003432;GENIE-MSK-P-0001042;GENIE-MSK-P-0004688	Bladder Cancer(1);"Skin Cancer, Non-Melanoma"(1);Breast Cancer(1)
ARID1B	missense_variant	p.P1886S	c.5656C>T	3	2	1	121270	14077	4.23235	GENIE-DFCI-004192;GENIE-DFCI-007083;GENIE-MSK-P-0001251	Ovarian Cancer(1);Melanoma(2)
ARID2	missense_variant	p.S989L	c.2966C>T	3	0	4	121376	14472	2.76181	GENIE-DFCI-000467;GENIE-MSK-P-0001042;GENIE-MSK-P-0005366	Skin Cancer, Non-Melanoma(1);Non-Small Cell Lung Cancer(1);Melanoma(1)
ARID5B	frameshift_variant	p.K967fs	c.2901delA	3	2	0	121410	7341	7.04393	GENIE-MSK-P-0003555;GENIE-MSK-P-0004569;GENIE-MSK-P-0007296	Bladder Cancer(1);Embryonal Tumor(1);Colorectal Cancer(1)
ASXL1	missense_variant	p.R1148H	c.3443G>A	3	0	4	121388	14472	2.762	GENIE-DFCI-006510;GENIE-DFCI-008519;GENIE-MSK-P-0005224	Bladder Cancer(1);Ovarian Cancer(1);Endometrial Cancer(1)
ASXL1	missense_variant	p.A1482V	c.4445C>T	3	0	2	121340	14472	3.57602	GENIE-DFCI-002790;GENIE-DFCI-003388;GENIE-MSK-P-0001042	Skin Cancer, Non-Melanoma(1);Non-Small Cell Lung Cancer(1);Esophagogastric Cancer(1)
ASXL2	missense_variant	p.E70K	c.208G>A	3	1	0	121410	7341	7.04393	GENIE-MSK-P-0003858;GENIE-MSK-P-0004622;GENIE-MSK-P-0004622	Bladder Cancer(3)
ATM	conservative_inframe_deletion	p.S2860del	c.8578_8580delTCT	3	0	0	121410	18966	4.38233	GENIE-DFCI-002713;GENIE-MSK-P-0003658;GENIE-MSK-P-0005554	Non-Hodgkin Lymphoma(1);Colorectal Cancer(1);Non-Small Cell Lung Cancer(1)
ATM	missense_variant	p.R981C	c.2941C>T	3	1	0	121410	18966	4.38233	GENIE-DFCI-001303;GENIE-DFCI-006079;GENIE-DFCI-008659	Mesothelioma(1);Endometrial Cancer(1);Colorectal Cancer(1)
ATM	missense_variant	p.R2105S	c.6315G>C	3	0	6	121368	18966	1.73911	GENIE-DFCI-001803;GENIE-DFCI-006693;GENIE-MSK-P-0003421	Skin Cancer, Non-Melanoma(1);Non-Small Cell Lung Cancer(1);Glioma(1)
ATM	missense_variant	p.V2424G	c.7271T>G	3	2	3	117236	18966	2.55245	GENIE-DFCI-002894;GENIE-DFCI-005246;GENIE-VICC-139603	Salivary Gland Cancer(1);Breast Cancer(1);Cancer of Unknown Primary(1)
ATM	missense_variant	p.E2444K	c.7330G>A	3	1	0	121410	18966	4.38233	GENIE-DFCI-002703;GENIE-MSK-P-0000956;GENIE-MSK-P-0004539	Ovarian Cancer(1);Small Bowel Cancer(1);Prostate Cancer(1)
ATM	missense_variant	p.N2586S	c.7757A>G	3	0	1	120864	18966	3.58861	GENIE-DFCI-005067;GENIE-VICC-634542;GENIE-VICC-634542	Breast Cancer(2);Sex Cord Stromal Tumor(1)
ATM	missense_variant	p.D2720N	c.8158G>A	3	1	0	121410	18966	4.38233	GENIE-DFCI-004095;GENIE-DFCI-008464;GENIE-MSK-P-0006839	Bladder Cancer(2);Non-Small Cell Lung Cancer(1)
ATM	missense_variant	p.D2721N	c.8161G>A	3	1	0	121410	18966	4.38233	GENIE-DFCI-004078;GENIE-DFCI-006889;GENIE-MSK-P-0006583	Hepatobiliary Cancer(1);Non-Small Cell Lung Cancer(2)
ATM	missense_variant	p.D2725H	c.8173G>C	3	0	0	121410	18966	4.38233	GENIE-DFCI-001939;GENIE-MSK-P-0003363;GENIE-MSK-P-0005022	Ovarian Cancer(1);Hepatobiliary Cancer(1);Thyroid Cancer(1)
ATM	missense_variant	p.V2873I	c.8617G>A	3	0	2	120086	18966	3.02054	GENIE-DFCI-004787;GENIE-DFCI-008448;GENIE-JHU-00312	Bladder Cancer(1);Prostate Cancer(1);Colorectal Cancer(1)
ATM	missense_variant	p.L2877F	c.8631G>C	3	1	0	121410	18966	4.38233	GENIE-MSK-P-0003537;GENIE-MSK-P-0003858;GENIE-MSK-P-0005959	Bladder Cancer(1);Non-Small Cell Lung Cancer(2)
ATR	missense_variant	p.R989C	c.2965C>T	3	2	0	121410	8173	6.67578	GENIE-MSK-P-0006952;GENIE-MSK-P-0007319;GENIE-VICC-790097	Penile Cancer(1);Melanoma(2)
ATRX	frameshift_variant	p.K971fs	c.2912_2915delAAGA	3	2	0	121410	14472	5.01682	GENIE-DFCI-000169;GENIE-DFCI-002253;GENIE-MSK-P-0003428	Glioma(3)
ATRX	missense_variant	p.G1350R	c.4048G>A	3	0	1	86977	14472	3.47342	GENIE-DFCI-001195;GENIE-DFCI-004192;GENIE-VICC-130910	Ovarian Cancer(1);Endometrial Cancer(1);Salivary Gland Cancer(1)
ATRX	missense_variant	p.Q2452L	c.7355A>T	3	0	0	121410	14472	5.01682	GENIE-MSK-P-0001424;GENIE-MSK-P-0001424;GENIE-VICC-967401	Skin Cancer, Non-Melanoma(1);Colorectal Cancer(2)
AURKA	missense_variant	p.Q402H	c.1206G>T	3	0	0	121410	14472	5.01682	GENIE-DFCI-003561;GENIE-DFCI-004824;GENIE-VICC-697181	Gastrointestinal Neuroendocrine Tumor(1);Breast Cancer(1);Leukemia(1)
AXIN2	missense_variant	p.S493L	c.1478C>T	3	1	2	105162	7341	4.84174	GENIE-MSK-P-0000247;GENIE-MSK-P-0002682;GENIE-MSK-P-0002823	Non-Small Cell Lung Cancer(1);Breast Cancer(2)
AXL	missense_variant	p.R471H	c.1412G>A	3	0	7	121342	14472	1.98263	GENIE-DFCI-007003;GENIE-MSK-P-0002032;GENIE-VICC-373523	Prostate Cancer(1);Colorectal Cancer(1);Head and Neck Cancer(1)
AXL	missense_variant	p.R55W	c.163C>T	3	2	0	121410	14472	5.01682	GENIE-DFCI-005260;GENIE-DFCI-006459;GENIE-DFCI-009176	Bladder Cancer(1);Colorectal Cancer(1);Vaginal Cancer(1)
AXL	missense_variant	p.P802S	c.2404C>T	3	0	0	121410	14472	5.01682	GENIE-DFCI-007660;GENIE-MSK-P-0005511;GENIE-MSK-P-0005511	Bladder Cancer(2);Endometrial Cancer(1)
AXL	missense_variant	p.E809K	c.2425G>A	3	1	4	121366	14472	2.76165	GENIE-DFCI-006840;GENIE-DFCI-008217;GENIE-MSK-P-0006612	Melanoma(2);Colorectal Cancer(1)
AXL	missense_variant	p.R217C	c.649C>T	3	0	4	121288	14472	2.76043	GENIE-DFCI-005034;GENIE-DFCI-005654;GENIE-MSK-P-0007543	Endometrial Cancer(1);Head and Neck Cancer(1);Cancer of Unknown Primary(1)
AXL	missense_variant	p.P278S	c.832C>T	3	0	2	121360	14472	3.57637	GENIE-DFCI-003535;GENIE-DFCI-008217;GENIE-MSK-P-0001603	Non-Small Cell Lung Cancer(1);Melanoma(2)
BAP1	missense_variant	p.E498K	c.1492G>A	3	0	0	121410	14472	5.01682	GENIE-DFCI-004347;GENIE-MSK-P-0005925;GENIE-MSK-P-0006839	Bladder Cancer(2);Non-Small Cell Lung Cancer(1)
BAP1	missense_variant	p.C91F	c.272G>T	3	1	0	121410	14472	5.01682	GENIE-MSK-P-0001522;GENIE-MSK-P-0005000;GENIE-MSK-P-0005317	Hepatobiliary Cancer(1);Renal Cell Carcinoma(2)
BAP1	missense_variant	p.D225N	c.673G>A	3	2	0	121410	14472	5.01682	GENIE-MSK-P-0002953;GENIE-MSK-P-0003433;GENIE-MSK-P-0005305	Bladder Cancer(2);Non-Small Cell Lung Cancer(1)
BCL2L1	missense_variant	p.T216M	c.647C>T	3	0	0	121410	14077	5.08672	GENIE-DFCI-006153;GENIE-DFCI-008718;GENIE-MSK-P-0004076	Endometrial Cancer(1);Esophagogastric Cancer(2)
BCL6	missense_variant	p.P139S	c.415C>T	3	0	3	112914	14472	2.98262	GENIE-DFCI-003984;GENIE-DFCI-007706;GENIE-MSK-P-0005851	Non-Small Cell Lung Cancer(2);Bone Cancer(1)
BCOR	missense_variant	p.R1644H	c.4931G>A	3	0	1	87355	14472	3.48184	GENIE-DFCI-001407;GENIE-DFCI-002540;GENIE-MSK-P-0005548	Endometrial Cancer(1);Non-Small Cell Lung Cancer(1);Colorectal Cancer(1)
BCOR	missense_variant	p.R188W	c.562C>T	3	0	0	121410	14472	5.01682	GENIE-DFCI-007518;GENIE-DFCI-007660;GENIE-MSK-P-0001397	Endometrial Cancer(1);Non-Small Cell Lung Cancer(1);Colorectal Cancer(1)
BCOR	missense_variant	p.V280I	c.838G>A	3	0	1	59208	14472	2.78689	GENIE-DFCI-002593;GENIE-DFCI-009091;GENIE-MSK-P-0004417	Appendiceal Cancer(1);Ovarian Cancer(1);Germ Cell Tumor(1)
BLM	missense_variant	p.E642K	c.1924G>A	3	0	4	120758	14472	2.7521	GENIE-DFCI-002930;GENIE-VICC-283494;GENIE-VICC-563815	Melanoma(1);Breast Cancer(1);Cancer of Unknown Primary(1)
BLM	missense_variant	p.G1308R	c.3922G>A	3	1	3	121394	14472	3.12435	GENIE-MSK-P-0004954;GENIE-MSK-P-0004954;GENIE-MSK-P-0006470	Skin Cancer, Non-Melanoma(1);Colorectal Cancer(2)
BRAF	missense_variant	p.L485W	c.1454T>G	3	1	0	121410	18966	4.38233	GENIE-MSK-P-0004444;GENIE-MSK-P-0004733;GENIE-MSK-P-0007360	Bladder Cancer(2);Hepatobiliary Cancer(1)
BRCA1	missense_variant	p.L512F	c.1534C>T	3	0	3	121006	14902	3.06028	GENIE-DFCI-009191;GENIE-MSK-P-0004263;GENIE-MSK-P-0005312	Non-Small Cell Lung Cancer(1);Miscellaneous Neuroepithelial Tumor(1);Esophagogastric Cancer(1)
BRCA1	missense_variant	p.R7C	c.19C>T	3	0	3	120650	14902	3.05451	GENIE-DFCI-005561;GENIE-DFCI-006484;GENIE-VICC-958149	Skin Cancer, Non-Melanoma(1);Endometrial Cancer(1);Glioma(1)
BRCA1	missense_variant	p.D214G	c.641A>G	3	0	2	115540	14902	3.41462	GENIE-DFCI-007419;GENIE-VICC-399450;GENIE-VICC-800348	Gastrointestinal Neuroendocrine Tumor(1);Non-Small Cell Lung Cancer(1);Colorectal Cancer(1)
BRCA2	missense_variant	p.S1461F	c.4382C>T	3	0	0	121410	14902	4.94391	GENIE-DFCI-003212;GENIE-MSK-P-0000293;GENIE-MSK-P-0000686	Skin Cancer, Non-Melanoma(1);Melanoma(2)
BRCA2	missense_variant	p.V1852I	c.5554G>A	3	0	5	120656	14902	2.39688	GENIE-DFCI-000687;GENIE-DFCI-006341;GENIE-VICC-877137	Breast Cancer(2);Head and Neck Cancer(1)
BRCA2	missense_variant	p.N1878K	c.5634C>G	3	0	1	120554	14902	4.09065	GENIE-DFCI-000903;GENIE-DFCI-005203;GENIE-MSK-P-0003385	Uterine Sarcoma(1);Non-Small Cell Lung Cancer(2)
BRCA2	missense_variant	p.A3029T	c.9085G>A	3	0	6	117622	14902	2.09764	GENIE-DFCI-002151;GENIE-DFCI-002599;GENIE-MSK-P-0003421	Non-Hodgkin Lymphoma(1);Thyroid Cancer(1);Glioma(1)
BRD4	missense_variant	p.A1303V	c.3908C>T	3	0	2	72926	14077	2.66078	GENIE-DFCI-007500;GENIE-DFCI-008463;GENIE-MSK-P-0004688	Bladder Cancer(1);Non-Small Cell Lung Cancer(1);Breast Cancer(1)
CARD11	missense_variant	p.R576H	c.1727G>A	3	1	0	121410	14472	5.01682	GENIE-DFCI-008794;GENIE-MSK-P-0000285;GENIE-MSK-P-0005617	Thyroid Cancer(1);Penile Cancer(1);Head and Neck Cancer(1)
CARD11	missense_variant	p.E607K	c.1819G>A	3	1	5	120774	14472	2.45221	GENIE-DFCI-001847;GENIE-DFCI-007083;GENIE-VICC-678813	Melanoma(2);Head and Neck Cancer(1)
CARD11	missense_variant	p.V692M	c.2074G>A	3	2	1	117982	14472	4.10782	GENIE-MSK-P-0003720;GENIE-MSK-P-0004863;GENIE-MSK-P-0007649	Thyroid Cancer(1);Non-Small Cell Lung Cancer(1);Colorectal Cancer(1)
CARD11	missense_variant	p.R271W	c.811C>T	3	1	0	121410	14472	5.01682	GENIE-DFCI-001989;GENIE-DFCI-008425;GENIE-MSK-P-0002512	Hepatobiliary Cancer(1);Colorectal Cancer(2)
CBL	missense_variant	p.E862K	c.2584G>A	3	2	4	121404	14472	2.76225	GENIE-DFCI-000213;GENIE-DFCI-000945;GENIE-MSK-P-0002356	Uterine Sarcoma(1);Endometrial Cancer(1);Breast Cancer(1)
CBL	missense_variant	p.A187V	c.560C>T	3	2	0	121410	14472	5.01682	GENIE-DFCI-000936;GENIE-DFCI-002521;GENIE-DFCI-004974	Thyroid Cancer(1);Breast Cancer(1);Leukemia(1)
CCND1	missense_variant	p.P287S	c.859C>T	3	2	0	121410	14472	5.01682	GENIE-DFCI-008612;GENIE-MSK-P-0001821;GENIE-MSK-P-0005455	Uterine Sarcoma(1);Endometrial Cancer(1);Colorectal Cancer(1)
CCND1	missense_variant	p.V293G	c.878T>G	3	1	0	121410	14472	5.01682	GENIE-DFCI-001950;GENIE-DFCI-006362;GENIE-VICC-706474	Bladder Cancer(1);Endometrial Cancer(1);Salivary Gland Cancer(1)
CD274	missense_variant	p.R260H	c.779G>A	3	0	8	120724	14077	1.82531	GENIE-DFCI-006348;GENIE-DFCI-008255;GENIE-MSK-P-0005742	Colorectal Cancer(2);Glioma(1)
CDC73	missense_variant	p.D294N	c.880G>A	3	0	0	121410	14472	5.01682	GENIE-DFCI-009181;GENIE-MSK-P-0000651;GENIE-MSK-P-0004379	Endometrial Cancer(1);Colorectal Cancer(1);Glioma(1)
CDH1	missense_variant	p.D400N	c.1198G>A	3	2	0	121410	18966	4.38233	GENIE-DFCI-008683;GENIE-MSK-P-0000292;GENIE-VICC-665367	Breast Cancer(2);Esophagogastric Cancer(1)
CDK4	missense_variant	p.R24C	c.70C>T	3	2	1	121378	14472	4.17148	GENIE-DFCI-001591;GENIE-MSK-P-0001773;GENIE-MSK-P-0006476	Ovarian Cancer(1);Melanoma(2)
CDK4	missense_variant	p.R24H	c.71G>A	3	1	0	121410	14472	5.01682	GENIE-MSK-P-0002706;GENIE-MSK-P-0005627;GENIE-MSK-P-0005881	Bladder Cancer(1);Non-Small Cell Lung Cancer(1);Melanoma(1)
CDK4	missense_variant	p.R24L	c.71G>T	3	2	0	121410	14472	5.01682	GENIE-MSK-P-0001454;GENIE-MSK-P-0001987;GENIE-MSK-P-0007578	Non-Small Cell Lung Cancer(2);Small Cell Lung Cancer(1)
CDK4	missense_variant	p.G300S	c.898G>A	3	0	0	121410	14472	5.01682	GENIE-DFCI-006200;GENIE-DFCI-009720;GENIE-VICC-671387	Colorectal Cancer(2);Glioma(1)
CDK6	missense_variant	p.R220C	c.658C>T	3	2	1	59392	14472	2.79198	GENIE-DFCI-007109;GENIE-MSK-P-0005021;GENIE-MSK-P-0006612	Bladder Cancer(1);"Skin Cancer, Non-Melanoma"(1);Colorectal Cancer(1)
CDK8	stop_gained	p.R71*	c.211C>T	3	1	1	121398	8173	5.6514	GENIE-MSK-P-0001215;GENIE-MSK-P-0001902;GENIE-MSK-P-0002596	Germ Cell Tumor(1);Breast Cancer(1);Colorectal Cancer(1)
CDKN1A	missense_variant	p.D52N	c.154G>A	3	1	0	121410	14077	5.08672	GENIE-DFCI-002972;GENIE-DFCI-005876;GENIE-DFCI-007682	Miscellaneous Brain Tumor(1);Mesothelioma(1);Non-Small Cell Lung Cancer(1)
CDKN1B	missense_variant	p.G72D	c.215G>A	3	1	0	121410	14472	5.01682	GENIE-MSK-P-0005511;GENIE-MSK-P-0005511;GENIE-MSK-P-0005803	Bladder Cancer(2);Non-Hodgkin Lymphoma(1)
CDKN1B	missense_variant	p.A121V	c.362C>T	3	0	2	116406	14472	3.48974	GENIE-DFCI-004847;GENIE-DFCI-008610;GENIE-VICC-785666	Bladder Cancer(1);Ovarian Cancer(1);Esophagogastric Cancer(1)
CDKN2A	missense_variant	p.V51I	c.151G>A	3	2	1	81932	18966	2.87716	GENIE-DFCI-009275;GENIE-JHU-00832;GENIE-UHN-039229	Breast Cancer(1);Melanoma(2)
CDKN2A	missense_variant	p.M53I	c.159G>A	3	2	0	121410	18966	4.38233	GENIE-JHU-01090;GENIE-MSK-P-0000270;GENIE-MSK-P-0006645	Bladder Cancer(1);Non-Small Cell Lung Cancer(1);Breast Cancer(1)
CDKN2A	synonymous_variant	p.A57A	c.171C>T	3	2	0	121410	18966	4.38233	GENIE-DFCI-009352;GENIE-MSK-P-0001035;GENIE-MSK-P-0003891	Soft Tissue Sarcoma(1);"Skin Cancer, Non-Melanoma"(1);Head and Neck Cancer(1)
CDKN2A	synonymous_variant	p.T79T	c.237C>T	3	1	0	121410	18966	4.38233	GENIE-JHU-00638;GENIE-JHU-00810;GENIE-MSK-P-0001251	Non-Small Cell Lung Cancer(1);Melanoma(2)
CDKN2A	synonymous_variant	p.P114P	c.342C>T	3	2	0	121410	18966	4.38233	GENIE-JHU-00411;GENIE-JHU-00967;GENIE-MSK-P-0006339	Melanoma(3)
CDKN2C	missense_variant	p.E51K	c.151G>A	3	1	0	121410	14472	5.01682	GENIE-DFCI-008149;GENIE-MSK-P-0005823;GENIE-MSK-P-0007538	Non-Small Cell Lung Cancer(1);Prostate Cancer(1);Colorectal Cancer(1)
CEBPA	missense_variant	p.G102S	c.304G>A	3	1	0	121410	11671	5.58649	GENIE-DFCI-000248;GENIE-DFCI-003803;GENIE-DFCI-007582	Salivary Gland Cancer(1);Non-Small Cell Lung Cancer(1);Head and Neck Cancer(1)
CHEK2	missense_variant	p.C385R	c.1153T>C	3	0	3	120634	14472	3.1119	GENIE-DFCI-000782;GENIE-DFCI-001456;GENIE-VICC-792756	Bladder Cancer(1);Adrenocortical Carcinoma(1);Esophagogastric Cancer(1)
CHEK2	missense_variant	p.S5L	c.14C>T	3	0	6	119918	14472	2.18386	GENIE-DFCI-001840;GENIE-DFCI-007465;GENIE-VICC-568873	Ovarian Cancer(1);Non-Small Cell Lung Cancer(1);Breast Cancer(1)
CHEK2	missense_variant	p.G167R	c.499G>A	3	0	5	121366	14472	2.46121	GENIE-DFCI-006922;GENIE-DFCI-008288;GENIE-VICC-696724	Endometrial Cancer(1);Non-Small Cell Lung Cancer(1);Esophagogastric Cancer(1)
CREBBP	missense_variant	p.R714H	c.2141G>A	3	1	2	120298	14472	3.55797	GENIE-DFCI-002470;GENIE-MSK-P-0001042;GENIE-VICC-106894	Ovarian Cancer(1);"Skin Cancer, Non-Melanoma"(1);Breast Cancer(1)
CREBBP	missense_variant	p.A787V	c.2360C>T	3	0	1	121258	14472	4.16925	GENIE-DFCI-001059;GENIE-MSK-P-0001042;GENIE-MSK-P-0004688	Bladder Cancer(2);"Skin Cancer, Non-Melanoma"(1)
CREBBP	missense_variant	p.S945L	c.2834C>T	3	0	0	121410	14472	5.01682	GENIE-DFCI-005561;GENIE-DFCI-006836;GENIE-MSK-P-0006612	Sellar Tumor(1);"Skin Cancer, Non-Melanoma"(1);Colorectal Cancer(1)
CREBBP	missense_variant	p.R1392Q	c.4175G>A	3	1	0	121410	14472	5.01682	GENIE-DFCI-008519;GENIE-MSK-P-0004379;GENIE-MSK-P-0005966	Bladder Cancer(1);Endometrial Cancer(2)
CREBBP	missense_variant	p.D1435N	c.4303G>A	3	2	0	121410	14472	5.01682	GENIE-DFCI-000897;GENIE-MSK-P-0001752;GENIE-MSK-P-0002956	Ovarian Cancer(1);Non-Hodgkin Lymphoma(1);Non-Small Cell Lung Cancer(1)
CREBBP	missense_variant	p.A2046V	c.6137C>T	3	0	2	96550	14472	3.11914	GENIE-DFCI-004606;GENIE-MSK-P-0004093;GENIE-MSK-P-0007319	Penile Cancer(1);Colorectal Cancer(1);Vaginal Cancer(1)
CRKL	missense_variant	p.P135S	c.403C>T	3	0	0	121410	14472	5.01682	GENIE-DFCI-002977;GENIE-DFCI-006472;GENIE-MSK-P-0004092	Skin Cancer, Non-Melanoma(2);Melanoma(1)
CSF1R	missense_variant	p.N428S	c.1283A>G	3	0	7	121096	15878	1.81844	GENIE-DFCI-001534;GENIE-DFCI-007479;GENIE-VICC-519581	Endometrial Cancer(1);Colorectal Cancer(1);Glioma(1)
CTNNB1	missense_variant	p.R376H	c.1127G>A	3	1	0	121410	18966	4.38233	GENIE-DFCI-007795;GENIE-DFCI-008348;GENIE-MSK-P-0006960	Endometrial Cancer(1);Glioma(1);Colorectal Cancer(1)
CTNNB1	missense_variant	p.G575R	c.1723G>A	3	2	0	121410	18966	4.38233	GENIE-DFCI-004168;GENIE-DFCI-005992;GENIE-MSK-P-0004602	Colorectal Cancer(3)
CTNNB1	missense_variant	p.R661Q	c.1982G>A	3	1	0	121410	18966	4.38233	GENIE-DFCI-008742;GENIE-MSK-P-0001525;GENIE-VICC-223599	Colorectal Cancer(3)
CTNNB1	missense_variant	p.V195L	c.583G>C	3	0	2	120238	18966	3.0229	GENIE-DFCI-003849;GENIE-VICC-278928;GENIE-VICC-926612	Non-Small Cell Lung Cancer(1);Melanoma(1);Gastrointestinal Stromal Tumor(1)
CUX1	missense_variant	p.A21V	c.62C>T	3	1	1	121410	6299	6.47162	GENIE-DFCI-002243;GENIE-DFCI-006061;GENIE-DFCI-006966	Mesothelioma(1);Non-Small Cell Lung Cancer(1);Glioma(1)
CXCR4	stop_gained	p.R338*	c.1012C>T	3	2	0	121410	4540	8.95705	GENIE-MSK-P-0005021;GENIE-MSK-P-0006329;GENIE-MSK-P-0006666	Bladder Cancer(1);Non-Hodgkin Lymphoma(1);Colorectal Cancer(1)
DDR2	missense_variant	p.R105C	c.313C>T	3	1	1	121370	14902	4.10566	GENIE-DFCI-000873;GENIE-MSK-P-0001071;GENIE-MSK-P-0004252	Hepatobiliary Cancer(1);Non-Small Cell Lung Cancer(1);Prostate Cancer(1)
DDR2	missense_variant	p.L239P	c.716T>C	3	0	2	121364	14902	3.51541	GENIE-DFCI-007445;GENIE-DFCI-008074;GENIE-VICC-117380	Pancreatic Cancer(1);Glioma(1);Esophagogastric Cancer(1)
DICER1	missense_variant	p.N477S	c.1430A>G	3	1	0	121410	14077	5.08672	GENIE-DFCI-001381;GENIE-DFCI-002225;GENIE-DFCI-005556	CNS Cancer(1);Miscellaneous Brain Tumor(1);Leukemia(1)
DICER1	missense_variant	p.R937H	c.2810G>A	3	1	0	121410	14077	5.08672	GENIE-DFCI-003234;GENIE-DFCI-004192;GENIE-DFCI-008107	Ovarian Cancer(1);Endometrial Cancer(1);Colorectal Cancer(1)
DICER1	missense_variant	p.R1839W	c.5515C>T	3	1	0	121410	14077	5.08672	GENIE-DFCI-000877;GENIE-DFCI-008343;GENIE-MSK-P-0007126	Non-Small Cell Lung Cancer(1);Colorectal Cancer(2)
DIS3	frameshift_variant	p.S445fs	c.1332delT	3	1	0	121410	14472	5.01682	GENIE-DFCI-004065;GENIE-MSK-P-0001494;GENIE-MSK-P-0004754	Endometrial Cancer(1);Colorectal Cancer(2)
DNAPK	missense_variant	p.M2741K	c.8222T>A	3	0	1	120768	14472	4.16012	GENIE-DFCI-003316;GENIE-DFCI-008008;GENIE-VICC-546854	Glioma(1);Cancer of Unknown Primary(1);Colorectal Cancer(1)
DNMT3A	missense_variant	p.R899C	c.2695C>T	3	1	2	121364	14472	3.57644	GENIE-DFCI-004117;GENIE-DFCI-008074;GENIE-VICC-206365	Small Bowel Cancer(1);Pancreatic Cancer(1);Cancer of Unknown Primary(1)
DNMT3A	missense_variant	p.S129L	c.386C>T	3	0	0	121410	14472	5.01682	GENIE-DFCI-006812;GENIE-DFCI-009161;GENIE-VICC-145289	Small Bowel Cancer(1);Pancreatic Cancer(1);Breast Cancer(1)
DNMT3A	missense_variant	p.R326C	c.976C>T	3	2	7	121378	14472	1.98315	GENIE-DFCI-000536;GENIE-DFCI-000552;GENIE-DFCI-001650	Myelodysplasia(1);Endometrial Cancer(1);Thyroid Cancer(1)
EGFR	missense_variant	p.G598A	c.1793G>C	3	2	0	121410	18966	4.38233	GENIE-DFCI-005765;GENIE-MSK-P-0000378;GENIE-MSK-P-0000657	Glioma(3)
EGFR	missense_variant	p.A755G	c.2264C>G	3	0	0	121410	18966	4.38233	GENIE-JHU-00234;GENIE-JHU-00234;GENIE-MSK-P-0006789	Non-Small Cell Lung Cancer(3)
EGFR	missense_variant	p.S306L	c.917C>T	3	0	0	121410	18966	4.38233	GENIE-DFCI-006734;GENIE-MSK-P-0000894;GENIE-MSK-P-0002490	Non-Small Cell Lung Cancer(1);Melanoma(1);Colorectal Cancer(1)
EIF1AX	splice_acceptor_variant&intron_variant		c.338-2A>T	3	1	0	121410	7341	7.04393	GENIE-MSK-P-0004800;GENIE-MSK-P-0005183;GENIE-MSK-P-0005293	Thyroid Cancer(3)
EP300	missense_variant	p.Q1455H	c.4365G>C	3	1	0	121410	14472	5.01682	GENIE-DFCI-002394;GENIE-MSK-P-0002715;GENIE-MSK-P-0003561	Bladder Cancer(2);Non-Small Cell Lung Cancer(1)
EP300	missense_variant	p.E1505K	c.4513G>A	3	0	0	121410	14472	5.01682	GENIE-DFCI-003943;GENIE-MSK-P-0000768;GENIE-VICC-566921	Bladder Cancer(1);Endometrial Cancer(1);Head and Neck Cancer(1)
EPHA3	missense_variant	p.C366F	c.1097G>T	3	1	0	121410	14472	5.01682	GENIE-DFCI-004823;GENIE-DFCI-008878;GENIE-MSK-P-0005309	Non-Small Cell Lung Cancer(2);Cancer of Unknown Primary(1)
EPHA3	missense_variant	p.E53K	c.157G>A	3	2	0	121410	14472	5.01682	GENIE-DFCI-004034;GENIE-MSK-P-0004236;GENIE-VICC-940748	Melanoma(2);Head and Neck Cancer(1)
EPHA3	missense_variant	p.V958M	c.2872G>A	3	1	2	120826	14472	3.56713	GENIE-DFCI-004362;GENIE-DFCI-007592;GENIE-MSK-P-0005197	Soft Tissue Sarcoma(1);Colorectal Cancer(2)
EPHA3	missense_variant	p.P982L	c.2945C>T	3	0	0	121410	14472	5.01682	GENIE-DFCI-002505;GENIE-DFCI-007207;GENIE-VICC-678813	Skin Cancer, Non-Melanoma(1);Melanoma(1);Glioma(1)
EPHA5	missense_variant	p.E665K	c.1993G>A	3	1	0	121410	14472	5.01682	GENIE-DFCI-005561;GENIE-MSK-P-0000919;GENIE-MSK-P-0001744	Skin Cancer, Non-Melanoma(3)
EPHA5	missense_variant	p.R693C	c.2077C>T	3	1	3	120858	14472	3.11557	GENIE-DFCI-003944;GENIE-DFCI-004258;GENIE-VICC-827113	Skin Cancer, Non-Melanoma(1);Prostate Cancer(1);Colorectal Cancer(1)
EPHA5	missense_variant	p.G838E	c.2513G>A	3	0	0	121410	14472	5.01682	GENIE-DFCI-009352;GENIE-MSK-P-0003182;GENIE-MSK-P-0006437	Skin Cancer, Non-Melanoma(2);Head and Neck Cancer(1)
EPHA5	missense_variant	p.R853Q	c.2558G>A	3	2	3	121256	14472	3.12209	GENIE-DFCI-001962;GENIE-DFCI-005561;GENIE-MSK-P-0001037	Ovarian Cancer(1);"Skin Cancer, Non-Melanoma"(1);Non-Small Cell Lung Cancer(1)
EPHA5	missense_variant	p.R135Q	c.404G>A	3	0	0	121410	14472	5.01682	GENIE-DFCI-004680;GENIE-MSK-P-0006201;GENIE-MSK-P-0006448	Endometrial Cancer(2);Esophagogastric Cancer(1)
EPHA7	missense_variant	p.G524E	c.1571G>A	3	1	0	121410	11276	5.68349	GENIE-DFCI-004820;GENIE-MSK-P-0005228;GENIE-VICC-634069	Melanoma(3)
EPHA7	missense_variant	p.E715K	c.2143G>A	3	0	0	121410	11276	5.68349	GENIE-DFCI-006782;GENIE-MSK-P-0006754;GENIE-VICC-917984	Skin Cancer, Non-Melanoma(1);Melanoma(2)
EPHB1	missense_variant	p.R367C	c.1099C>T	3	1	0	121410	8173	6.67578	GENIE-MSK-P-0002118;GENIE-MSK-P-0004831;GENIE-VICC-575150	Skin Cancer, Non-Melanoma(1);Endometrial Cancer(1);Esophagogastric Cancer(1)
EPHB1	missense_variant	p.P207S	c.619C>T	3	0	0	121410	8173	6.67578	GENIE-MSK-P-0002392;GENIE-VICC-645488;GENIE-VICC-785310	Non-Small Cell Lung Cancer(1);Melanoma(2)
ERBB2	missense_variant	p.R47C	c.139C>T	3	0	0	121410	18966	4.38233	GENIE-DFCI-000801;GENIE-DFCI-007700;GENIE-MSK-P-0000180	Breast Cancer(1);Leukemia(1);Esophagogastric Cancer(1)
ERBB2	missense_variant	p.G727A	c.2180G>C	3	0	0	121410	18966	4.38233	GENIE-DFCI-004264;GENIE-DFCI-006805;GENIE-MSK-P-0006979	Non-Small Cell Lung Cancer(1);Breast Cancer(1);Cervical Cancer(1)
ERBB2	missense_variant	p.D277Y	c.829G>T	3	2	0	121410	18966	4.38233	GENIE-DFCI-001303;GENIE-DFCI-005401;GENIE-MSK-P-0005054	Bladder Cancer(2);Colorectal Cancer(1)
ERBB3	missense_variant	p.P403L	c.1208C>T	3	0	2	121374	14902	3.51559	GENIE-DFCI-005136;GENIE-GRCC-d58549f5;GENIE-MSK-P-0006079	Small Bowel Cancer(1);Colorectal Cancer(1);Cancer of Unknown Primary(1)
ERBB3	missense_variant	p.V920L	c.2758G>C	3	0	0	121410	14902	4.94391	GENIE-DFCI-004887;GENIE-MSK-P-0000854;GENIE-MSK-P-0005346	Bladder Cancer(2);Colorectal Cancer(1)
ERBB3	missense_variant	p.R1040W	c.3118C>T	3	0	1	121386	14902	4.10595	GENIE-DFCI-004828;GENIE-DFCI-009207;GENIE-MSK-P-0006640	Non-Small Cell Lung Cancer(2);Glioma(1)
ERBB3	missense_variant	p.L1243V	c.3727C>G	3	0	0	121410	14902	4.94391	GENIE-DFCI-007369;GENIE-MSK-P-0006108;GENIE-MSK-P-0006108	Prostate Cancer(3)
ERBB3	missense_variant	p.P221L	c.662C>T	3	0	0	121410	14902	4.94391	GENIE-DFCI-007000;GENIE-MSK-P-0000064;GENIE-MSK-P-0007657	Endometrial Cancer(1);Colorectal Cancer(2)
ERBB3	missense_variant	p.P306R	c.917C>G	3	0	0	121410	14902	4.94391	GENIE-DFCI-001203;GENIE-MSK-P-0004758;GENIE-MSK-P-0007096	Bladder Cancer(1);Salivary Gland Cancer(1);Breast Cancer(1)
ERBB4	missense_variant	p.R393Q	c.1178G>A	3	0	1	121388	18966	3.59723	GENIE-DFCI-001997;GENIE-DFCI-007886;GENIE-MSK-P-0006863	Colorectal Cancer(3)
ERBB4	missense_variant	p.E542K	c.1624G>A	3	2	4	120716	18966	2.26146	GENIE-DFCI-000333;GENIE-DFCI-003509;GENIE-MSK-P-0005918	Soft Tissue Sarcoma(1);Melanoma(2)
ERBB4	missense_variant	p.D843N	c.2527G>A	3	2	2	121400	18966	3.04089	GENIE-DFCI-007083;GENIE-MSK-P-0006034;GENIE-VICC-940748	Melanoma(3)
ERBB4	missense_variant	p.G880E	c.2639G>A	3	2	0	121410	18966	4.38233	GENIE-MSK-P-0003871;GENIE-MSK-P-0004437;GENIE-VICC-869563	Melanoma(3)
ERBB4	missense_variant	p.T926M	c.2777C>T	3	0	5	120938	18966	1.97837	GENIE-DFCI-008995;GENIE-UHN-407469;GENIE-VICC-765745	Colorectal Cancer(3)
ERBB4	missense_variant	p.R1139Q	c.3416G>A	3	2	3	121386	18966	2.61437	GENIE-DFCI-003821;GENIE-DFCI-004117;GENIE-DFCI-006929	Ovarian Cancer(1);"Skin Cancer, Non-Melanoma"(1);Cancer of Unknown Primary(1)
ERBB4	missense_variant	p.P1141S	c.3421C>T	3	0	0	121410	18966	4.38233	GENIE-DFCI-006599;GENIE-MSK-P-0001237;GENIE-VICC-528284	Melanoma(1);Glioma(1);Colorectal Cancer(1)
ERBB4	missense_variant	p.R1275Q	c.3824G>A	3	0	3	121308	18966	2.61322	GENIE-DFCI-005725;GENIE-DFCI-005964;GENIE-VICC-899430	Myelodysplasia(2);Colorectal Cancer(1)
ERBB4	missense_variant	p.R210K	c.629G>A	3	0	0	121410	18966	4.38233	GENIE-DFCI-007083;GENIE-MSK-P-0000596;GENIE-VICC-183532	Melanoma(3)
ERBB4	missense_variant	p.R306C	c.916C>T	3	1	0	121410	18966	4.38233	GENIE-DFCI-007377;GENIE-MDA-1848;GENIE-MSK-P-0001042	Skin Cancer, Non-Melanoma(1);Prostate Cancer(1);Colorectal Cancer(1)
ERBB4	missense_variant	p.R306H	c.917G>A	3	0	0	121410	18966	4.38233	GENIE-MSK-P-0001793;GENIE-UHN-284788;GENIE-UHN-811873	Pancreatic Cancer(1);Breast Cancer(1);Colorectal Cancer(1)
ERBB4	missense_variant&splice_region_variant	p.E542K	c.1624G>A	3	2	4	120716	18966	2.26146	GENIE-DFCI-000333;GENIE-DFCI-003509;GENIE-MSK-P-0005918	Soft Tissue Sarcoma(1);Melanoma(2)
ERCC2	missense_variant	p.T484A	c.1450A>G	3	0	0	121410	14472	5.01682	GENIE-DFCI-005318;GENIE-MSK-P-0003433;GENIE-MSK-P-0005087	Bladder Cancer(3)
ERCC2	missense_variant	p.T484M	c.1451C>T	3	0	0	121410	14472	5.01682	GENIE-DFCI-004906;GENIE-DFCI-008046;GENIE-MSK-P-0006714	Bladder Cancer(2);Esophagogastric Cancer(1)
ERCC2	missense_variant	p.A144V	c.431C>T	3	0	2	120118	14472	3.55484	GENIE-DFCI-003769;GENIE-DFCI-008662;GENIE-MSK-P-0000215	Endometrial Cancer(1);Breast Cancer(1);Colorectal Cancer(1)
ERCC3	missense_variant	p.I306V	c.916A>G	3	0	0	121410	13640	5.16756	GENIE-DFCI-002293;GENIE-DFCI-009348;GENIE-MSK-P-0005419	Ovarian Cancer(1);Breast Cancer(1);Head and Neck Cancer(1)
ERCC4	missense_variant	p.S540L	c.1619C>T	3	0	3	121288	14077	3.17783	GENIE-DFCI-005293;GENIE-DFCI-008107;GENIE-MSK-P-0006612	Prostate Cancer(1);Colorectal Cancer(2)
ERCC4	missense_variant	p.C242Y	c.725G>A	3	0	0	121410	14077	5.08672	GENIE-DFCI-003339;GENIE-DFCI-008645;GENIE-MSK-P-0007319	Non-Small Cell Lung Cancer(1);Penile Cancer(1);Head and Neck Cancer(1)
ERCC5	missense_variant	p.R919W	c.2755C>T	3	0	1	121358	13640	4.30667	GENIE-DFCI-003445;GENIE-DFCI-007418;GENIE-MSK-P-0004441	Ovarian Cancer(1);Myelodysplasia(1);Colorectal Cancer(1)
ESR1	missense_variant	p.R157Q	c.470G>A	3	0	0	121410	14472	5.01682	GENIE-DFCI-003977;GENIE-DFCI-007500;GENIE-MSK-P-0001808	Endometrial Cancer(1);Breast Cancer(1);Colorectal Cancer(1)
ESR1	missense_variant	p.R243H	c.728G>A	3	0	2	121328	14472	3.57581	GENIE-DFCI-004884;GENIE-MSK-P-0001151;GENIE-MSK-P-0006612	Breast Cancer(1);Colorectal Cancer(2)
ESR1	missense_variant	p.R256Q	c.767G>A	3	1	1	119208	14472	4.13091	GENIE-DFCI-000539;GENIE-DFCI-004192;GENIE-DFCI-007083	Ovarian Cancer(1);Non-Small Cell Lung Cancer(1);Melanoma(1)
ETV1	missense_variant	p.R440H	c.1319G>A	3	0	0	121410	14472	5.01682	GENIE-DFCI-007750;GENIE-MSK-P-0001020;GENIE-MSK-P-0001781	Uterine Sarcoma(1);Non-Small Cell Lung Cancer(1);Colorectal Cancer(1)
ETV1	missense_variant	p.T202M	c.605C>T	3	1	1	120670	14472	4.15829	GENIE-DFCI-003216;GENIE-DFCI-007795;GENIE-MSK-P-0007132	Endometrial Cancer(1);Glioma(1);Colorectal Cancer(1)
FAM46C	missense_variant	p.R174W	c.520C>T	3	0	1	121140	14472	4.16705	GENIE-DFCI-005561;GENIE-DFCI-008742;GENIE-MSK-P-0006612	Skin Cancer, Non-Melanoma(1);Colorectal Cancer(2)
FANCA	missense_variant	p.R52Q	c.155G>A	3	1	0	121410	14472	5.01682	GENIE-DFCI-000393;GENIE-DFCI-001087;GENIE-MSK-P-0006124	Bladder Cancer(2);Non-Small Cell Lung Cancer(1)
FANCA	missense_variant	p.E526Q	c.1576G>C	3	0	0	121410	14472	5.01682	GENIE-DFCI-004527;GENIE-MSK-P-0001491;GENIE-VICC-568873	Non-Small Cell Lung Cancer(1);Breast Cancer(2)
FANCA	missense_variant	p.A586T	c.1756G>A	3	1	3	121080	14472	3.11921	GENIE-DFCI-004477;GENIE-DFCI-008192;GENIE-DFCI-009315	Prostate Cancer(1);Leukemia(1);Colorectal Cancer(1)
FANCA	missense_variant	p.R1321C	c.3961C>T	3	0	0	121410	14472	5.01682	GENIE-DFCI-003795;GENIE-DFCI-007049;GENIE-VICC-826567	Non-Small Cell Lung Cancer(1);Melanoma(1);Head and Neck Cancer(1)
FANCC	frameshift_variant	p.I89fs	c.264delA	3	0	0	121410	14472	5.01682	GENIE-DFCI-003366;GENIE-DFCI-008425;GENIE-MSK-P-0007296	Colorectal Cancer(3)
FANCE	missense_variant	p.R221W	c.661C>T	3	0	4	121378	7131	4.31174	GENIE-DFCI-007963;GENIE-VICC-772313;GENIE-VICC-890026	Breast Cancer(1);Colorectal Cancer(1);Esophagogastric Cancer(1)
FBXW7	missense_variant	p.T385I	c.1154C>T	3	0	0	121410	18966	4.38233	GENIE-DFCI-007556;GENIE-MDA-2054;GENIE-UHN-388881	Bladder Cancer(1);Colorectal Cancer(2)
FBXW7	missense_variant	p.S426L	c.1277C>T	3	2	0	121410	18966	4.38233	GENIE-DFCI-005478;GENIE-GRCC-f89d440c;GENIE-VICC-211690	Endometrial Cancer(1);Non-Small Cell Lung Cancer(1);Cancer of Unknown Primary(1)
FBXW7	missense_variant	p.H460Y	c.1378C>T	3	0	0	121410	18966	4.38233	GENIE-DFCI-003978;GENIE-DFCI-005378;GENIE-NKI-3XZN	Ovarian Cancer(1);Colorectal Cancer(1);Head and Neck Cancer(1)
FBXW7	missense_variant	p.L497S	c.1490T>C	3	0	0	121410	18966	4.38233	GENIE-DFCI-007277;GENIE-GRCC-707c2853;GENIE-MSK-P-0002878	Bladder Cancer(1);Melanoma(1);Colorectal Cancer(1)
FBXW7	missense_variant	p.D520G	c.1559A>G	3	0	0	121410	18966	4.38233	GENIE-DFCI-008060;GENIE-DFCI-008909;GENIE-MSK-P-0001318	Bladder Cancer(1);Colorectal Cancer(2)
FBXW7	missense_variant	p.R674W	c.2020C>T	3	1	0	121410	18966	4.38233	GENIE-DFCI-007769;GENIE-MSK-P-0005065;GENIE-MSK-P-0005065	Prostate Cancer(2);Glioma(1)
FGFR1	missense_variant	p.N65S	c.194A>G	3	0	6	116000	18966	1.66445	GENIE-DFCI-001605;GENIE-DFCI-004856;GENIE-VICC-150645	Bladder Cancer(1);Non-Small Cell Lung Cancer(1);Cervical Cancer(1)
FGFR1	missense_variant&splice_region_variant	p.V151I	c.451G>A	3	0	5	120760	18966	1.97588	GENIE-DFCI-003042;GENIE-DFCI-004566;GENIE-MSK-P-0001051	CNS Cancer(1);Endometrial Cancer(1);Cancer of Unknown Primary(1)
FGFR2	missense_variant	p.S702L	c.2105C>T	3	0	0	121410	18966	4.38233	GENIE-DFCI-001565;GENIE-MSK-P-0006645;GENIE-VICC-110974	Bladder Cancer(1);Non-Small Cell Lung Cancer(1);Melanoma(1)
FGFR2	missense_variant	p.P708S	c.2122C>T	3	2	0	121410	18966	4.38233	GENIE-DFCI-002977;GENIE-DFCI-007402;GENIE-VICC-113291	Skin Cancer, Non-Melanoma(1);Melanoma(2)
FGFR2	missense_variant	p.E731K	c.2191G>A	3	0	0	121410	18966	4.38233	GENIE-DFCI-008742;GENIE-MSK-P-0007544;GENIE-VICC-106269	Melanoma(2);Colorectal Cancer(1)
FGFR2	missense_variant	p.R759Q	c.2276G>A	3	1	1	118108	18966	3.54289	GENIE-DFCI-006090;GENIE-MSK-P-0005159;GENIE-MSK-P-0007319	Penile Cancer(1);Melanoma(1);Glioma(1)
FGFR2	missense_variant	p.E777K	c.2329G>A	3	0	2	121404	18966	3.04095	GENIE-DFCI-009181;GENIE-MSK-P-0000865;GENIE-MSK-P-0005824	Melanoma(1);Colorectal Cancer(2)
FGFR2	missense_variant	p.R203H	c.608G>A	3	2	2	121406	18966	3.04098	GENIE-DFCI-008045;GENIE-MSK-P-0000736;GENIE-MSK-P-0001685	Endometrial Cancer(1);Colorectal Cancer(2)
FGFR2	stop_gained	p.R625*	c.1873C>T	3	1	0	121410	18966	4.38233	GENIE-DFCI-002977;GENIE-MSK-P-0002463;GENIE-MSK-P-0002463	Skin Cancer, Non-Melanoma(1);Colorectal Cancer(2)
FGFR3	missense_variant	p.D513N	c.1537G>A	3	0	6	119722	18966	1.71648	GENIE-DFCI-002179;GENIE-MSK-P-0001215;GENIE-MSK-P-0004330	Ovarian Cancer(1);Bladder Cancer(1);Colorectal Cancer(1)
FGFR3	missense_variant	p.R93W	c.277C>T	3	0	4	94164	18966	1.84809	GENIE-DFCI-003657;GENIE-DFCI-005061;GENIE-MSK-P-0007365	Colorectal Cancer(1);Glioma(1);Esophagogastric Cancer(1)
FGFR3	missense_variant	p.P167S	c.499C>T	3	0	0	121410	18966	4.38233	GENIE-DFCI-000062;GENIE-DFCI-004409;GENIE-MSK-P-0005251	Bladder Cancer(3)
FGFR3	missense_variant&splice_region_variant	p.D513N	c.1537G>A	3	0	6	119722	18966	1.71648	GENIE-DFCI-002179;GENIE-MSK-P-0001215;GENIE-MSK-P-0004330	Ovarian Cancer(1);Bladder Cancer(1);Colorectal Cancer(1)
FGFR3	synonymous_variant	p.P716P	c.2148C>T	3	1	5	118376	18966	1.94231	GENIE-DFCI-005876;GENIE-JHU-00371;GENIE-UHN-773643	Ovarian Cancer(1);Non-Small Cell Lung Cancer(1);Melanoma(1)
FGFR4	frameshift_variant	p.P528fs	c.1583delC	3	1	0	121410	14902	4.94391	GENIE-DFCI-003759;GENIE-DFCI-006458;GENIE-DFCI-009165	Endometrial Cancer(1);Non-Small Cell Lung Cancer(1);Colorectal Cancer(1)
FGFR4	missense_variant	p.A702V	c.2105C>T	3	0	3	97150	14902	2.64752	GENIE-DFCI-001123;GENIE-DFCI-002414;GENIE-GRCC-c008dfc0	Endometrial Cancer(1);Prostate Cancer(1);Glioma(1)
FH	missense_variant	p.E488K	c.1462G>A	3	0	1	120812	14077	4.2237	GENIE-DFCI-000786;GENIE-DFCI-007710;GENIE-MSK-P-0006612	Breast Cancer(1);Colorectal Cancer(1);Esophagogastric Cancer(1)
FH	missense_variant	p.R87H	c.260G>A	3	1	3	121392	14077	3.17955	GENIE-DFCI-008519;GENIE-MSK-P-0001042;GENIE-MSK-P-0001071	Endometrial Cancer(1);Prostate Cancer(1);"Skin Cancer, Non-Melanoma"(1)
FKBP9	missense_variant	p.R273W	c.817C>T	3	2	5	121408	6299	4.25402	GENIE-DFCI-000359;GENIE-DFCI-003705;GENIE-DFCI-007765	Endometrial Cancer(1);Small Cell Lung Cancer(1);Cancer of Unknown Primary(1)
FLCN	missense_variant	p.R59C	c.175C>T	3	0	5	121138	14077	2.5089	GENIE-DFCI-003366;GENIE-MSK-P-0004011;GENIE-MSK-P-0004688	Bladder Cancer(1);Colorectal Cancer(2)
FLCN	missense_variant	p.P278L	c.833C>T	3	2	1	119694	14077	4.20253	GENIE-MSK-P-0001251;GENIE-MSK-P-0002818;GENIE-MSK-P-0005928	Melanoma(2);Head and Neck Cancer(1)
FLT1	missense_variant	p.P363S	c.1087C>T	3	1	0	121410	14902	4.94391	GENIE-DFCI-006782;GENIE-DFCI-007083;GENIE-VICC-106269	Melanoma(3)
FLT1	missense_variant	p.R386H	c.1157G>A	3	0	7	121266	14902	1.93034	GENIE-DFCI-007441;GENIE-DFCI-008743;GENIE-GRCC-f3aff618	Breast Cancer(2);Cervical Cancer(1)
FLT1	missense_variant	p.R665Q	c.1994G>A	3	0	1	121412	14902	4.10643	GENIE-GRCC-18fce8dd;GENIE-MSK-P-0005054;GENIE-MSK-P-0007319	Miscellaneous Brain Tumor(1);Bladder Cancer(1);Penile Cancer(1)
FLT1	missense_variant	p.R1257C	c.3769C>T	3	0	8	121376	14902	1.73637	GENIE-DFCI-008171;GENIE-GRCC-da5374d9;GENIE-VICC-709843	Soft Tissue Sarcoma(1);Prostate Cancer(1);Breast Cancer(1)
FLT1	missense_variant	p.T161M	c.482C>T	3	1	0	121410	14902	4.94391	GENIE-DFCI-009253;GENIE-MSK-P-0002754;GENIE-MSK-P-0003613	Small Bowel Cancer(1);Glioma(1);Esophagogastric Cancer(1)
FLT3	missense_variant	p.R849H	c.2546G>A	3	1	3	120244	18966	2.59747	GENIE-DFCI-005187;GENIE-DFCI-008519;GENIE-MSK-P-0000448	Endometrial Cancer(2);Colorectal Cancer(1)
FLT3	missense_variant	p.S976R	c.2926A>C	3	0	0	121410	18966	4.38233	GENIE-DFCI-000102;GENIE-DFCI-000450;GENIE-VICC-388111	Bladder Cancer(1);Melanoma(1);Thymic Tumor(1)
FLT3	missense_variant	p.R311Q	c.932G>A	3	0	0	121410	18966	4.38233	GENIE-DFCI-002787;GENIE-DFCI-004117;GENIE-MSK-P-0006754	Skin Cancer, Non-Melanoma(2);Cancer of Unknown Primary(1)
FLT3	missense_variant	p.G326R	c.976G>A	3	0	1	121376	18966	3.59704	GENIE-DFCI-007471;GENIE-DFCI-008312;GENIE-MSK-P-0003175	Hepatobiliary Cancer(1);Glioma(1);Cancer of Unknown Primary(1)
FLT4	missense_variant	p.T446M	c.1337C>T	3	0	0	121410	14472	5.01682	GENIE-DFCI-001499;GENIE-DFCI-005928;GENIE-MSK-P-0001754	Breast Cancer(1);Glioma(1);Colorectal Cancer(1)
FLT4	missense_variant	p.D600N	c.1798G>A	3	0	0	121410	14472	5.01682	GENIE-MSK-P-0000167;GENIE-MSK-P-0002161;GENIE-VICC-806546	Non-Small Cell Lung Cancer(1);Breast Cancer(1);Esophagogastric Cancer(1)
FLT4	missense_variant	p.V643I	c.1927G>A	3	0	7	115484	14472	1.89636	GENIE-DFCI-004119;GENIE-DFCI-008237;GENIE-VICC-161363	Breast Cancer(1);Colorectal Cancer(1);Glioma(1)
FLT4	missense_variant	p.R1145C	c.3433C>T	3	0	7	120850	14472	1.9755	GENIE-DFCI-003568;GENIE-MSK-P-0004695;GENIE-MSK-P-0006978	Myelodysplasia(1);Non-Small Cell Lung Cancer(1);Colorectal Cancer(1)
FLT4	missense_variant	p.D1171N	c.3511G>A	3	0	2	120622	14472	3.56359	GENIE-DFCI-001687;GENIE-MSK-P-0000705;GENIE-MSK-P-0004799	Bladder Cancer(1);"Skin Cancer, Non-Melanoma"(1);Cancer of Unknown Primary(1)
FLT4	missense_variant	p.A153T	c.457G>A	3	1	1	119728	14472	4.14067	GENIE-DFCI-006213;GENIE-MSK-P-0001042;GENIE-MSK-P-0005111	Skin Cancer, Non-Melanoma(1);Prostate Cancer(1);Leukemia(1)
FLT4	missense_variant	p.D200N	c.598G>A	3	2	1	119742	14472	4.14093	GENIE-DFCI-001626;GENIE-DFCI-004933;GENIE-VICC-214659	Endometrial Cancer(1);Melanoma(1);Leukemia(1)
FOXA1	disruptive_inframe_deletion	p.F254_N256delinsY	c.761_766delTCGAGA	3	1	0	121410	7341	7.04393	GENIE-MSK-P-0000725;GENIE-MSK-P-0005535;GENIE-MSK-P-0005760	Prostate Cancer(3)
GATA3	missense_variant	p.M357I	c.1071G>A	3	0	0	121410	14472	5.01682	GENIE-DFCI-003694;GENIE-MSK-P-0001505;GENIE-VICC-563815	Melanoma(1);Breast Cancer(2)
GATA3	missense_variant	p.G232R	c.694G>A	3	0	0	121410	14472	5.01682	GENIE-DFCI-000588;GENIE-MSK-P-0002730;GENIE-VICC-940748	Bladder Cancer(1);Melanoma(1);Colorectal Cancer(1)
GATA3	missense_variant	p.R306Q	c.917G>A	3	1	0	121410	14472	5.01682	GENIE-DFCI-008742;GENIE-MSK-P-0000138;GENIE-VICC-791986	Breast Cancer(2);Colorectal Cancer(1)
GLI1	missense_variant	p.R265W	c.793C>T	3	0	4	120032	11276	3.23621	GENIE-DFCI-006716;GENIE-MSK-P-0005471;GENIE-MSK-P-0006072	Pancreatic Cancer(2);Breast Cancer(1)
GLI2	missense_variant	p.R473H	c.1418G>A	3	1	10	121142	6299	3.01661	GENIE-DFCI-007096;GENIE-DFCI-007396;GENIE-DFCI-007727	CNS Cancer(1);Breast Cancer(1);Cancer of Unknown Primary(1)
GLI2	missense_variant	p.E1577K	c.4729G>A	3	1	21	119644	6299	1.68545	GENIE-DFCI-004134;GENIE-DFCI-006133;GENIE-DFCI-006138	Bladder Cancer(1);Gastrointestinal Stromal Tumor(1);Cervical Cancer(1)
GLI3	missense_variant	p.A353T	c.1057G>A	3	1	2	120274	6299	5.65797	GENIE-DFCI-000813;GENIE-DFCI-004050;GENIE-DFCI-004583	Endometrial Cancer(1);Non-Small Cell Lung Cancer(1);Cancer of Unknown Primary(1)
GLI3	missense_variant	p.R1339H	c.4016G>A	3	1	1	120020	6299	6.43316	GENIE-DFCI-005061;GENIE-DFCI-005519;GENIE-DFCI-007897	Breast Cancer(1);Glioma(2)
GNAS	missense_variant	p.R199C	c.595C>T	3	1	0	121410	18966	4.38233	GENIE-DFCI-005561;GENIE-MSK-P-0003238;GENIE-MSK-P-0006612	Bladder Cancer(1);"Skin Cancer, Non-Melanoma"(1);Colorectal Cancer(1)
GRIN2A	missense_variant	p.R1159H	c.3476G>A	3	2	4	121334	8173	3.97663	GENIE-MSK-P-0005832;GENIE-MSK-P-0005858;GENIE-MSK-P-0007688	Breast Cancer(1);Colorectal Cancer(2)
GRIN2A	missense_variant	p.R1241Q	c.3722G>A	3	2	0	121410	8173	6.67578	GENIE-MSK-P-0003597;GENIE-MSK-P-0003597;GENIE-MSK-P-0006201	Endometrial Cancer(1);Prostate Cancer(2)
GRIN2A	missense_variant	p.D252N	c.754G>A	3	2	0	121410	8173	6.67578	GENIE-MSK-P-0002490;GENIE-MSK-P-0005222;GENIE-VICC-785310	Melanoma(3)
H3F3C	missense_variant	p.E97K	c.289G>A	3	1	0	121410	7341	7.04393	GENIE-MSK-P-0001325;GENIE-MSK-P-0001325;GENIE-MSK-P-0003875	Prostate Cancer(2);Esophagogastric Cancer(1)
HIST1H3B	missense_variant	p.E106K	c.316G>A	3	1	0	121410	7341	7.04393	GENIE-MSK-P-0005489;GENIE-MSK-P-0005535;GENIE-MSK-P-0006470	Bladder Cancer(1);"Skin Cancer, Non-Melanoma"(1);Prostate Cancer(1)
HIST1H3B	missense_variant	p.E106Q	c.316G>C	3	1	0	121410	7341	7.04393	GENIE-MSK-P-0000583;GENIE-MSK-P-0000702;GENIE-MSK-P-0007318	Non-Small Cell Lung Cancer(3)
HIST1H3B	missense_variant	p.D107N	c.319G>A	3	2	0	121410	7341	7.04393	GENIE-MSK-P-0000447;GENIE-MSK-P-0002953;GENIE-MSK-P-0006074	Bladder Cancer(1);Breast Cancer(2)
HNF1A	missense_variant	p.R321C	c.961C>T	3	0	1	121218	18571	3.63663	GENIE-DFCI-004573;GENIE-DFCI-006919;GENIE-MSK-P-0000526	Breast Cancer(1);Colorectal Cancer(1);Cancer of Unknown Primary(1)
IDH2	missense_variant	p.V305M	c.913G>A	3	0	4	121410	16204	2.5515	GENIE-DFCI-003308;GENIE-DFCI-007662;GENIE-VICC-769242	Glioma(1);Head and Neck Cancer(1);Esophagogastric Cancer(1)
IGF1R	frameshift_variant	p.N404fs	c.1211dupA	3	1	0	121410	14472	5.01682	GENIE-DFCI-005973;GENIE-DFCI-008060;GENIE-MSK-P-0004043	Esophagogastric Cancer(1);Renal Cell Carcinoma(1);Colorectal Cancer(1)
IKZF1	missense_variant	p.R423C	c.1267C>T	3	0	2	117620	14472	3.51116	GENIE-DFCI-005401;GENIE-MSK-P-0004602;GENIE-MSK-P-0006152	Bladder Cancer(1);Gastrointestinal Neuroendocrine Tumor(1);Colorectal Cancer(1)
IKZF1	missense_variant	p.V107A	c.320T>C	3	0	0	121410	14472	5.01682	GENIE-DFCI-001979;GENIE-MSK-P-0003739;GENIE-VICC-926560	Soft Tissue Sarcoma(1);Endometrial Cancer(1);Colorectal Cancer(1)
IKZF1	missense_variant	p.E170K	c.508G>A	3	0	0	121410	14472	5.01682	GENIE-DFCI-007726;GENIE-MSK-P-0003728;GENIE-MSK-P-0004457	Non-Small Cell Lung Cancer(1);Melanoma(2)
IKZF1	missense_variant	p.R184W	c.550C>T	3	0	0	121410	14472	5.01682	GENIE-DFCI-002327;GENIE-DFCI-002891;GENIE-MSK-P-0003327	Salivary Gland Cancer(1);Non-Small Cell Lung Cancer(1);Leukemia(1)
IKZF1	missense_variant	p.R213Q	c.638G>A	3	0	0	121410	14472	5.01682	GENIE-DFCI-005561;GENIE-DFCI-007083;GENIE-MSK-P-0000746	Bladder Cancer(1);"Skin Cancer, Non-Melanoma"(1);Melanoma(1)
IKZF1	missense_variant	p.R274C	c.820C>T	3	0	0	121410	14472	5.01682	GENIE-DFCI-005673;GENIE-MSK-P-0003650;GENIE-VICC-841568	Non-Small Cell Lung Cancer(1);Colorectal Cancer(1);Esophagogastric Cancer(1)
IKZF1	missense_variant	p.L283F	c.847C>T	3	0	0	121410	14472	5.01682	GENIE-DFCI-004117;GENIE-MSK-P-0003161;GENIE-MSK-P-0006407	Skin Cancer, Non-Melanoma(1);Melanoma(1);Cancer of Unknown Primary(1)
IL7R	missense_variant	p.E172K	c.514G>A	3	1	0	121410	8173	6.67578	GENIE-MSK-P-0000705;GENIE-MSK-P-0001485;GENIE-VICC-528284	Skin Cancer, Non-Melanoma(1);Melanoma(2)
JAK1	missense_variant	p.R532H	c.1595G>A	3	2	1	119784	8173	5.61197	GENIE-MSK-P-0001448;GENIE-MSK-P-0005312;GENIE-MSK-P-0005824	Soft Tissue Sarcoma(1);Colorectal Cancer(1);Esophagogastric Cancer(1)
JAK2	missense_variant	p.E890G	c.2669A>G	3	0	4	120332	18966	2.25595	GENIE-DFCI-000881;GENIE-DFCI-006990;GENIE-VICC-659829	Soft Tissue Sarcoma(1);Appendiceal Cancer(1);Glioma(1)
JAK2	missense_variant	p.S1035L	c.3104C>T	3	1	0	121410	18966	4.38233	GENIE-MSK-P-0002097;GENIE-MSK-P-0003116;GENIE-MSK-P-0003116	Bladder Cancer(1);Non-Small Cell Lung Cancer(2)
JAK2	missense_variant	p.R1122Q	c.3365G>A	3	0	0	121410	18966	4.38233	GENIE-DFCI-007921;GENIE-DFCI-009024;GENIE-MSK-P-0007319	Penile Cancer(1);Breast Cancer(1);Colorectal Cancer(1)
JAK2	missense_variant	p.R133W	c.397C>T	3	0	2	121364	18966	3.04033	GENIE-DFCI-000404;GENIE-MSK-P-0007319;GENIE-VICC-402971	Bladder Cancer(1);Penile Cancer(1);Esophagogastric Cancer(1)
JAK2	stop_gained	p.R1122*	c.3364C>T	3	0	0	121410	18966	4.38233	GENIE-DFCI-008519;GENIE-MSK-P-0001805;GENIE-VICC-835838	Bladder Cancer(1);Endometrial Cancer(1);Non-Small Cell Lung Cancer(1)
JAK3	frameshift_variant	p.Q39fs	c.114delC	3	2	0	121410	18966	4.38233	GENIE-DFCI-004990;GENIE-DFCI-007275;GENIE-DFCI-008662	Endometrial Cancer(1);Colorectal Cancer(2)
JAK3	missense_variant	p.G546R	c.1636G>A	3	0	0	121410	18966	4.38233	GENIE-DFCI-005298;GENIE-DFCI-007135;GENIE-VICC-425950	Melanoma(1);Glioma(1);Colorectal Cancer(1)
JAK3	missense_variant	p.R651W	c.1951C>T	3	0	1	119410	18966	3.56456	GENIE-DFCI-003536;GENIE-DFCI-003856;GENIE-VICC-784009	Endometrial Cancer(1);Colorectal Cancer(1);Cervical Cancer(1)
JAK3	missense_variant	p.R697W	c.2089C>T	3	0	5	120902	18966	1.97786	GENIE-DFCI-005561;GENIE-NKI-B4YK;GENIE-VICC-534746	Appendiceal Cancer(1);"Skin Cancer, Non-Melanoma"(1);Non-Small Cell Lung Cancer(1)
JAK3	missense_variant	p.S835C	c.2503A>T	3	0	1	121366	18966	3.59687	GENIE-DFCI-002584;GENIE-DFCI-006462;GENIE-VICC-377999	Ovarian Cancer(1);Glioma(1);Head and Neck Cancer(1)
KDM5C	missense_variant	p.R1307Q	c.3920G>A	3	0	0	121410	11384	5.65647	GENIE-DFCI-008773;GENIE-MSK-P-0003375;GENIE-MSK-P-0006863	Breast Cancer(1);Colorectal Cancer(1);Esophagogastric Cancer(1)
KDM5C	stop_gained	p.R681*	c.2041C>T	3	2	0	121410	11384	5.65647	GENIE-MSK-P-0004458;GENIE-MSK-P-0004851;GENIE-MSK-P-0005842	Bladder Cancer(1);Non-Small Cell Lung Cancer(1);Renal Cell Carcinoma(1)
KDM6B	missense_variant	p.R102W	c.304C>T	3	1	10	115534	6299	2.91599	GENIE-DFCI-004264;GENIE-DFCI-005088;GENIE-DFCI-007383	Non-Small Cell Lung Cancer(1);Renal Cell Carcinoma(1);Cervical Cancer(1)
KDR	missense_variant	p.G494E	c.1481G>A	3	1	0	121410	18966	4.38233	GENIE-MSK-P-0005703;GENIE-VICC-612351;GENIE-VICC-967401	Skin Cancer, Non-Melanoma(2);Melanoma(1)
KDR	missense_variant	p.T677M	c.2030C>T	3	2	5	121260	18966	1.98286	GENIE-DFCI-003807;GENIE-DFCI-007097;GENIE-DFCI-008081	Glioma(1);Colorectal Cancer(2)
KDR	missense_variant	p.R946C	c.2836C>T	3	2	1	121230	18966	3.59463	GENIE-DFCI-006358;GENIE-MSK-P-0002347;GENIE-MSK-P-0006437	Endometrial Cancer(1);"Skin Cancer, Non-Melanoma"(1);Glioma(1)
KDR	missense_variant	p.R962H	c.2885G>A	3	1	0	121410	18966	4.38233	GENIE-DFCI-006337;GENIE-DFCI-008845;GENIE-JHU-00043	Colorectal Cancer(2);Cancer of Unknown Primary(1)
KDR	missense_variant	p.S1200F	c.3599C>T	3	0	0	121410	18966	4.38233	GENIE-DFCI-007402;GENIE-MSK-P-0001229;GENIE-MSK-P-0002998	Skin Cancer, Non-Melanoma(2);Melanoma(1)
KDR	missense_variant	p.E1206K	c.3616G>A	3	0	0	121410	18966	4.38233	GENIE-DFCI-006782;GENIE-JHU-00202;GENIE-MDA-2008	Non-Small Cell Lung Cancer(1);Melanoma(2)
KDR	missense_variant	p.D1312N	c.3934G>A	3	1	0	121410	18966	4.38233	GENIE-DFCI-004212;GENIE-DFCI-007110;GENIE-DFCI-007502	Breast Cancer(1);Colorectal Cancer(1);Cancer of Unknown Primary(1)
KEAP1	missense_variant	p.R362Q	c.1085G>A	3	2	0	121410	11814	5.55257	GENIE-MSK-P-0000991;GENIE-MSK-P-0001365;GENIE-VICC-924035	Non-Small Cell Lung Cancer(1);Breast Cancer(1);Esophagogastric Cancer(1)
KEAP1	missense_variant	p.G364C	c.1090G>T	3	1	0	121410	11814	5.55257	GENIE-MSK-P-0004659;GENIE-MSK-P-0005252;GENIE-MSK-P-0006878	Non-Small Cell Lung Cancer(3)
KEAP1	missense_variant	p.T142M	c.425C>T	3	1	0	121410	11814	5.55257	GENIE-DFCI-000070;GENIE-DFCI-006819;GENIE-DFCI-008504	Endometrial Cancer(1);Non-Small Cell Lung Cancer(2)
KEAP1	missense_variant	p.D236Y	c.706G>T	3	0	0	121410	11814	5.55257	GENIE-DFCI-007721;GENIE-DFCI-009289;GENIE-GRCC-2341a209	Non-Small Cell Lung Cancer(3)
KEAP1	missense_variant	p.R260L	c.779G>T	3	1	0	121410	11814	5.55257	GENIE-DFCI-000975;GENIE-MSK-P-0003537;GENIE-MSK-P-0005808	Non-Small Cell Lung Cancer(1);Breast Cancer(1);Renal Cell Carcinoma(1)
KEAP1	missense_variant	p.R261W	c.781C>T	3	0	0	121410	11814	5.55257	GENIE-DFCI-007598;GENIE-MSK-P-0002872;GENIE-MSK-P-0004135	Non-Small Cell Lung Cancer(1);Gestational Trophoblastic Disease(1);Head and Neck Cancer(1)
KEAP1	missense_variant	p.R320L	c.959G>T	3	0	0	121410	11814	5.55257	GENIE-DFCI-000711;GENIE-MSK-P-0000800;GENIE-MSK-P-0006785	Non-Small Cell Lung Cancer(1);Thyroid Cancer(1);Small Cell Lung Cancer(1)
KEAP1	missense_variant	p.G332C	c.994G>T	3	1	0	121410	11814	5.55257	GENIE-DFCI-000372;GENIE-MSK-P-0003964;GENIE-MSK-P-0007099	Non-Small Cell Lung Cancer(3)
KIT	missense_variant	p.V852I	c.2554G>A	3	1	4	121388	18966	2.27107	GENIE-DFCI-000525;GENIE-DFCI-006059;GENIE-DFCI-007409	Ovarian Cancer(1);Non-Small Cell Lung Cancer(1);Breast Cancer(1)
KIT	missense_variant	p.R19C	c.55C>T	3	1	0	121410	18966	4.38233	GENIE-DFCI-006950;GENIE-MSK-P-0004924;GENIE-MSK-P-0005731	Bladder Cancer(2);Cancer of Unknown Primary(1)
KMT2A	missense_variant	p.R3786H	c.11357G>A	3	0	0	121410	14472	5.01682	GENIE-DFCI-004606;GENIE-MSK-P-0001325;GENIE-MSK-P-0001325	Prostate Cancer(2);Colorectal Cancer(1)
KMT2A	missense_variant	p.S2226T	c.6676T>A	3	0	5	121374	14472	2.46133	GENIE-DFCI-003427;GENIE-DFCI-004812;GENIE-VICC-931696	Ovarian Cancer(1);Breast Cancer(2)
KMT2C	missense_variant	p.R3350K	c.10049G>A	3	0	6	119880	8208	3.29847	GENIE-MSK-P-0004400;GENIE-VICC-530085;GENIE-VICC-904042	Small Bowel Cancer(1);Salivary Gland Cancer(1);Glioma(1)
KMT2D	missense_variant	p.Q364R	c.1091A>G	3	0	2	120710	14472	3.56512	GENIE-DFCI-005828;GENIE-DFCI-007473;GENIE-VICC-265299	Gastrointestinal Neuroendocrine Tumor(1);Breast Cancer(1);Non-Small Cell Lung Cancer(1)
KMT2D	missense_variant	p.R4825Q	c.14474G>A	3	0	6	120664	14472	2.19495	GENIE-DFCI-005038;GENIE-MSK-P-0002042;GENIE-VICC-961330	Non-Small Cell Lung Cancer(1);Colorectal Cancer(1);Multiple Myeloma(1)
KMT2D	missense_variant	p.R5030C	c.15088C>T	3	0	0	121410	14472	5.01682	GENIE-DFCI-007120;GENIE-MSK-P-0004456;GENIE-MSK-P-0004783	Endometrial Cancer(1);Non-Hodgkin Lymphoma(1);Colorectal Cancer(1)
KMT2D	missense_variant	p.R5154Q	c.15461G>A	3	0	0	121410	14472	5.01682	GENIE-DFCI-006778;GENIE-MSK-P-0001073;GENIE-MSK-P-0005902	Endometrial Cancer(1);Prostate Cancer(1);Colorectal Cancer(1)
KMT2D	missense_variant	p.R5179H	c.15536G>A	3	0	0	121410	14472	5.01682	GENIE-DFCI-005293;GENIE-MSK-P-0001216;GENIE-MSK-P-0004544	Endometrial Cancer(1);Prostate Cancer(1);Thyroid Cancer(1)
KMT2D	missense_variant	p.R5340Q	c.16019G>A	3	0	0	121410	14472	5.01682	GENIE-DFCI-004192;GENIE-MSK-P-0002782;GENIE-MSK-P-0003051	Ovarian Cancer(1);Bladder Cancer(1);Gastrointestinal Neuroendocrine Tumor(1)
KMT2D	missense_variant	p.R5432W	c.16294C>T	3	0	0	121410	14472	5.01682	GENIE-DFCI-004833;GENIE-MSK-P-0001487;GENIE-MSK-P-0001601	Anal Cancer(1);"Skin Cancer, Non-Melanoma"(1);Glioma(1)
KMT2D	missense_variant	p.P885L	c.2654C>T	3	0	5	109640	14472	2.27724	GENIE-DFCI-005061;GENIE-DFCI-009036;GENIE-VICC-967401	Skin Cancer, Non-Melanoma(1);Glioma(1);Esophagogastric Cancer(1)
KMT2D	missense_variant	p.P1984S	c.5950C>T	3	0	0	121410	14472	5.01682	GENIE-DFCI-005378;GENIE-MSK-P-0001420;GENIE-MSK-P-0001420	Ovarian Cancer(1);Glioma(2)
KMT2D	missense_variant	p.E2270K	c.6808G>A	3	0	1	118256	14472	4.11299	GENIE-DFCI-007431;GENIE-MSK-P-0002753;GENIE-MSK-P-0005212	Hepatobiliary Cancer(1);Breast Cancer(1);Head and Neck Cancer(1)
KRAS	missense_variant	p.T50I	c.149C>T	3	0	0	121410	18966	4.38233	GENIE-DFCI-001979;GENIE-MDA-1648;GENIE-MDA-2316	Endometrial Cancer(1);Adenocarcinoma In Situ(1);Colorectal Cancer(1)
LMO1	missense_variant	p.R34H	c.101G>A	3	0	3	121308	14472	3.12294	GENIE-DFCI-000501;GENIE-MSK-P-0004362;GENIE-VICC-517698	Pancreatic Cancer(1);Salivary Gland Cancer(1);Colorectal Cancer(1)
MAP2K1	missense_variant	p.K57T	c.170A>C	3	2	0	121410	14902	4.94391	GENIE-MSK-P-0004072;GENIE-MSK-P-0006629;GENIE-MSK-P-0006811	Small Bowel Cancer(1);Non-Hodgkin Lymphoma(1);Colorectal Cancer(1)
MAP2K4	missense_variant	p.R287H	c.860G>A	3	1	0	121410	14902	4.94391	GENIE-DFCI-006349;GENIE-MSK-P-0000466;GENIE-VICC-462643	Breast Cancer(2);Leukemia(1)
MAP3K1	missense_variant	p.R532Q	c.1595G>A	3	0	2	120378	14902	3.49855	GENIE-DFCI-006327;GENIE-DFCI-008331;GENIE-MSK-P-0003224	Endometrial Cancer(2);Breast Cancer(1)
MAP3K1	missense_variant	p.S1330W	c.3989C>G	3	0	0	121410	14902	4.94391	GENIE-DFCI-002230;GENIE-DFCI-006416;GENIE-MSK-P-0006406	Endometrial Cancer(1);Breast Cancer(2)
MAP3K1	missense_variant	p.S1330L	c.3989C>T	3	0	0	121410	14902	4.94391	GENIE-DFCI-008742;GENIE-MSK-P-0004374;GENIE-MSK-P-0006960	Colorectal Cancer(2);Cancer of Unknown Primary(1)
MAP3K1	missense_variant	p.R249C	c.745C>T	3	0	0	121410	14902	4.94391	GENIE-DFCI-008205;GENIE-MSK-P-0001237;GENIE-MSK-P-0002969	Wilms Tumor(1);Non-Small Cell Lung Cancer(1);Colorectal Cancer(1)
MAP3K13	missense_variant	p.A465V	c.1394C>T	3	2	0	121410	8173	6.67578	GENIE-MSK-P-0004011;GENIE-MSK-P-0004602;GENIE-MSK-P-0004688	Bladder Cancer(1);Colorectal Cancer(2)
MAX	stop_gained	p.R75*	c.223C>T	3	2	0	121410	7341	7.04393	GENIE-MSK-P-0000624;GENIE-MSK-P-0000624;GENIE-MSK-P-0003162	Breast Cancer(2);Gastrointestinal Stromal Tumor(1)
MED12	missense_variant	p.Q27E	c.79C>G	3	1	0	121410	8173	6.67578	GENIE-MSK-P-0001100;GENIE-MSK-P-0003279;GENIE-MSK-P-0004790	Bladder Cancer(2);Non-Small Cell Lung Cancer(1)
MEF2B	frameshift_variant	p.I6fs	c.15delA	3	1	0	121410	14472	5.01682	GENIE-MSK-P-0004362;GENIE-MSK-P-0006170;GENIE-MSK-P-0007406	Non-Hodgkin Lymphoma(1);Colorectal Cancer(2)
MEN1	conservative_inframe_deletion	p.K120del	c.358_360delAAG	3	0	0	121410	14472	5.01682	GENIE-DFCI-005480;GENIE-MSK-P-0000862;GENIE-MSK-P-0002369	Pancreatic Cancer(2);Colorectal Cancer(1)
MET	missense_variant	p.E355K	c.1063G>A	3	1	3	116158	18966	2.53614	GENIE-DFCI-005548;GENIE-JHU-00795;GENIE-JHU-00795	Melanoma(3)
MET	splice_donor_variant&intron_variant		c.3082+2T>C	3	0	0	121410	18966	4.38233	GENIE-GRCC-e53d836c;GENIE-MSK-P-0007534;GENIE-UHN-523987	Non-Small Cell Lung Cancer(3)
MITF	missense_variant	p.R223H	c.668G>A	3	1	1	120978	14472	4.16403	GENIE-DFCI-005371;GENIE-MSK-P-0002216;GENIE-MSK-P-0004038	Colorectal Cancer(1);Glioma(2)
MITF	missense_variant	p.N278S	c.833A>G	3	0	4	120574	14472	2.74921	GENIE-DFCI-002162;GENIE-VICC-381906;GENIE-VICC-389684	Non-Small Cell Lung Cancer(2);Colorectal Cancer(1)
MLH1	missense_variant	p.S368L	c.1103C>T	3	1	3	120304	18966	2.59836	GENIE-DFCI-008961;GENIE-MSK-P-0002668;GENIE-MSK-P-0003872	Bladder Cancer(1);Melanoma(1);Glioma(1)
MLH1	missense_variant	p.R385C	c.1153C>T	3	2	4	121292	18966	2.2697	GENIE-DFCI-005561;GENIE-MDA-679;GENIE-NKI-I3VV	Melanoma(1);"Skin Cancer, Non-Melanoma"(1);Breast Cancer(1)
MLH1	missense_variant	p.R265C	c.793C>T	3	2	0	121410	18966	4.38233	GENIE-DFCI-001790;GENIE-DFCI-007881;GENIE-MSK-P-0007319	Penile Cancer(1);Leukemia(1);Cervical Cancer(1)
MLH1	missense_variant&splice_region_variant	p.R265C	c.793C>T	3	2	0	121410	18966	4.38233	GENIE-DFCI-001790;GENIE-DFCI-007881;GENIE-MSK-P-0007319	Penile Cancer(1);Leukemia(1);Cervical Cancer(1)
MPL	missense_variant	p.V507I	c.1519G>A	3	1	0	121410	18966	4.38233	GENIE-DFCI-009233;GENIE-MDA-1413;GENIE-MDA-740	Non-Small Cell Lung Cancer(1);Breast Cancer(2)
MSH2	missense_variant	p.R534H	c.1601G>A	3	0	7	121294	14472	1.98194	GENIE-DFCI-000651;GENIE-MSK-P-0005823;GENIE-VICC-457946	Glioma(2);Colorectal Cancer(1)
MSH2	missense_variant	p.P196L	c.587C>T	3	0	1	121412	14472	4.17212	GENIE-DFCI-007139;GENIE-MSK-P-0000982;GENIE-MSK-P-0000982	Melanoma(1);Colorectal Cancer(2)
MSH6	missense_variant	p.R361C	c.1081C>T	3	0	0	121410	14472	5.01682	GENIE-DFCI-005245;GENIE-DFCI-007271;GENIE-MSK-P-0003665	Non-Small Cell Lung Cancer(1);Breast Cancer(1);Prostate Cancer(1)
MSH6	missense_variant	p.R361H	c.1082G>A	3	1	1	121308	14472	4.17018	GENIE-DFCI-001979;GENIE-DFCI-007795;GENIE-MSK-P-0005564	Endometrial Cancer(2);Glioma(1)
MSH6	missense_variant	p.R1095H	c.3284G>A	3	1	4	121372	14472	2.76174	GENIE-DFCI-001979;GENIE-DFCI-002414;GENIE-DFCI-002713	Endometrial Cancer(2);Colorectal Cancer(1)
MSH6	missense_variant	p.C1275Y	c.3824G>A	3	0	2	120920	14472	3.56876	GENIE-DFCI-000110;GENIE-DFCI-007437;GENIE-VICC-109030	Skin Cancer, Non-Melanoma(1);Endometrial Cancer(1);Leukemia(1)
MTOR	missense_variant	p.A469T	c.1405G>A	3	1	2	121334	14902	3.5149	GENIE-DFCI-000644;GENIE-DFCI-002470;GENIE-GRCC-067457e2	Ovarian Cancer(1);Miscellaneous Brain Tumor(1);Breast Cancer(1)
MTOR	missense_variant	p.R1080C	c.3238C>T	3	2	5	121332	14902	2.40705	GENIE-DFCI-004606;GENIE-MSK-P-0004362;GENIE-VICC-676431	Colorectal Cancer(3)
MTOR	missense_variant	p.E1852K	c.5554G>A	3	0	1	121150	14902	4.10162	GENIE-DFCI-000268;GENIE-DFCI-005654;GENIE-VICC-427785	Skin Cancer, Non-Melanoma(1);Breast Cancer(1);Cancer of Unknown Primary(1)
MTOR	missense_variant	p.A2420V	c.7259C>T	3	1	0	121410	14902	4.94391	GENIE-DFCI-008009;GENIE-MSK-P-0003254;GENIE-MSK-P-0004798	Colorectal Cancer(3)
MUTYH	missense_variant	p.R434W	c.1300C>T	3	0	1	121122	14472	4.16672	GENIE-DFCI-007237;GENIE-DFCI-009330;GENIE-MSK-P-0005783	Non-Small Cell Lung Cancer(1);Cancer of Unknown Primary(1);Cervical Cancer(1)
MUTYH	missense_variant	p.R291H	c.872G>A	3	1	6	120570	14472	2.19356	GENIE-DFCI-003977;GENIE-MSK-P-0004382;GENIE-MSK-P-0004567	Bladder Cancer(1);Endometrial Cancer(1);Non-Small Cell Lung Cancer(1)
MYBL1	missense_variant	p.A562V	c.1685C>T	3	1	3	98080	6299	4.52257	GENIE-DFCI-005400;GENIE-DFCI-006734;GENIE-DFCI-008107	Glioma(1);Colorectal Cancer(2)
MYC	missense_variant	p.V376L	c.1126G>C	3	0	0	121410	14472	5.01682	GENIE-DFCI-000044;GENIE-DFCI-006362;GENIE-MSK-P-0001664	Endometrial Cancer(2);Non-Small Cell Lung Cancer(1)
MYC	missense_variant	p.P74R	c.221C>G	3	0	0	121410	14472	5.01682	GENIE-DFCI-002022;GENIE-DFCI-002782;GENIE-MSK-P-0003132	Small Bowel Cancer(1);Endometrial Cancer(1);Non-Small Cell Lung Cancer(1)
MYCN	missense_variant	p.R373Q	c.1118G>A	3	1	0	121410	14472	5.01682	GENIE-DFCI-006840;GENIE-MSK-P-0000865;GENIE-MSK-P-0004865	Melanoma(2);Colorectal Cancer(1)
MYCN	missense_variant	p.D396N	c.1186G>A	3	1	0	121410	14472	5.01682	GENIE-MSK-P-0000686;GENIE-MSK-P-0005285;GENIE-VICC-647513	Endometrial Cancer(1);Non-Small Cell Lung Cancer(1);Melanoma(1)
MYCN	missense_variant	p.E436K	c.1306G>A	3	0	0	121410	14472	5.01682	GENIE-DFCI-008191;GENIE-MSK-P-0005918;GENIE-VICC-611118	Soft Tissue Sarcoma(1);Non-Small Cell Lung Cancer(1);Breast Cancer(1)
NBN	missense_variant	p.V314M	c.940G>A	3	1	2	121348	14472	3.57616	GENIE-DFCI-006393;GENIE-DFCI-007333;GENIE-MSK-P-0000944	Soft Tissue Sarcoma(1);Pancreatic Cancer(1);Glioma(1)
NEGR1	missense_variant	p.R90Q	c.269G>A	3	1	0	121410	7751	6.8551	GENIE-DFCI-006405;GENIE-DFCI-008778;GENIE-MSK-P-0005455	Non-Small Cell Lung Cancer(1);Colorectal Cancer(2)
NEGR1	missense_variant	p.D208V	c.623A>T	3	1	0	121410	7751	6.8551	GENIE-DFCI-000434;GENIE-DFCI-006756;GENIE-MSK-P-0007312	Bladder Cancer(1);Pancreatic Cancer(1);Glioma(1)
NEGR1	missense_variant	p.G270E	c.809G>A	3	2	0	121410	7751	6.8551	GENIE-DFCI-007031;GENIE-MSK-P-0003182;GENIE-MSK-P-0005118	Skin Cancer, Non-Melanoma(1);Melanoma(2)
NF1	missense_variant	p.R156H	c.467G>A	3	1	1	121046	14902	4.0997	GENIE-DFCI-009181;GENIE-MSK-P-0001042;GENIE-MSK-P-0004379	Skin Cancer, Non-Melanoma(1);Endometrial Cancer(1);Colorectal Cancer(1)
NF1	missense_variant	p.R1653H	c.4958G>A	3	2	2	121394	14902	3.51593	GENIE-DFCI-000997;GENIE-DFCI-005400;GENIE-MSK-P-0001708	Adrenocortical Carcinoma(1);Leukemia(1);Glioma(1)
NF1	missense_variant	p.M2213V	c.6637A>G	3	0	0	121410	14902	4.94391	GENIE-DFCI-005587;GENIE-DFCI-006563;GENIE-VICC-943436	Non-Hodgkin Lymphoma(1);Colorectal Cancer(1);Leukemia(1)
NF1	missense_variant	p.S2495F	c.7484C>T	3	1	2	121360	14902	3.51535	GENIE-DFCI-001565;GENIE-DFCI-007492;GENIE-DFCI-007748	Endometrial Cancer(1);Non-Small Cell Lung Cancer(1);Embryonal Tumor(1)
NFE2L2	missense_variant	p.T139M	c.416C>T	3	0	2	117542	14902	3.44959	GENIE-DFCI-001228;GENIE-DFCI-001979;GENIE-MSK-P-0005455	Endometrial Cancer(1);Colorectal Cancer(2)
NFE2L2	missense_variant	p.Q26K	c.76C>A	3	2	0	121410	14902	4.94391	GENIE-DFCI-006314;GENIE-DFCI-007382;GENIE-MSK-P-0000965	Anal Cancer(1);Breast Cancer(1);Renal Cell Carcinoma(1)
NFKBIA	missense_variant	p.E6K	c.16G>A	3	1	0	121410	11671	5.58649	GENIE-DFCI-003914;GENIE-MSK-P-0003055;GENIE-MSK-P-0003161	Bladder Cancer(1);"Skin Cancer, Non-Melanoma"(1);Non-Small Cell Lung Cancer(1)
NOTCH1	missense_variant	p.S402L	c.1205C>T	3	0	0	121410	18966	4.38233	GENIE-DFCI-001345;GENIE-DFCI-007463;GENIE-MSK-P-0003987	Bladder Cancer(1);Non-Small Cell Lung Cancer(1);Breast Cancer(1)
NOTCH1	missense_variant	p.V453I	c.1357G>A	3	0	2	118606	18966	2.99746	GENIE-DFCI-002851;GENIE-DFCI-004119;GENIE-VICC-826067	Colorectal Cancer(1);Cancer of Unknown Primary(1);Esophagogastric Cancer(1)
NOTCH1	missense_variant	p.G481S	c.1441G>A	3	1	0	121410	18966	4.38233	GENIE-DFCI-004268;GENIE-DFCI-006276;GENIE-DFCI-009352	Bladder Cancer(1);"Skin Cancer, Non-Melanoma"(1);Head and Neck Cancer(1)
NOTCH1	missense_variant	p.R1962H	c.5885G>A	3	1	0	121410	18966	4.38233	GENIE-DFCI-001402;GENIE-DFCI-007250;GENIE-DFCI-008076	Thyroid Cancer(1);Colorectal Cancer(1);Non-Small Cell Lung Cancer(1)
NOTCH1	missense_variant	p.T2134I	c.6401C>T	3	0	0	121410	18966	4.38233	GENIE-DFCI-004024;GENIE-DFCI-009750;GENIE-VICC-119725	Soft Tissue Sarcoma(1);Non-Small Cell Lung Cancer(1);Leukemia(1)
NOTCH2	missense_variant	p.S1609F	c.4826C>T	3	2	0	121410	14902	4.94391	GENIE-MSK-P-0001485;GENIE-VICC-220079;GENIE-VICC-824062	Skin Cancer, Non-Melanoma(2);Melanoma(1)
NOTCH2	missense_variant	p.R1719Q	c.5156G>A	3	0	3	121370	14902	3.06617	GENIE-DFCI-002502;GENIE-DFCI-002787;GENIE-MSK-P-0005128	Skin Cancer, Non-Melanoma(1);Glioma(1);Vaginal Cancer(1)
NOTCH2	missense_variant	p.R2044C	c.6130C>T	3	1	0	121410	14902	4.94391	GENIE-DFCI-002588;GENIE-DFCI-005400;GENIE-MSK-P-0006612	Endometrial Cancer(1);Glioma(1);Colorectal Cancer(1)
NOTCH3	missense_variant	p.R1848H	c.5543G>A	3	1	0	121410	8173	6.67578	GENIE-MSK-P-0004364;GENIE-MSK-P-0004364;GENIE-MSK-P-0004364	Pancreatic Cancer(3)
NOTCH3	missense_variant	p.R1915H	c.5744G>A	3	2	1	120972	8173	5.64102	GENIE-MSK-P-0001215;GENIE-MSK-P-0004330;GENIE-MSK-P-0007094	Bladder Cancer(1);Appendiceal Cancer(1);Colorectal Cancer(1)
NOTCH4	missense_variant	p.E1836K	c.5506G>A	3	0	0	121410	8603	6.50681	GENIE-GRCC-2c8cdfde;GENIE-MSK-P-0000463;GENIE-MSK-P-0003817	Bladder Cancer(1);Non-Small Cell Lung Cancer(1);Head and Neck Cancer(1)
NTRK1	missense_variant	p.E413K	c.1237G>A	3	1	0	121410	14472	5.01682	GENIE-DFCI-002990;GENIE-DFCI-008331;GENIE-MSK-P-0006612	Skin Cancer, Non-Melanoma(1);Endometrial Cancer(1);Colorectal Cancer(1)
NTRK1	missense_variant	p.R649Q	c.1946G>A	3	0	0	121410	14472	5.01682	GENIE-DFCI-001736;GENIE-DFCI-005913;GENIE-MSK-P-0004688	Bladder Cancer(1);Non-Small Cell Lung Cancer(1);Esophagogastric Cancer(1)
NTRK1	missense_variant	p.D270N	c.808G>A	3	0	6	121400	14472	2.20585	GENIE-DFCI-008740;GENIE-MSK-P-0005725;GENIE-MSK-P-0007055	Melanoma(2);Colorectal Cancer(1)
NTRK1	missense_variant	p.V321M	c.961G>A	3	2	4	109150	14472	2.56357	GENIE-DFCI-004061;GENIE-MSK-P-0002449;GENIE-MSK-P-0007319	Non-Small Cell Lung Cancer(1);Penile Cancer(1);Renal Cell Carcinoma(1)
NTRK3	missense_variant	p.Y376C	c.1127A>G	3	0	0	121410	14472	5.01682	GENIE-DFCI-004430;GENIE-MSK-P-0002916;GENIE-MSK-P-0002916	Non-Small Cell Lung Cancer(2);Glioma(1)
NTRK3	missense_variant	p.V451I	c.1351G>A	3	0	2	121268	14472	3.57478	GENIE-DFCI-002598;GENIE-DFCI-007539;GENIE-MSK-P-0007426	Mesothelioma(1);Hepatobiliary Cancer(1);Colorectal Cancer(1)
NTRK3	missense_variant	p.R731Q	c.2192G>A	3	2	0	121410	14472	5.01682	GENIE-MSK-P-0001079;GENIE-MSK-P-0001570;GENIE-MSK-P-0005455	Ovarian Cancer(1);Colorectal Cancer(2)
PAK7	missense_variant	p.S392L	c.1175C>T	3	2	0	121410	7341	7.04393	GENIE-MSK-P-0000919;GENIE-MSK-P-0005733;GENIE-MSK-P-0005733	Skin Cancer, Non-Melanoma(1);Melanoma(2)
PAK7	missense_variant	p.E542K	c.1624G>A	3	1	0	121410	7341	7.04393	GENIE-MSK-P-0000686;GENIE-MSK-P-0001603;GENIE-MSK-P-0007561	Melanoma(3)
PALB2	missense_variant	p.P707L	c.2120C>T	3	0	0	121410	14472	5.01682	GENIE-DFCI-007207;GENIE-DFCI-008740;GENIE-MSK-P-0003872	Skin Cancer, Non-Melanoma(1);Melanoma(2)
PALB2	missense_variant	p.L947S	c.2840T>C	3	0	5	116120	14472	2.38045	GENIE-DFCI-008010;GENIE-VICC-708400;GENIE-VICC-845967	Embryonal Tumor(1);Colorectal Cancer(2)
PARK2	missense_variant	p.R334H	c.1001G>A	3	0	3	120458	14077	3.16407	GENIE-DFCI-005191;GENIE-DFCI-008431;GENIE-MSK-P-0004738	Leukemia(1);Colorectal Cancer(2)
PARK2	missense_variant	p.D86N	c.256G>A	3	1	0	121410	14077	5.08672	GENIE-DFCI-003082;GENIE-DFCI-006304;GENIE-MSK-P-0005919	Esophagogastric Cancer(1);Renal Cell Carcinoma(1);Colorectal Cancer(1)
PARK2	missense_variant	p.T173M	c.518C>T	3	2	4	121400	14077	2.81512	GENIE-DFCI-000734;GENIE-DFCI-000920;GENIE-MSK-P-0006877	Non-Small Cell Lung Cancer(1);Cancer of Unknown Primary(1);Esophagogastric Cancer(1)
PAX5	missense_variant	p.A91T	c.271G>A	3	0	0	121410	14472	5.01682	GENIE-DFCI-002301;GENIE-MSK-P-0002463;GENIE-MSK-P-0002463	Glioma(1);Colorectal Cancer(2)
PBRM1	missense_variant	p.R876C	c.2626C>T	3	0	0	121410	11384	5.65647	GENIE-DFCI-008742;GENIE-MSK-P-0006612;GENIE-VICC-926560	Colorectal Cancer(3)
PBRM1	missense_variant	p.R1540H	c.4619G>A	3	0	6	121400	11384	2.65324	GENIE-DFCI-008300;GENIE-MSK-P-0006863;GENIE-VICC-958149	Bladder Cancer(1);Colorectal Cancer(1);Glioma(1)
PDGFRA	missense_variant	p.R383H	c.1148G>A	3	1	0	121410	18966	4.38233	GENIE-DFCI-001989;GENIE-DFCI-002647;GENIE-DFCI-005906	Ovarian Cancer(1);Hepatobiliary Cancer(1);Non-Small Cell Lung Cancer(1)
PDGFRA	missense_variant	p.A491T	c.1471G>A	3	1	4	121360	18966	2.27067	GENIE-DFCI-001695;GENIE-DFCI-006124;GENIE-DFCI-006236	Mesothelioma(1);Glioma(2)
PDGFRA	missense_variant	p.R764C	c.2290C>T	3	0	0	121410	18966	4.38233	GENIE-DFCI-006122;GENIE-DFCI-008347;GENIE-MSK-P-0002914	Melanoma(1);"Skin Cancer, Non-Melanoma"(1);Breast Cancer(1)
PDGFRA	missense_variant	p.A1014T	c.3040G>A	3	0	2	121398	18966	3.04085	GENIE-DFCI-004192;GENIE-DFCI-008760;GENIE-MSK-P-0003209	Ovarian Cancer(1);Colorectal Cancer(2)
PDGFRA	missense_variant	p.R151H	c.452G>A	3	2	0	121410	18966	4.38233	GENIE-DFCI-002414;GENIE-DFCI-004606;GENIE-DFCI-005400	Endometrial Cancer(1);Colorectal Cancer(1);Glioma(1)
PDGFRB	missense_variant	p.E794K	c.2380G>A	3	0	2	121402	14472	3.57709	GENIE-DFCI-007053;GENIE-DFCI-007344;GENIE-VICC-398920	Melanoma(2);Colorectal Cancer(1)
PDGFRB	missense_variant	p.L85F	c.253C>T	3	0	0	121410	14472	5.01682	GENIE-DFCI-006737;GENIE-MSK-P-0002463;GENIE-MSK-P-0002463	Leukemia(1);Colorectal Cancer(2)
PDGFRB	missense_variant	p.D111N	c.331G>A	3	1	3	117990	14472	3.06821	GENIE-DFCI-001637;GENIE-MSK-P-0006124;GENIE-VICC-958259	Bladder Cancer(1);Renal Cell Carcinoma(1);Colorectal Cancer(1)
PDGFRB	missense_variant	p.V221M	c.661G>A	3	0	0	121410	14472	5.01682	GENIE-DFCI-005566;GENIE-DFCI-007255;GENIE-VICC-822103	Non-Small Cell Lung Cancer(1);Breast Cancer(1);Colorectal Cancer(1)
PHOX2B	missense_variant	p.S76T	c.227G>C	3	0	3	120850	13640	3.23415	GENIE-DFCI-008296;GENIE-DFCI-008483;GENIE-MSK-P-0005192	Non-Small Cell Lung Cancer(1);Prostate Cancer(1);Histiocytosis(1)
PHOX2B	missense_variant	p.A164V	c.491C>T	3	0	0	121410	13640	5.16756	GENIE-DFCI-000328;GENIE-DFCI-000493;GENIE-MSK-P-0003898	Hepatobiliary Cancer(1);Breast Cancer(1);Colorectal Cancer(1)
PIK3C2B	missense_variant	p.T300M	c.899C>T	3	0	7	114672	6736	3.37789	GENIE-DFCI-001462;GENIE-DFCI-009364;GENIE-VICC-222349	Salivary Gland Cancer(1);Non-Small Cell Lung Cancer(1);Esophagogastric Cancer(1)
PIK3C2B	stop_gained	p.Q966*	c.2896C>T	3	2	0	121410	6736	7.35346	GENIE-DFCI-003409;GENIE-DFCI-008653;GENIE-DFCI-008946	Bladder Cancer(2);Breast Cancer(1)
PIK3CA	missense_variant	p.N345D	c.1033A>G	3	2	0	121410	18966	4.38233	GENIE-DFCI-007055;GENIE-MSK-P-0002456;GENIE-VICC-111262	Melanoma(1);Glioma(1);Cancer of Unknown Primary(1)
PIK3CA	missense_variant	p.C378Y	c.1133G>A	3	2	0	121410	18966	4.38233	GENIE-DFCI-002707;GENIE-DFCI-002828;GENIE-DFCI-006198	Endometrial Cancer(1);Non-Small Cell Lung Cancer(1);Breast Cancer(1)
PIK3CA	missense_variant	p.Q546H	c.1638G>C	3	2	0	121410	18966	4.38233	GENIE-MDA-779;GENIE-NKI-2HJM;GENIE-UHN-233694	Ovarian Cancer(1);Non-Small Cell Lung Cancer(1);Breast Cancer(1)
PIK3CA	missense_variant	p.R693C	c.2077C>T	3	0	0	121410	18966	4.38233	GENIE-DFCI-007277;GENIE-MSK-P-0001583;GENIE-MSK-P-0006612	Melanoma(1);Colorectal Cancer(1);Esophagogastric Cancer(1)
PIK3CA	missense_variant	p.I1058L	c.3172A>C	3	2	0	121410	18966	4.38233	GENIE-DFCI-005208;GENIE-MSK-P-0000105;GENIE-MSK-P-0004136	Endometrial Cancer(2);Breast Cancer(1)
PIK3CG	missense_variant	p.T128M	c.383C>T	3	1	1	115780	8173	5.51294	GENIE-MSK-P-0001479;GENIE-MSK-P-0005883;GENIE-VICC-946357	Soft Tissue Sarcoma(1);Endometrial Cancer(1);Hepatobiliary Cancer(1)
PIK3R1	missense_variant	p.S208Y	c.623C>A	3	1	0	121410	14902	4.94391	GENIE-DFCI-001984;GENIE-DFCI-008742;GENIE-MSK-P-0004865	Endometrial Cancer(1);Colorectal Cancer(2)
PIM1	missense_variant	p.L184F	c.550C>T	3	2	0	121410	13640	5.16756	GENIE-DFCI-000832;GENIE-DFCI-002939;GENIE-MSK-P-0007354	Miscellaneous Brain Tumor(2);Non-Hodgkin Lymphoma(1)
PMS1	missense_variant	p.R93C	c.277C>T	3	1	1	121332	13640	4.30617	GENIE-DFCI-009341;GENIE-MSK-P-0002157;GENIE-MSK-P-0006612	Endometrial Cancer(1);Melanoma(1);Colorectal Cancer(1)
PMS2	frameshift_variant	p.E109fs	c.324delG	3	0	0	121410	14472	5.01682	GENIE-DFCI-002653;GENIE-MSK-P-0007596;GENIE-MSK-P-0007739	Endometrial Cancer(1);Colorectal Cancer(2)
PMS2	missense_variant	p.E5K	c.13G>A	3	1	0	121410	14472	5.01682	GENIE-MSK-P-0003024;GENIE-MSK-P-0003433;GENIE-MSK-P-0003858	Bladder Cancer(3)
PRDM1	missense_variant	p.P356R	c.1067C>G	3	0	4	120230	14472	2.74379	GENIE-DFCI-002362;GENIE-VICC-193111;GENIE-VICC-457418	Ovarian Cancer(1);"Skin Cancer, Non-Melanoma"(1);Breast Cancer(1)
PRDM1	missense_variant	p.E576K	c.1726G>A	3	0	0	121410	14472	5.01682	GENIE-MSK-P-0001251;GENIE-MSK-P-0001794;GENIE-VICC-206365	Small Bowel Cancer(1);Melanoma(1);Head and Neck Cancer(1)
PTCH1	missense_variant	p.D634N	c.1900G>A	3	0	6	121184	14472	2.20266	GENIE-DFCI-002441;GENIE-DFCI-003513;GENIE-MSK-P-0004318	Melanoma(1);Non-Small Cell Lung Cancer(1);Breast Cancer(1)
PTCH1	missense_variant	p.A1140V	c.3419C>T	3	0	5	121240	14472	2.45929	GENIE-DFCI-003078;GENIE-DFCI-007761;GENIE-MSK-P-0003209	Colorectal Cancer(1);Head and Neck Cancer(1);Esophagogastric Cancer(1)
PTEN	missense_variant	p.D92Y	c.274G>T	3	2	0	121410	18966	4.38233	GENIE-DFCI-006362;GENIE-MSK-P-0002567;GENIE-VICC-912814	Endometrial Cancer(2);Breast Cancer(1)
PTEN	missense_variant	p.G132A	c.395G>C	3	0	0	121410	18966	4.38233	GENIE-DFCI-006220;GENIE-MSK-P-0002685;GENIE-MSK-P-0003045	Soft Tissue Sarcoma(1);Endometrial Cancer(2)
PTEN	missense_variant	p.Q171R	c.512A>G	3	1	0	121410	18966	4.38233	GENIE-DFCI-008428;GENIE-MSK-P-0006414;GENIE-MSK-P-0007566	Endometrial Cancer(1);Breast Cancer(1);Esophagogastric Cancer(1)
PTPN11	missense_variant	p.R498L	c.1493G>T	3	0	0	121410	18966	4.38233	GENIE-JHU-00321;GENIE-MDA-2278;GENIE-MSK-P-0007422	Non-Small Cell Lung Cancer(2);Melanoma(1)
PTPRD	missense_variant	p.A381T	c.1141G>A	3	0	0	121410	10989	5.75723	GENIE-DFCI-007110;GENIE-DFCI-008786;GENIE-MSK-P-0006006	Endometrial Cancer(1);Head and Neck Cancer(1);Cancer of Unknown Primary(1)
PTPRD	missense_variant	p.R427Q	c.1280G>A	3	2	0	121410	10989	5.75723	GENIE-DFCI-007402;GENIE-MSK-P-0004641;GENIE-MSK-P-0005533	Skin Cancer, Non-Melanoma(1);Non-Small Cell Lung Cancer(1);Melanoma(1)
PTPRS	frameshift_variant	p.P622fs	c.1864delC	3	1	0	121410	7341	7.04393	GENIE-MSK-P-0001685;GENIE-MSK-P-0005151;GENIE-MSK-P-0007147	Colorectal Cancer(3)
PTPRS	missense_variant	p.R1102H	c.3305G>A	3	1	1	121002	7341	5.96683	GENIE-MSK-P-0001237;GENIE-MSK-P-0006394;GENIE-MSK-P-0007565	Pancreatic Cancer(1);Colorectal Cancer(2)
RAC1	missense_variant&splice_region_variant	p.D11E	c.33C>A	3	0	0	121410	7778	6.8432	GENIE-MSK-P-0001465;GENIE-MSK-P-0006528;GENIE-VICC-134915	Nerve Sheath Tumor(1);Hepatobiliary Cancer(1);Cancer of Unknown Primary(1)
RAD50	missense_variant	p.R587C	c.1759C>T	3	1	3	119930	8173	4.37196	GENIE-MSK-P-0006612;GENIE-MSK-P-0007147;GENIE-VICC-531018	Breast Cancer(1);Colorectal Cancer(2)
RAF1	missense_variant	p.R391W	c.1171A>T	3	1	1	121390	14472	4.17171	GENIE-DFCI-002827;GENIE-MSK-P-0003146;GENIE-VICC-917984	Melanoma(1);Non-Small Cell Lung Cancer(1);Breast Cancer(1)
RB1	missense_variant	p.S565L	c.1694C>T	3	0	0	121410	18966	4.38233	GENIE-DFCI-005978;GENIE-UHN-176367;GENIE-UHN-979033	Ovarian Cancer(1);Non-Small Cell Lung Cancer(1);Small Cell Lung Cancer(1)
RB1	missense_variant	p.R668H	c.2003G>A	3	1	5	121402	18966	1.98484	GENIE-DFCI-004606;GENIE-VICC-255130;GENIE-VICC-270802	Appendiceal Cancer(1);Breast Cancer(1);Colorectal Cancer(1)
RB1	missense_variant	p.G818S	c.2452G>A	3	0	0	121410	18966	4.38233	GENIE-DFCI-004062;GENIE-MSK-P-0001420;GENIE-MSK-P-0001420	Soft Tissue Sarcoma(1);Glioma(2)
RECQL4	missense_variant	p.E407K	c.1219G>A	3	1	10	115986	10552	1.92212	GENIE-DFCI-007491;GENIE-DFCI-007708;GENIE-DFCI-008582	Endometrial Cancer(1);Non-Hodgkin Lymphoma(1);Leukemia(1)
RECQL4	missense_variant	p.R618W	c.1852C>T	3	0	1	117154	10552	4.84809	GENIE-DFCI-002310;GENIE-DFCI-008034;GENIE-MSK-P-0001685	Hepatobiliary Cancer(1);Colorectal Cancer(1);Non-Small Cell Lung Cancer(1)
RECQL4	missense_variant	p.G131R	c.391G>A	3	0	1	106982	10552	4.61921	GENIE-DFCI-003306;GENIE-DFCI-007446;GENIE-MSK-P-0000500	Ovarian Cancer(1);Colorectal Cancer(1);Glioma(1)
RECQL4	missense_variant	p.R248H	c.743G>A	3	1	3	113598	10552	3.64531	GENIE-MSK-P-0003103;GENIE-MSK-P-0004362;GENIE-MSK-P-0004457	Mesothelioma(1);Melanoma(1);Colorectal Cancer(1)
RET	missense_variant	p.R817C	c.2449C>T	3	0	3	101518	18966	2.30422	GENIE-MSK-P-0002442;GENIE-MSK-P-0006291;GENIE-VICC-241749	Bladder Cancer(2);Colorectal Cancer(1)
RHEB	missense_variant	p.S16F	c.47C>T	3	0	0	121410	7751	6.8551	GENIE-DFCI-007207;GENIE-MSK-P-0003644;GENIE-MSK-P-0004476	Skin Cancer, Non-Melanoma(1);Non-Small Cell Lung Cancer(1);Breast Cancer(1)
RHOA	missense_variant	p.T37I	c.110C>T	3	2	0	121410	7341	7.04393	GENIE-MSK-P-0002671;GENIE-MSK-P-0002903;GENIE-MSK-P-0005823	Thyroid Cancer(1);Colorectal Cancer(2)
RHOA	missense_variant	p.E40Q	c.118G>C	3	2	0	121410	7341	7.04393	GENIE-MSK-P-0003175;GENIE-MSK-P-0004410;GENIE-MSK-P-0007574	Non-Small Cell Lung Cancer(1);Head and Neck Cancer(1);Cancer of Unknown Primary(1)
ROS1	missense_variant	p.V1187I	c.3559G>A	3	0	1	121340	14902	4.10511	GENIE-DFCI-001649;GENIE-DFCI-005779;GENIE-MSK-P-0005548	Endometrial Cancer(1);Prostate Cancer(1);Colorectal Cancer(1)
ROS1	stop_gained	p.E2201*	c.6601G>T	3	1	0	121410	14902	4.94391	GENIE-DFCI-001411;GENIE-DFCI-007508;GENIE-MSK-P-0005124	Endometrial Cancer(1);Non-Small Cell Lung Cancer(1);Colorectal Cancer(1)
ROS1	stop_gained	p.R2269*	c.6805C>T	3	2	3	121214	14902	3.06365	GENIE-DFCI-000264;GENIE-MSK-P-0000138;GENIE-MSK-P-0000138	Endometrial Cancer(1);Breast Cancer(2)
RUNX1	missense_variant	p.S417F	c.1250C>T	3	1	0	121410	14472	5.01682	GENIE-DFCI-007582;GENIE-MSK-P-0000705;GENIE-VICC-214659	Skin Cancer, Non-Melanoma(1);Melanoma(1);Head and Neck Cancer(1)
SDHA	missense_variant	p.R352Q	c.1055G>A	3	1	8	121412	10989	2.28103	GENIE-DFCI-007485;GENIE-DFCI-008890;GENIE-VICC-396209	Esophagogastric Cancer(1);Glioma(1);Leukemia(1)
SDHA	missense_variant	p.P372R	c.1115C>G	3	0	2	121212	10989	4.18661	GENIE-DFCI-006238;GENIE-DFCI-007729;GENIE-VICC-766879	Ampullary Carcinoma(1);Glioma(1);Cancer of Unknown Primary(1)
SDHAF2	missense_variant	p.S10L	c.29C>T	3	1	0	121410	13640	5.16756	GENIE-DFCI-008841;GENIE-MSK-P-0001171;GENIE-MSK-P-0004045	Bladder Cancer(1);Non-Small Cell Lung Cancer(2)
SDHC	missense_variant	p.Y126C	c.377A>G	3	0	0	121410	14077	5.08672	GENIE-DFCI-003366;GENIE-DFCI-004904;GENIE-VICC-214370	Prostate Cancer(1);Colorectal Cancer(1);Non-Small Cell Lung Cancer(1)
SETD2	missense_variant	p.R432C	c.1294C>T	3	0	0	121410	14472	5.01682	GENIE-MSK-P-0005366;GENIE-MSK-P-0005529;GENIE-VICC-926560	Melanoma(1);Colorectal Cancer(2)
SETD2	missense_variant	p.R950H	c.2849G>A	3	0	4	121354	14472	2.76146	GENIE-DFCI-001732;GENIE-DFCI-008107;GENIE-MSK-P-0005824	Small Cell Lung Cancer(1);Colorectal Cancer(2)
SETD2	missense_variant	p.R2024Q	c.6071G>A	3	0	0	121410	14472	5.01682	GENIE-DFCI-001303;GENIE-DFCI-005538;GENIE-MSK-P-0007319	Non-Small Cell Lung Cancer(1);Penile Cancer(1);Colorectal Cancer(1)
SETD2	missense_variant	p.T2316A	c.6946A>G	3	0	1	121010	14472	4.16463	GENIE-DFCI-001532;GENIE-MSK-P-0002506;GENIE-MSK-P-0002506	Non-Hodgkin Lymphoma(1);Non-Small Cell Lung Cancer(2)
SF1	conservative_inframe_deletion	p.K169del	c.505_507delAAG	3	1	0	121410	6299	7.60426	GENIE-DFCI-005273;GENIE-DFCI-007459;GENIE-DFCI-009341	Small Bowel Cancer(1);Endometrial Cancer(1);Glioma(1)
SF3B1	missense_variant	p.R702W	c.2104C>T	3	1	0	121410	14472	5.01682	GENIE-DFCI-002975;GENIE-DFCI-005136;GENIE-MSK-P-0006612	Small Bowel Cancer(1);Colorectal Cancer(1);Cervical Cancer(1)
SF3B1	missense_variant	p.R831Q	c.2492G>A	3	1	0	121410	14472	5.01682	GENIE-DFCI-008107;GENIE-DFCI-008143;GENIE-DFCI-008331	Endometrial Cancer(1);Colorectal Cancer(2)
SF3B1	missense_variant	p.E902Q	c.2704G>C	3	0	0	121410	14472	5.01682	GENIE-DFCI-000018;GENIE-MSK-P-0003404;GENIE-MSK-P-0007000	Bladder Cancer(3)
SF3B1	missense_variant	p.E1033D	c.3099G>T	3	0	0	121410	14472	5.01682	GENIE-DFCI-008107;GENIE-DFCI-008742;GENIE-MSK-P-0005824	Colorectal Cancer(3)
SF3B1	missense_variant&splice_region_variant	p.K741N	c.2223G>C	3	1	0	121410	14472	5.01682	GENIE-DFCI-005461;GENIE-DFCI-008286;GENIE-MSK-P-0000606	Breast Cancer(1);Hepatobiliary Cancer(1);Prostate Cancer(1)
SH2B3	missense_variant	p.R566Q	c.1697G>A	3	0	10	113834	11671	1.71057	GENIE-DFCI-005145;GENIE-DFCI-005319;GENIE-MSK-P-0005947	Bladder Cancer(1);Thyroid Cancer(1);Leukemia(1)
SMAD3	stop_gained	p.R93*	c.277C>T	3	1	1	121378	7778	5.79905	GENIE-MSK-P-0001322;GENIE-MSK-P-0001685;GENIE-MSK-P-0006849	Appendiceal Cancer(1);Endometrial Cancer(1);Colorectal Cancer(1)
SMAD4	missense_variant	p.K428N	c.1284G>C	3	0	0	121410	18966	4.38233	GENIE-DFCI-007741;GENIE-DFCI-008439;GENIE-MSK-P-0002139	Breast Cancer(1);Colorectal Cancer(1);Esophagogastric Cancer(1)
SMAD4	missense_variant	p.D493H	c.1477G>C	3	1	0	121410	18966	4.38233	GENIE-DFCI-008399;GENIE-MSK-P-0004795;GENIE-VICC-665767	Breast Cancer(1);Colorectal Cancer(2)
SMAD4	missense_variant	p.C127Y	c.380G>A	3	0	0	121410	18966	4.38233	GENIE-DFCI-007660;GENIE-DFCI-008622;GENIE-VICC-939387	Endometrial Cancer(1);Colorectal Cancer(1);Cancer of Unknown Primary(1)
SMARCA4	missense_variant	p.A791V	c.2372C>T	3	1	0	121410	14472	5.01682	GENIE-MSK-P-0000618;GENIE-MSK-P-0003586;GENIE-MSK-P-0007309	Salivary Gland Cancer(1);Non-Small Cell Lung Cancer(2)
SMARCA4	missense_variant	p.E861K	c.2581G>A	3	2	0	121410	14472	5.01682	GENIE-DFCI-006512;GENIE-MSK-P-0002186;GENIE-MSK-P-0005664	Bladder Cancer(3)
SMARCA4	missense_variant	p.E882K	c.2644G>A	3	2	0	121410	14472	5.01682	GENIE-DFCI-006130;GENIE-DFCI-009067;GENIE-MSK-P-0002361	Soft Tissue Sarcoma(1);"Skin Cancer, Non-Melanoma"(1);Hepatobiliary Cancer(1)
SMARCA4	missense_variant	p.T894M	c.2681C>T	3	1	0	121410	14472	5.01682	GENIE-DFCI-002928;GENIE-MSK-P-0006112;GENIE-MSK-P-0006112	Non-Small Cell Lung Cancer(1);Esophagogastric Cancer(2)
SMARCA4	missense_variant	p.G1159W	c.3475G>T	3	1	0	121410	14472	5.01682	GENIE-DFCI-003695;GENIE-DFCI-008773;GENIE-VICC-968211	Non-Small Cell Lung Cancer(2);Esophagogastric Cancer(1)
SMARCA4	missense_variant	p.S1238F	c.3713C>T	3	2	0	121410	14472	5.01682	GENIE-DFCI-004492;GENIE-DFCI-006602;GENIE-DFCI-008006	Bladder Cancer(1);Non-Small Cell Lung Cancer(1);Melanoma(1)
SMARCA4	missense_variant	p.R1336H	c.4007G>A	3	2	0	121410	14472	5.01682	GENIE-DFCI-003526;GENIE-MSK-P-0004954;GENIE-MSK-P-0004954	Leukemia(1);Colorectal Cancer(2)
SMARCB1	missense_variant	p.E98K	c.292G>A	3	0	0	121410	18966	4.38233	GENIE-DFCI-007713;GENIE-MSK-P-0003529;GENIE-MSK-P-0006725	Bladder Cancer(1);Non-Small Cell Lung Cancer(1);Glioma(1)
SMO	disruptive_inframe_insertion	p.L23_G24insA	c.70_71insCTG	3	2	0	121410	18966	4.38233	GENIE-VICC-311447;GENIE-VICC-551449;GENIE-VICC-688965	Ovarian Cancer(1);Breast Cancer(1);Colorectal Cancer(1)
SMO	missense_variant	p.S354L	c.1061C>T	3	0	0	121410	18966	4.38233	GENIE-DFCI-006602;GENIE-DFCI-009289;GENIE-NKI-05YI	Non-Small Cell Lung Cancer(1);Melanoma(1);Colorectal Cancer(1)
SMO	missense_variant	p.G497R	c.1489G>A	3	0	3	121348	18966	2.61381	GENIE-DFCI-002630;GENIE-DFCI-006171;GENIE-VICC-777589	Ovarian Cancer(1);Non-Small Cell Lung Cancer(1);Melanoma(1)
SMO	missense_variant	p.R199Q	c.596G>A	3	1	3	121240	18966	2.61222	GENIE-DFCI-001538;GENIE-DFCI-006809;GENIE-DFCI-007554	Ovarian Cancer(1);Myelodysplasia(1);Non-Small Cell Lung Cancer(1)
SMO	missense_variant	p.G214S	c.640G>A	3	1	1	119802	18966	3.57106	GENIE-DFCI-002505;GENIE-DFCI-007459;GENIE-MDA-640	Glioma(2);Head and Neck Cancer(1)
SOX9	frameshift_variant	p.P374fs	c.1121delC	3	0	0	121410	14077	5.08672	GENIE-DFCI-008143;GENIE-MSK-P-0005311;GENIE-MSK-P-0005311	Colorectal Cancer(3)
SOX9	frameshift_variant	p.Q393fs	c.1177delC	3	0	0	121410	14077	5.08672	GENIE-DFCI-005962;GENIE-MSK-P-0000854;GENIE-MSK-P-0002461	Appendiceal Cancer(1);Colorectal Cancer(2)
SOX9	stop_lost	p.Ter510Sext*?	c.1529G>C	3	1	0	121410	14077	5.08672	GENIE-MSK-P-0004920;GENIE-MSK-P-0005267;GENIE-MSK-P-0007577	Bladder Cancer(1);Breast Cancer(2)
SPEN	missense_variant	p.R550C	c.1648C>T	3	0	1	119350	8173	5.60132	GENIE-MSK-P-0002818;GENIE-MSK-P-0006571;GENIE-VICC-792756	Head and Neck Cancer(2);Esophagogastric Cancer(1)
SPEN	missense_variant	p.R630C	c.1888C>T	3	1	2	120638	8173	4.9218	GENIE-MSK-P-0005733;GENIE-MSK-P-0005733;GENIE-MSK-P-0007561	Melanoma(3)
SPOP	missense_variant	p.E78K	c.232G>A	3	2	0	121410	8173	6.67578	GENIE-MSK-P-0004987;GENIE-MSK-P-0006660;GENIE-MSK-P-0006723	Breast Cancer(3)
STAT3	missense_variant	p.E616G	c.1847A>G	3	1	0	121410	11276	5.68349	GENIE-DFCI-004822;GENIE-MSK-P-0003752;GENIE-MSK-P-0004863	Non-Small Cell Lung Cancer(3)
STAT3	missense_variant	p.A122V	c.365C>T	3	0	2	62812	11276	2.78763	GENIE-DFCI-005285;GENIE-DFCI-007670;GENIE-MSK-P-0001581	Ovarian Cancer(1);Appendiceal Cancer(1);Breast Cancer(1)
STK11	missense_variant	p.P179L	c.536C>T	3	1	0	121410	18966	4.38233	GENIE-MSK-P-0002508;GENIE-MSK-P-0004263;GENIE-MSK-P-0004970	Pancreatic Cancer(1);"Skin Cancer, Non-Melanoma"(1);Non-Small Cell Lung Cancer(1)
STK11	missense_variant	p.P221L	c.662C>T	3	1	0	121410	18966	4.38233	GENIE-MSK-P-0000757;GENIE-MSK-P-0004693;GENIE-MSK-P-0006310	Non-Small Cell Lung Cancer(1);Breast Cancer(1);Colorectal Cancer(1)
STK11	missense_variant	p.E223K	c.667G>A	3	0	0	121410	18966	4.38233	GENIE-DFCI-004839;GENIE-DFCI-007935;GENIE-MSK-P-0002037	Ampullary Carcinoma(1);Non-Small Cell Lung Cancer(2)
STK11	missense_variant	p.D237Y	c.709G>T	3	2	0	121410	18966	4.38233	GENIE-DFCI-002855;GENIE-MSK-P-0006341;GENIE-MSK-P-0007309	Non-Small Cell Lung Cancer(3)
STK11	missense_variant	p.W239C	c.717G>T	3	1	0	121410	18966	4.38233	GENIE-DFCI-006267;GENIE-MSK-P-0004858;GENIE-VICC-922107	Non-Small Cell Lung Cancer(3)
STK11	missense_variant	p.L245F	c.733C>T	3	1	0	121410	18966	4.38233	GENIE-DFCI-003837;GENIE-MSK-P-0000989;GENIE-MSK-P-0004488	Non-Small Cell Lung Cancer(3)
STK11	missense_variant&splice_region_variant	p.W308L	c.923G>T	3	2	0	121410	18966	4.38233	GENIE-MSK-P-0002548;GENIE-MSK-P-0004324;GENIE-MSK-P-0005194	Non-Small Cell Lung Cancer(3)
TCF3	missense_variant	p.E496K	c.1486G>A	3	0	3	112568	10839	3.56697	GENIE-DFCI-003903;GENIE-DFCI-005314;GENIE-MSK-P-0003871	Soft Tissue Sarcoma(1);Melanoma(1);Colorectal Cancer(1)
TCF7L2	missense_variant	p.A521T	c.1561G>A	3	1	2	119402	10839	4.18354	GENIE-DFCI-001169;GENIE-DFCI-007059;GENIE-DFCI-008143	Ovarian Cancer(1);Non-Hodgkin Lymphoma(1);Colorectal Cancer(1)
TERT	missense_variant	p.R447H	c.1340G>A	3	0	0	121410	14077	5.08672	GENIE-DFCI-004973;GENIE-MSK-P-0001248;GENIE-MSK-P-0005085	Endometrial Cancer(2);Glioma(1)
TERT	missense_variant	p.R756H	c.2267G>A	3	2	2	121388	14077	3.63523	GENIE-DFCI-004527;GENIE-DFCI-004606;GENIE-DFCI-006398	Non-Small Cell Lung Cancer(1);Prostate Cancer(1);Colorectal Cancer(1)
TERT	missense_variant	p.T319M	c.956C>T	3	0	0	121410	14077	5.08672	GENIE-DFCI-002788;GENIE-DFCI-007886;GENIE-MSK-P-0002315	Endometrial Cancer(1);Gastrointestinal Neuroendocrine Tumor(1);Colorectal Cancer(1)
TET2	missense_variant	p.R369W	c.1105C>T	3	0	8	121128	14472	1.7832	GENIE-DFCI-006277;GENIE-MSK-P-0005316;GENIE-MSK-P-0006863	Mesothelioma(1);Non-Small Cell Lung Cancer(1);Colorectal Cancer(1)
TLR4	missense_variant	p.R787C	c.2359C>T	3	1	5	121218	3211	6.22936	GENIE-DFCI-005327;GENIE-DFCI-007607;GENIE-DFCI-008016	Bladder Cancer(1);Melanoma(1);Colorectal Cancer(1)
TNFAIP3	missense_variant	p.R761C	c.2281C>T	3	0	0	121410	14472	5.01682	GENIE-DFCI-004606;GENIE-MSK-P-0005548;GENIE-VICC-190230	Gastrointestinal Neuroendocrine Tumor(1);Colorectal Cancer(2)
TP53	missense_variant	p.A70V	c.209C>T	3	0	0	121410	18966	4.38233	GENIE-DFCI-007954;GENIE-JHU-00684;GENIE-MSK-P-0001599	Non-Small Cell Lung Cancer(3)
TP53	missense_variant	p.D208N	c.622G>A	3	2	0	121410	18966	4.38233	GENIE-DFCI-009127;GENIE-MSK-P-0004696;GENIE-VICC-578025	Bladder Cancer(1);Non-Small Cell Lung Cancer(1);Breast Cancer(1)
TP53	missense_variant	p.T256P	c.766A>C	3	1	0	121410	18966	4.38233	GENIE-DFCI-004879;GENIE-MSK-P-0003270;GENIE-MSK-P-0003539	Ovarian Cancer(1);Non-Small Cell Lung Cancer(1);Breast Cancer(1)
TP53	missense_variant	p.P27S	c.79C>T	3	2	0	121410	18966	4.38233	GENIE-DFCI-003478;GENIE-MSK-P-0005379;GENIE-MSK-P-0006155	Bladder Cancer(1);Melanoma(1);Gastrointestinal Stromal Tumor(1)
TSC2	missense_variant	p.A1195V	c.3584C>T	3	0	1	118284	14902	4.04861	GENIE-DFCI-000956;GENIE-MSK-P-0000448;GENIE-MSK-P-0005244	Endometrial Cancer(1);Thyroid Cancer(1);Cancer of Unknown Primary(1)
VHL	missense_variant	p.S65P	c.193T>C	3	1	0	121410	18966	4.38233	GENIE-MSK-P-0003838;GENIE-MSK-P-0003838;GENIE-MSK-P-0006738	Renal Cell Carcinoma(3)
ZRSR2	missense_variant	p.R448C	c.1342C>T	3	0	2	69314	10839	3.03915	GENIE-DFCI-005778;GENIE-DFCI-007691;GENIE-MSK-P-0007097	Bladder Cancer(1);Non-Small Cell Lung Cancer(1);Colorectal Cancer(1)
				2598

## Sheet: Sheet1
10	4
9	4
8	5
7	15
6	40
5	87
4	236
3	730
