# Supplementary material for: Analysis on GENIE reveals novel recurrent variants that affect molecular diagnosis of sizable number of cancer patients
Source: BMC Cancer. 2019 Feb 1;19:114. doi: 10.1186/s12885-019-5313-1 (PMC6359859; doi:10.1186/s12885-019-5313-1)
Supplement: Supplementary file 3 — Table S3. Variants recurring more than 3 times in GENIE and COSMIC samples combined. Variants are ordered by the combined recurrence counts in GENIE and COSMIC. . For each variant, AA change and CDS change are shown with COSMIC and GENIE sample counts. Z-value was computed for each variant using ExAC information (ExAC_AC, ExAC_AN, sample number). The table also contains sample IDs and cancer types from both GENIE and COSMIC. (XLSX 287 kb) [file 12885_2019_5313_MOESM3_ESM.xlsx]

## Sheet: supplementary_3_filtered
#gene	variant_type	AA_change	CDS_change	GENIE	COSMIC	combined	ExAC_AC_adj	ExAC_AN_adj	NUM_samples	GERM_filter	Samples	Cancer_types	COSMIC_Cancer_types
MET	missense_variant	p.A179T	c.535G>A	19	1	20	1	120082	18966	10.6022	GENIE-JHU-00013;GENIE-JHU-00041;GENIE-JHU-00145;GENIE-JHU-00192;GENIE-JHU-00194;GENIE-JHU-00202;GENIE-JHU-00205;GENIE-JHU-00208;GENIE-JHU-00213;GENIE-JHU-00233;GENIE-JHU-00250;GENIE-JHU-00266;GENIE-JHU-00645;GENIE-JHU-00681;GENIE-JHU-00735;GENIE-JHU-00787;GENIE-JHU-00801;GENIE-JHU-00928;GENIE-JHU-01013	Non-Small Cell Lung Cancer(13);Melanoma(2);Colorectal Cancer(4)	PD6945a(haematopoietic_and_lymphoid_tissue)
ERBB3	missense_variant	p.E928G	c.2783A>G	14	2	16	0	121410	14902	10.6805	GENIE-DFCI-002929;GENIE-DFCI-004816;GENIE-DFCI-005273;GENIE-DFCI-008566;GENIE-MSK-P-0001001;GENIE-MSK-P-0001008;GENIE-MSK-P-0003179;GENIE-MSK-P-0003179;GENIE-MSK-P-0004076;GENIE-MSK-P-0004738;GENIE-MSK-P-0004938;GENIE-MSK-P-0005342;GENIE-MSK-P-0006434;GENIE-VICC-777422	Melanoma(1);Colorectal Cancer(2);Bladder Cancer(2);Hepatobiliary Cancer(1);Small Bowel Cancer(1);Breast Cancer(6);Esophagogastric Cancer(1)	LP6005500-DNA_D02(oesophagus);pfg018T(stomach)
CDKN2A	missense_variant	p.P75S	c.223C>T	13	1	14	0	121410	18966	9.12286	GENIE-UHN-032365;GENIE-UHN-110246;GENIE-UHN-179146;GENIE-UHN-202561;GENIE-UHN-231877;GENIE-UHN-252864;GENIE-UHN-343583;GENIE-UHN-407211;GENIE-UHN-509155;GENIE-UHN-796139;GENIE-UHN-808862;GENIE-UHN-888085;GENIE-UHN-895037	Prostate Cancer(1);Colorectal Cancer(2);Ovarian Cancer(5);Non-Small Cell Lung Cancer(1);Endometrial Cancer(2);Breast Cancer(1);Cervical Cancer(1)	933264(skin)
SMO	conservative_inframe_insertion	p.L23dup	c.67_69dupCTG	11	2	13	0	121410	18966	8.39175	GENIE-DFCI-000153;GENIE-DFCI-000508;GENIE-DFCI-002170;GENIE-DFCI-003188;GENIE-DFCI-003207;GENIE-DFCI-003881;GENIE-DFCI-004872;GENIE-DFCI-005459;GENIE-DFCI-007069;GENIE-DFCI-007709;GENIE-DFCI-007765	Thyroid Cancer(1);Melanoma(1);Glioma(2);Leukemia(2);Non-Small Cell Lung Cancer(2);Cancer of Unknown Primary(1);Endometrial Cancer(1);Breast Cancer(1)
SMARCA4	missense_variant	p.R1189Q	c.3566G>A	8	2	10	0	121410	14472	8.19258	GENIE-DFCI-004411;GENIE-DFCI-006907;GENIE-DFCI-007681;GENIE-DFCI-009036;GENIE-MSK-P-0003238;GENIE-MSK-P-0003467;GENIE-MSK-P-0003524;GENIE-VICC-780126	Glioma(1);Bladder Cancer(3);Renal Cell Carcinoma(1);Cancer of Unknown Primary(1);Breast Cancer(1);Esophagogastric Cancer(1)	HN_00076(upper_aerodigestive_tract);T3080(large_intestine)
ERBB3	missense_variant	p.M91I	c.273G>A	7	2	9	0	121410	14902	7.55205	GENIE-DFCI-001215;GENIE-DFCI-001291;GENIE-DFCI-002416;GENIE-DFCI-005401;GENIE-DFCI-006978;GENIE-MSK-P-0003504;GENIE-MSK-P-0004618	Bladder Cancer(6);Endometrial Cancer(1)	TCGA-DK-A1AG-01(urinary_tract);S05-45028-TP(skin)
FLT4	frameshift_variant	p.P30fs	c.88delC	7	2	9	0	121410	14472	7.66343	GENIE-DFCI-006410;GENIE-DFCI-008343;GENIE-MSK-P-0004051;GENIE-MSK-P-0004442;GENIE-MSK-P-0005455;GENIE-MSK-P-0005548;GENIE-MSK-P-0007688	Non-Small Cell Lung Cancer(1);Colorectal Cancer(6)	TCGA-AA-3947-01(large_intestine);C18T(large_intestine)
CARD11	missense_variant	p.R377Q	c.1130G>A	6	2	8	0	121410	14472	7.09493	GENIE-DFCI-000347;GENIE-DFCI-005421;GENIE-DFCI-005960;GENIE-MSK-P-0001821;GENIE-MSK-P-0005197;GENIE-VICC-967401	Non-Hodgkin Lymphoma(1);Colorectal Cancer(1);Uterine Sarcoma(1);Ovarian Cancer(1);Small Bowel Cancer(1);"Skin Cancer, Non-Melanoma"(1)	2011-2315:2012-358-T(upper_aerodigestive_tract);PT14_1(skin)
CDKN2A	synonymous_variant	p.V106V	c.318G>A	6	2	8	12	111756	18966	2.26788	GENIE-DFCI-000936;GENIE-DFCI-007799;GENIE-GRCC-3f4c9a2f;GENIE-GRCC-56024775;GENIE-JHU-00308;GENIE-VICC-129815	Melanoma(1);Non-Small Cell Lung Cancer(2);Breast Cancer(1);Colorectal Cancer(1);Gastrointestinal Stromal Tumor(1)	174(upper_aerodigestive_tract);S88891(breast)
ERBB4	missense_variant	p.E452K	c.1354G>A	6	2	8	0	121410	18966	6.19761	GENIE-DFCI-000987;GENIE-DFCI-005237;GENIE-MSK-P-0005260;GENIE-VICC-404331;GENIE-VICC-661315;GENIE-VICC-688011	Skin Cancer, Non-Melanoma(2);Melanoma(4)	7T(skin);55T(skin)
MET	missense_variant	p.D1028H	c.3082G>C	6	2	8	0	121410	18966	6.19761	GENIE-GRCC-0601c765;GENIE-MSK-P-0001037;GENIE-MSK-P-0003879;GENIE-MSK-P-0004169;GENIE-MSK-P-0006065;GENIE-NKI-MBVN	Non-Small Cell Lung Cancer(6)	2471719(lung);2471720(lung)
PDCD1	frameshift_variant	p.T36fs	c.104delC	6	2	8	0	121410	7341	9.96174	GENIE-MSK-P-0001791;GENIE-MSK-P-0002054;GENIE-MSK-P-0002633;GENIE-MSK-P-0004011;GENIE-MSK-P-0005564;GENIE-MSK-P-0007147	Endometrial Cancer(2);Non-Small Cell Lung Cancer(1);Glioma(1);Colorectal Cancer(2)	T3024(large_intestine);S00501(soft_tissue)
PIK3CB	frameshift_variant	p.R604fs	c.1809dupC	7	1	8	0	121410	7778	10.4533	GENIE-MSK-P-0000247;GENIE-MSK-P-0000247;GENIE-MSK-P-0003650;GENIE-MSK-P-0004239;GENIE-MSK-P-0005070;GENIE-MSK-P-0005842;GENIE-MSK-P-0006849	Bladder Cancer(1);"Skin Cancer, Non-Melanoma"(1);Breast Cancer(3);Endometrial Cancer(1);Esophagogastric Cancer(1)	LS411(large_intestine)
SMAD4	missense_variant	p.D351N	c.1051G>A	6	2	8	0	121410	18966	6.19761	GENIE-DFCI-002949;GENIE-DFCI-004847;GENIE-DFCI-007982;GENIE-MDA-2594;GENIE-MSK-P-0001867;GENIE-MSK-P-0002733	Appendiceal Cancer(1);Bladder Cancer(1);Hepatobiliary Cancer(1);Breast Cancer(1);Colorectal Cancer(2)	Co108(large_intestine);BD52T(biliary_tract)
SMAD4	missense_variant	p.R361S	c.1081C>A	6	2	8	0	121410	18966	6.19761	GENIE-GRCC-6a4445ff;GENIE-JHU-01031;GENIE-MSK-P-0005007;GENIE-MSK-P-0005016;GENIE-MSK-P-0006260;GENIE-UHN-038565	Pancreatic Cancer(1);Hepatobiliary Cancer(1);Colorectal Cancer(4)	SS6003117(oesophagus);948435(large_intestine)
APC	missense_variant	p.R640W	c.1918C>T	5	2	7	0	121410	18966	5.6576	GENIE-DFCI-004455;GENIE-DFCI-007000;GENIE-MSK-P-0002438;GENIE-MSK-P-0006076;GENIE-MSK-P-0007772	Small Bowel Cancer(1);Salivary Gland Cancer(1);Colorectal Cancer(3)	TCGA-G4-6306-01(large_intestine);C84(large_intestine)
ASXL1	missense_variant	p.S1028L	c.3083C>T	6	1	7	7	121408	14472	4.14981	GENIE-DFCI-000557;GENIE-DFCI-001828;GENIE-DFCI-003081;GENIE-DFCI-003100;GENIE-DFCI-004415;GENIE-DFCI-005651	Thyroid Cancer(1);Non-Small Cell Lung Cancer(2);Melanoma(1);Small Cell Lung Cancer(1);Prostate Cancer(1)	SC-her2-034(breast)
AXL	missense_variant	p.V744M	c.2230G>A	5	2	7	13	121400	14472	2.35555	GENIE-DFCI-002447;GENIE-DFCI-003955;GENIE-DFCI-005660;GENIE-DFCI-008139;GENIE-MSK-P-0007144	Endometrial Cancer(2);Non-Small Cell Lung Cancer(1);Colorectal Cancer(1);Head and Neck Cancer(1)	TCGA-CH-5761-01(prostate);TCGA-HU-8602-01(stomach)
BRCA1	missense_variant	p.E597K	c.1789G>A	6	1	7	7	121072	14902	4.06235	GENIE-DFCI-000110;GENIE-DFCI-000451;GENIE-DFCI-001303;GENIE-DFCI-007171;GENIE-MSK-P-0005021;GENIE-MSK-P-0006124	Bladder Cancer(2);"Skin Cancer, Non-Melanoma"(1);Non-Small Cell Lung Cancer(1);Breast Cancer(1);Colorectal Cancer(1)	PCSI_0537_Pa_P_526(pancreas)
CDKN2A	missense_variant	p.E69G	c.206A>G	7	0	7	1	81626	18966	4.96405	GENIE-DFCI-004339;GENIE-JHU-00570;GENIE-JHU-00657;GENIE-JHU-00988;GENIE-JHU-00988;GENIE-VICC-175812;GENIE-VICC-907832	Non-Small Cell Lung Cancer(6);Colorectal Cancer(1)
CDKN2A	missense_variant	p.D74N	c.220G>A	5	2	7	0	121410	18966	5.6576	GENIE-DFCI-007319;GENIE-DFCI-009238;GENIE-JHU-00424;GENIE-JHU-00636;GENIE-MSK-P-0004286	Melanoma(1);Non-Small Cell Lung Cancer(1);Breast Cancer(3)	A5(thyroid);926010(oesophagus)
EGFR	missense_variant	p.S752F	c.2255C>T	5	2	7	0	121410	18966	5.6576	GENIE-JHU-00002;GENIE-JHU-00277;GENIE-JHU-00543;GENIE-JHU-00584;GENIE-JHU-00884	Non-Small Cell Lung Cancer(5)	2226773(lung);2131911(lung)
ERBB3	missense_variant	p.K329E	c.985A>G	7	0	7	0	121410	14902	7.55205	GENIE-GRCC-5c80f959;GENIE-MSK-P-0001589;GENIE-MSK-P-0001600;GENIE-MSK-P-0001610;GENIE-MSK-P-0005650;GENIE-MSK-P-0006704;GENIE-MSK-P-0007285	Bladder Cancer(4);Breast Cancer(1);Colorectal Cancer(1);Esophagogastric Cancer(1)
ERBB4	missense_variant	p.R393W	c.1177C>T	5	2	7	0	121410	18966	5.6576	GENIE-DFCI-007083;GENIE-DFCI-008217;GENIE-MSK-P-0006612;GENIE-MSK-P-0006621;GENIE-VICC-134499	Skin Cancer, Non-Melanoma(1);Melanoma(3);Colorectal Cancer(1)	49T(skin);I2L-P25-Tumor-Organoid(large_intestine)
ERBB4	missense_variant	p.S303Y	c.908C>A	5	2	7	0	121410	18966	5.6576	GENIE-DFCI-005542;GENIE-JHU-00568;GENIE-JHU-00568;GENIE-MSK-P-0006960;GENIE-MSK-P-0007319	Endometrial Cancer(1);Penile Cancer(1);Colorectal Cancer(3)	PD0269a(lung);PD0269a(lung)
ERCC2	missense_variant	p.N238S	c.713A>G	7	0	7	0	121410	14472	7.66343	GENIE-DFCI-008946;GENIE-MSK-P-0002186;GENIE-MSK-P-0003179;GENIE-MSK-P-0003179;GENIE-MSK-P-0005372;GENIE-MSK-P-0005511;GENIE-MSK-P-0005511	Bladder Cancer(5);Breast Cancer(2)
ERCC3	missense_variant	p.R742W	c.2224C>T	6	1	7	3	120992	13640	5.62107	GENIE-DFCI-003551;GENIE-DFCI-004475;GENIE-DFCI-005706;GENIE-DFCI-006514;GENIE-DFCI-006557;GENIE-DFCI-007553	Glioma(1);Sex Cord Stromal Tumor(1);Renal Cell Carcinoma(1);Non-Small Cell Lung Cancer(1);Leukemia(1);Colorectal Cancer(1)	TCGA-FR-A3YO-06(skin)
FANCA	missense_variant	p.K1283R	c.3848A>G	7	0	7	9	121412	14472	4.29223	GENIE-DFCI-000156;GENIE-DFCI-002759;GENIE-DFCI-006699;GENIE-DFCI-007614;GENIE-DFCI-008115;GENIE-DFCI-008152;GENIE-VICC-106894	Bladder Cancer(1);Endometrial Cancer(1);Hepatobiliary Cancer(1);Breast Cancer(3);Leukemia(1)
FBXW7	missense_variant	p.R441W	c.1321C>T	6	1	7	0	121410	18966	6.19761	GENIE-DFCI-000804;GENIE-DFCI-008530;GENIE-JHU-00568;GENIE-JHU-00568;GENIE-MSK-P-0005824;GENIE-VICC-109972	Colorectal Cancer(3);Endometrial Cancer(1);Renal Cell Carcinoma(1);Esophagogastric Cancer(1)	MM04T(endometrium)
FLT1	missense_variant	p.R501K	c.1502G>A	7	0	7	13	121366	14902	3.44859	GENIE-DFCI-001309;GENIE-DFCI-001786;GENIE-DFCI-002431;GENIE-DFCI-004016;GENIE-DFCI-005381;GENIE-DFCI-007156;GENIE-GRCC-5adb0fc4	Melanoma(1);Ovarian Cancer(1);Non-Small Cell Lung Cancer(2);Cancer of Unknown Primary(1);Breast Cancer(1);Cervical Cancer(1)
IGF1R	missense_variant	p.R1246C	c.3736C>T	6	1	7	4	121404	14472	5.05891	GENIE-DFCI-000948;GENIE-DFCI-001979;GENIE-DFCI-006816;GENIE-DFCI-008337;GENIE-MSK-P-0001042;GENIE-MSK-P-0004379	CNS Cancer(1);Endometrial Cancer(2);"Skin Cancer, Non-Melanoma"(1);Breast Cancer(1);Glioma(1)	HCT-15(large_intestine)
IKZF1	missense_variant	p.D22N	c.64G>A	7	0	7	0	121410	14472	7.66343	GENIE-DFCI-000797;GENIE-DFCI-002795;GENIE-DFCI-007135;GENIE-MSK-P-0003338;GENIE-MSK-P-0007144;GENIE-VICC-670663;GENIE-VICC-678813	Colorectal Cancer(1);Non-Small Cell Lung Cancer(1);Melanoma(3);Glioma(1);Embryonal Tumor(1)
INHBA	missense_variant	p.E194K	c.580G>A	5	2	7	0	121410	5372	10.6305	GENIE-MSK-P-0003871;GENIE-MSK-P-0005366;GENIE-MSK-P-0005725;GENIE-VICC-563815;GENIE-VICC-830770	Melanoma(5)	DM36(skin);C089(NS)
KDR	missense_variant	p.S265L	c.794C>T	7	0	7	10	121376	18966	3.33636	GENIE-DFCI-005516;GENIE-DFCI-006304;GENIE-DFCI-006945;GENIE-JHU-00296;GENIE-JHU-00296;GENIE-MSK-P-0005509;GENIE-VICC-106269	Myelodysplasia(1);Melanoma(1);Colorectal Cancer(1);Sellar Tumor(1);Non-Small Cell Lung Cancer(2);"Skin Cancer, Non-Melanoma"(1)
KEAP1	missense_variant	p.G480W	c.1438G>T	5	2	7	0	121410	11814	7.16839	GENIE-DFCI-007219;GENIE-DFCI-007647;GENIE-DFCI-008878;GENIE-MSK-P-0002731;GENIE-MSK-P-0005700	Non-Small Cell Lung Cancer(5)	TCGA-60-2722-01(lung);TCGA-37-5819-01(lung)
NFE2L2	missense_variant	p.G81R	c.241G>C	5	2	7	0	121410	14902	6.3826	GENIE-DFCI-005131;GENIE-DFCI-005131;GENIE-MSK-P-0004255;GENIE-MSK-P-0006557;GENIE-MSK-P-0007428	Endometrial Cancer(1);Small Cell Lung Cancer(2);Renal Cell Carcinoma(2)	ESCC_BICR_064T(oesophagus);ESCC_28(oesophagus)
NTRK3	missense_variant	p.E322K	c.964G>A	5	2	7	0	121410	14472	6.47673	GENIE-MSK-P-0005129;GENIE-MSK-P-0006754;GENIE-VICC-583355;GENIE-VICC-891301;GENIE-VICC-917984	Skin Cancer, Non-Melanoma(1);Melanoma(3);Colorectal Cancer(1)	Pa18C(pancreas);8062306(pancreas)
PIK3CG	missense_variant	p.V165I	c.493G>A	5	2	7	1	115932	8173	7.57964	GENIE-MSK-P-0000755;GENIE-MSK-P-0001082;GENIE-MSK-P-0003362;GENIE-MSK-P-0004584;GENIE-MSK-P-0005002	Bladder Cancer(1);Prostate Cancer(1);Glioma(1);Head and Neck Cancer(1);Non-Small Cell Lung Cancer(1)	TCGA-06-0190-02(central_nervous_system);T3668(large_intestine)
PMS2	missense_variant	p.K651R	c.1952A>G	6	1	7	4	121344	14472	5.05745	GENIE-DFCI-001231;GENIE-DFCI-002666;GENIE-DFCI-003787;GENIE-DFCI-005079;GENIE-DFCI-007421;GENIE-DFCI-008143	Bladder Cancer(2);Uterine Sarcoma(1);Endometrial Cancer(1);Colorectal Cancer(2)	Padua018(thymus)
PTPN11	missense_variant	p.N58S	c.173A>G	5	2	7	2	121394	18966	4.48246	GENIE-DFCI-006013;GENIE-DFCI-006544;GENIE-DFCI-008962;GENIE-MDA-330;GENIE-MSK-P-0006229	Soft Tissue Sarcoma(1);Anal Cancer(1);Germ Cell Tumor(1);Breast Cancer(1);Cancer of Unknown Primary(1)	YUTICA(skin);H661(lung)
RAF1	missense_variant	p.S259F	c.776C>T	6	1	7	0	121410	14472	7.09493	GENIE-DFCI-000263;GENIE-DFCI-006713;GENIE-MSK-P-0001081;GENIE-MSK-P-0002140;GENIE-MSK-P-0004226;GENIE-MSK-P-0004457	Small Bowel Cancer(1);Bladder Cancer(1);Non-Small Cell Lung Cancer(1);Melanoma(3)	UPCI:SCC090(upper_aerodigestive_tract)
SMAD4	missense_variant	p.G419W	c.1255G>T	6	1	7	0	121410	18966	6.19761	GENIE-DFCI-003098;GENIE-DFCI-005894;GENIE-JHU-00224;GENIE-MSK-P-0005132;GENIE-MSK-P-0005307;GENIE-NKI-48Q4	Colorectal Cancer(6)	444(large_intestine)
STK11	missense_variant	p.G196V	c.587G>T	5	2	7	0	121410	18966	5.6576	GENIE-DFCI-007797;GENIE-GRCC-4d526ee4;GENIE-MSK-P-0004709;GENIE-MSK-P-0006172;GENIE-MSK-P-0007695	Non-Small Cell Lung Cancer(3);Cancer of Unknown Primary(2)	TCGA-FW-A3TV-06(skin);17288(lung)
TCF7L2	missense_variant	p.R397W	c.1189C>T	5	2	7	0	121410	10839	7.48386	GENIE-DFCI-001745;GENIE-DFCI-007719;GENIE-MSK-P-0004872;GENIE-MSK-P-0006659;GENIE-MSK-P-0007380	Colorectal Cancer(5)	CRC-09T(large_intestine);TCGA-BR-7703-01(stomach)
APC	missense_variant	p.T1160K	c.3479C>A	6	0	6	12	120566	18966	2.444	GENIE-DFCI-003366;GENIE-DFCI-005335;GENIE-DFCI-005548;GENIE-DFCI-006082;GENIE-DFCI-008840;GENIE-VICC-176003	Ovarian Cancer(1);Salivary Gland Cancer(1);Non-Small Cell Lung Cancer(1);Melanoma(1);Colorectal Cancer(2)
APC	missense_variant	p.M2491T	c.7472T>C	5	1	6	1	121366	18966	5.00235	GENIE-DFCI-002845;GENIE-DFCI-005488;GENIE-DFCI-007083;GENIE-DFCI-009750;GENIE-VICC-148302	Breast Cancer(1);Endometrial Cancer(1);Non-Small Cell Lung Cancer(1);Melanoma(1);Leukemia(1)	LP6005334-DNA_C02(oesophagus)
AR	stop_gained	p.Q488*	c.1462C>T	5	1	6	0	121410	14472	6.47673	GENIE-DFCI-004573;GENIE-MSK-P-0000433;GENIE-MSK-P-0004224;GENIE-MSK-P-0007052;GENIE-VICC-662200	Bladder Cancer(2);Vaginal Cancer(1);Head and Neck Cancer(1);Cancer of Unknown Primary(1)	TCGA-DG-A2KK-01(cervix)
ARAF	frameshift_variant	p.P8fs	c.23delC	4	2	6	0	121410	14472	5.79294	GENIE-DFCI-006410;GENIE-DFCI-007518;GENIE-MSK-P-0005564;GENIE-MSK-P-0007538	Endometrial Cancer(1);Prostate Cancer(1);Colorectal Cancer(2)	TCGA-CM-6674-01(large_intestine);TCGA-CK-5916-01(large_intestine)
ARID1A	missense_variant	p.S735N	c.2204G>A	6	0	6	15	121376	14472	2.66173	GENIE-DFCI-000018;GENIE-DFCI-007947;GENIE-DFCI-008185;GENIE-DFCI-009156;GENIE-MSK-P-0001463;GENIE-VICC-620664	Bladder Cancer(1);Hepatobiliary Cancer(1);Leukemia(1);Non-Small Cell Lung Cancer(1);Breast Cancer(1);Cervical Cancer(1)
ATM	missense_variant	p.G1459R	c.4375G>A	5	1	6	4	119566	18966	3.65379	GENIE-DFCI-001546;GENIE-DFCI-003082;GENIE-DFCI-004245;GENIE-DFCI-004508;GENIE-VICC-685062	Ovarian Cancer(1);Pancreatic Cancer(1);Endometrial Cancer(1);Non-Small Cell Lung Cancer(1);Renal Cell Carcinoma(1)	YUMUJ(skin)
ATM	missense_variant	p.Y2019C	c.6056A>G	4	2	6	0	121410	18966	5.06029	GENIE-DFCI-003513;GENIE-MSK-P-0000536;GENIE-MSK-P-0003156;GENIE-MSK-P-0005356	Bladder Cancer(1);Non-Small Cell Lung Cancer(1);Melanoma(1);Cancer of Unknown Primary(1)	MC084(haematopoietic_and_lymphoid_tissue);2309873(haematopoietic_and_lymphoid_tissue)
ATM	missense_variant	p.E2164Q	c.6490G>C	4	2	6	0	121410	18966	5.06029	GENIE-DFCI-005647;GENIE-DFCI-008253;GENIE-MSK-P-0000875;GENIE-MSK-P-0004987	Bladder Cancer(2);Non-Small Cell Lung Cancer(1);Breast Cancer(1)	CLL106(haematopoietic_and_lymphoid_tissue);MC027(haematopoietic_and_lymphoid_tissue)
ATRX	missense_variant	p.G1071R	c.3211G>A	6	0	6	1	87215	14472	5.41338	GENIE-DFCI-000924;GENIE-DFCI-002243;GENIE-DFCI-002940;GENIE-DFCI-005635;GENIE-DFCI-006858;GENIE-MSK-P-0007156	Skin Cancer, Non-Melanoma(1);Non-Small Cell Lung Cancer(2);Breast Cancer(1);Colorectal Cancer(1);Myeloproliferative Neoplasm(1)
BRAF	frameshift_variant	p.A404fs	c.1207dupC	4	2	6	0	121410	18966	5.06029	GENIE-MSK-P-0005786;GENIE-MSK-P-0006269;GENIE-MSK-P-0006365;GENIE-MSK-P-0007311	Endometrial Cancer(1);Non-Small Cell Lung Cancer(1);Colorectal Cancer(1);Esophagogastric Cancer(1)	TCGA-CM-6162-01(large_intestine);KM12(large_intestine)
CARD11	missense_variant	p.R967C	c.2899C>T	4	2	6	7	119594	14472	2.73292	GENIE-DFCI-000876;GENIE-DFCI-004281;GENIE-DFCI-004955;GENIE-DFCI-008293	Ovarian Cancer(1);Endometrial Cancer(1);Colorectal Cancer(2)	TCGA-CG-4306-01(stomach);381(oesophagus)
CDH1	missense_variant	p.D370N	c.1108G>A	5	1	6	0	121410	18966	5.6576	GENIE-DFCI-001452;GENIE-DFCI-005552;GENIE-DFCI-008348;GENIE-MSK-P-0000705;GENIE-MSK-P-0005369	Ovarian Cancer(1);"Skin Cancer, Non-Melanoma"(2);Thyroid Cancer(1);Endometrial Cancer(1)	TCGA-HT-A617-01(central_nervous_system)
CDKN2A	missense_variant	p.M53I	c.159G>C	5	1	6	2	83652	18966	3.60909	GENIE-DFCI-001623;GENIE-DFCI-006494;GENIE-DFCI-006724;GENIE-VICC-129214;GENIE-VICC-129214	Bladder Cancer(1);Endometrial Cancer(1);Non-Small Cell Lung Cancer(1);Melanoma(2)	TCGA-37-4135-01(lung)
CDKN2A	missense_variant	p.R107C	c.319C>T	4	2	6	0	121410	18966	5.06029	GENIE-DFCI-003078;GENIE-JHU-00012;GENIE-JHU-00163;GENIE-JHU-01024	Small Bowel Cancer(1);Colorectal Cancer(2);Head and Neck Cancer(1)	S12-22512-TP(skin);931877(central_nervous_system)
CEBPA	missense_variant	p.K276R	c.827A>G	4	2	6	5	94104	11671	3.19926	GENIE-DFCI-001317;GENIE-DFCI-006429;GENIE-VICC-197281;GENIE-VICC-919572	Bladder Cancer(1);Breast Cancer(1);Glioma(1);Esophagogastric Cancer(1)	2404669(haematopoietic_and_lymphoid_tissue);2404684(haematopoietic_and_lymphoid_tissue)
EPHA5	missense_variant	p.A890V	c.2669C>T	4	2	6	2	115878	14472	4.33239	GENIE-DFCI-002414;GENIE-DFCI-006428;GENIE-DFCI-008995;GENIE-MSK-P-0005887	Ampullary Carcinoma(1);Endometrial Cancer(1);Thyroid Cancer(1);Colorectal Cancer(1)	SNUH_G16_S1(haematopoietic_and_lymphoid_tissue);TCGA-BS-A0WQ-01(endometrium)
ERBB3	missense_variant	p.G337R	c.1009G>A	5	1	6	0	121410	14902	6.3826	GENIE-DFCI-005537;GENIE-DFCI-006097;GENIE-GRCC-51c83c6e;GENIE-MSK-P-0006190;GENIE-MSK-P-0006868	Bladder Cancer(1);Small Bowel Cancer(1);Non-Small Cell Lung Cancer(1);Cervical Cancer(2)	T3436(large_intestine)
ERBB3	missense_variant	p.S846I	c.2537G>T	5	1	6	0	121410	14902	6.3826	GENIE-DFCI-007389;GENIE-GRCC-02ecc7b1;GENIE-MSK-P-0000699;GENIE-MSK-P-0002199;GENIE-MSK-P-0004086	Bladder Cancer(1);Non-Small Cell Lung Cancer(1);Breast Cancer(1);Colorectal Cancer(1);Esophagogastric Cancer(1)	T3099(large_intestine)
ERBB4	missense_variant	p.R1067Q	c.3200G>A	4	2	6	7	121382	18966	2.21688	GENIE-DFCI-004787;GENIE-DFCI-008502;GENIE-DFCI-009765;GENIE-VICC-575254	Bladder Cancer(1);Non-Small Cell Lung Cancer(2);Breast Cancer(1)	C008(NS);CMML-02(haematopoietic_and_lymphoid_tissue)
ETV6	missense_variant	p.R369W	c.1105C>T	4	2	6	0	121410	14472	5.79294	GENIE-DFCI-000450;GENIE-DFCI-007538;GENIE-MSK-P-0001215;GENIE-MSK-P-0004379	Bladder Cancer(1);Myelodysplasia(1);Endometrial Cancer(1);Colorectal Cancer(1)	587234(large_intestine);TCGA-AA-A010-01(large_intestine)
FBXW7	missense_variant	p.S546L	c.1637C>T	4	2	6	0	121410	18966	5.06029	GENIE-DFCI-000404;GENIE-MSK-P-0005087;GENIE-MSK-P-0005490;GENIE-MSK-P-0006714	Bladder Cancer(4)	SC_9008(prostate);TCGA-DK-A1AC-01(urinary_tract)
FBXW7	missense_variant	p.R658Q	c.1973G>A	4	2	6	1	121374	18966	4.34862	GENIE-DFCI-004883;GENIE-DFCI-004953;GENIE-DFCI-009181;GENIE-MSK-P-0001215	Ampullary Carcinoma(1);Colorectal Cancer(3)	TCGA-Q1-A73O-01(cervix);TCGA-AX-A0J0-01(endometrium)
FLT1	missense_variant	p.S437L	c.1310C>T	4	2	6	4	121276	14902	3.53878	GENIE-DFCI-003759;GENIE-DFCI-006995;GENIE-MSK-P-0006407;GENIE-VICC-790097	Non-Small Cell Lung Cancer(1);Melanoma(3)	TCGA-EE-A181-06(skin);TCGA-AX-A0J0-01(endometrium)
FLT1	missense_variant	p.V136I	c.406G>A	5	1	6	6	119780	14902	3.63614	GENIE-DFCI-003821;GENIE-DFCI-007054;GENIE-GRCC-c90394bd;GENIE-MSK-P-0003536;GENIE-MSK-P-0003536	Skin Cancer, Non-Melanoma(1);Non-Small Cell Lung Cancer(1);Sex Cord Stromal Tumor(1);Esophagogastric Cancer(2)	TCGA-C5-A1MK-01(cervix)
FLT4	missense_variant	p.E509K	c.1525G>A	5	1	6	2	120354	14472	5.18789	GENIE-DFCI-000143;GENIE-DFCI-006782;GENIE-DFCI-007139;GENIE-DFCI-008302;GENIE-DFCI-008830	Thyroid Cancer(1);Melanoma(3);Glioma(1)	TCGA-EE-A29S-06(skin)
FOXA1	missense_variant	p.I176V	c.526A>G	4	2	6	0	121410	7341	8.13367	GENIE-MSK-P-0003522;GENIE-MSK-P-0004196;GENIE-MSK-P-0004293;GENIE-MSK-P-0006910	Breast Cancer(4)	TCGA-AR-A24O-01(breast);PD8618a(breast)
GNAQ	stop_gained	p.R183*	c.547C>T	5	1	6	0	121410	18005	5.80662	GENIE-DFCI-005542;GENIE-DFCI-006922;GENIE-DFCI-007795;GENIE-MSK-P-0007319;GENIE-UHN-260501	Endometrial Cancer(3);Penile Cancer(1);Glioma(1)	TCGA-AA-A010-01(large_intestine)
IKZF1	missense_variant	p.E304K	c.910G>A	6	0	6	0	121410	14472	7.09493	GENIE-DFCI-004820;GENIE-MSK-P-0002490;GENIE-MSK-P-0004348;GENIE-MSK-P-0006488;GENIE-VICC-113291;GENIE-VICC-293481	Melanoma(6)
KDM6B	missense_variant	p.R1209Q	c.3626G>A	4	2	6	4	120456	6299	5.86113	GENIE-DFCI-002483;GENIE-DFCI-004689;GENIE-DFCI-006047;GENIE-DFCI-008115	Bladder Cancer(1);"Skin Cancer, Non-Melanoma"(1);Gastrointestinal Neuroendocrine Tumor(1);Glioma(1)	HT115(large_intestine);TCGA-BC-A3KG-01(liver)
KEAP1	missense_variant	p.G333C	c.997G>T	4	2	6	0	121410	11814	6.41158	GENIE-DFCI-007099;GENIE-MSK-P-0000671;GENIE-MSK-P-0000807;GENIE-MSK-P-0002571	Non-Small Cell Lung Cancer(3);Cancer of Unknown Primary(1)	A549(lung);A549(lung)
KMT2D	missense_variant	p.K4832N	c.14496G>T	6	0	6	8	120670	14472	3.8902	GENIE-DFCI-001726;GENIE-DFCI-002293;GENIE-DFCI-002424;GENIE-DFCI-007000;GENIE-DFCI-008980;GENIE-VICC-543729	Ovarian Cancer(1);Breast Cancer(1);Colorectal Cancer(2);Head and Neck Cancer(1);Thymic Tumor(1)
MET	missense_variant	p.D1028Y	c.3082G>T	6	0	6	0	121410	18966	6.19761	GENIE-DFCI-009060;GENIE-MSK-P-0001241;GENIE-MSK-P-0001241;GENIE-MSK-P-0006052;GENIE-NKI-PMOM;GENIE-VICC-834293	Non-Small Cell Lung Cancer(6)
MTOR	missense_variant	p.A1459D	c.4376C>A	5	1	6	0	121410	14902	6.3826	GENIE-DFCI-004680;GENIE-MSK-P-0000501;GENIE-MSK-P-0000501;GENIE-MSK-P-0003417;GENIE-MSK-P-0006807	Endometrial Cancer(1);Renal Cell Carcinoma(1);Gastrointestinal Stromal Tumor(2);Small Cell Lung Cancer(1)	SJRHB042R(soft_tissue)
MYC	missense_variant	p.S161L	c.482C>T	6	0	6	0	121410	14472	7.09493	GENIE-DFCI-001998;GENIE-DFCI-006033;GENIE-DFCI-007675;GENIE-MSK-P-0004793;GENIE-MSK-P-0006380;GENIE-MSK-P-0006587	Ovarian Cancer(1);Endometrial Cancer(2);Colorectal Cancer(2);Cervical Cancer(1)
NTRK1	missense_variant	p.T434M	c.1301C>T	5	1	6	2	121384	14472	5.21227	GENIE-DFCI-001601;GENIE-DFCI-003212;GENIE-DFCI-007304;GENIE-MSK-P-0000802;GENIE-VICC-141345	Hepatobiliary Cancer(1);Prostate Cancer(1);Melanoma(1);Colorectal Cancer(1);Non-Small Cell Lung Cancer(1)	TCGA-BF-A3DL-01(skin)
NTRK1	missense_variant	p.R593W	c.1777C>T	5	1	6	12	108660	14472	2.2609	GENIE-DFCI-001765;GENIE-DFCI-006178;GENIE-DFCI-007746;GENIE-MSK-P-0007688;GENIE-VICC-425950	Bladder Cancer(1);Breast Cancer(1);Colorectal Cancer(3)	HN_63080(upper_aerodigestive_tract)
PDCD1	frameshift_variant	p.T36fs	c.104dupC	4	2	6	0	121410	7341	8.13367	GENIE-MSK-P-0002463;GENIE-MSK-P-0002463;GENIE-MSK-P-0005529;GENIE-MSK-P-0005987	Colorectal Cancer(4)	T3024(large_intestine);S00501(soft_tissue)
PDCD1LG2	missense_variant	p.P81S	c.241C>T	6	0	6	14	121296	6736	4.95589	GENIE-DFCI-000162;GENIE-DFCI-006865;GENIE-DFCI-006933;GENIE-DFCI-008071;GENIE-DFCI-009315;GENIE-VICC-270802	Colorectal Cancer(1);Head and Neck Cancer(1);Appendiceal Cancer(1);Mesothelioma(1);Leukemia(1);Pancreatic Cancer(1)
PIK3C2B	missense_variant	p.G1435R	c.4303G>C	6	0	6	15	117718	6736	4.69086	GENIE-DFCI-002504;GENIE-DFCI-005487;GENIE-DFCI-006356;GENIE-DFCI-007351;GENIE-DFCI-007903;GENIE-VICC-270802	Head and Neck Cancer(1);Ovarian Cancer(1);Sellar Tumor(1);Appendiceal Cancer(1);Non-Small Cell Lung Cancer(1);Breast Cancer(1)
PIK3CA	missense_variant	p.D350N	c.1048G>A	4	2	6	0	121410	18966	5.06029	GENIE-DFCI-002051;GENIE-JHU-00858;GENIE-MSK-P-0000155;GENIE-MSK-P-0005652	Pancreatic Cancer(1);Non-Small Cell Lung Cancer(1);Breast Cancer(1);Gastrointestinal Stromal Tumor(1)	TCGA-AP-A0LM-01(endometrium);CSCC-62-T(skin)
PIK3CA	missense_variant	p.M1043L	c.3127A>T	5	1	6	0	121410	18966	5.6576	GENIE-DFCI-003821;GENIE-DFCI-008377;GENIE-MSK-P-0001631;GENIE-MSK-P-0001631;GENIE-MSK-P-0007115	Skin Cancer, Non-Melanoma(1);Breast Cancer(2);Endometrial Cancer(1);Colorectal Cancer(1)	2104674(lung)
PIK3R1	missense_variant	p.D560Y	c.1678G>T	5	1	6	0	121410	14902	6.3826	GENIE-DFCI-005105;GENIE-DFCI-006872;GENIE-DFCI-007730;GENIE-MSK-P-0000345;GENIE-MSK-P-0004736	Endometrial Cancer(2);Breast Cancer(1);Colorectal Cancer(2)	1738893(breast)
PIK3R2	missense_variant	p.D557Y	c.1669G>T	4	2	6	1	120950	8173	6.76544	GENIE-MSK-P-0004508;GENIE-MSK-P-0006641;GENIE-MSK-P-0006830;GENIE-VICC-109552	Endometrial Cancer(1);Prostate Cancer(1);Head and Neck Cancer(2)	58(testis);TCGA-HC-7081-01(prostate)
PTEN	missense_variant	p.D92N	c.274G>A	4	2	6	0	121410	18966	5.06029	GENIE-DFCI-001930;GENIE-DFCI-007214;GENIE-MSK-P-0005961;GENIE-MSK-P-0006554	Non-Small Cell Lung Cancer(1);Breast Cancer(1);Colorectal Cancer(1);Glioma(1)	S67047(central_nervous_system);1222869(breast)
RB1	missense_variant	p.S567L	c.1700C>T	4	2	6	0	121410	18966	5.06029	GENIE-DFCI-005842;GENIE-DFCI-008430;GENIE-MSK-P-0006296;GENIE-MSK-P-0006304	Bladder Cancer(1);Endometrial Cancer(1);Small Cell Lung Cancer(1);Glioma(1)	TCGA-FD-A3B6-01(urinary_tract);S00838(soft_tissue)
ROS1	missense_variant	p.G1915R	c.5743G>A	6	0	6	5	121274	14902	4.63252	GENIE-DFCI-000278;GENIE-DFCI-003631;GENIE-DFCI-005561;GENIE-DFCI-006499;GENIE-DFCI-009270;GENIE-MSK-P-0006368	Melanoma(1);"Skin Cancer, Non-Melanoma"(1);Non-Small Cell Lung Cancer(1);Breast Cancer(2);Cancer of Unknown Primary(1)
SF3B1	missense_variant	p.R594Q	c.1781G>A	5	1	6	0	121410	14472	6.47673	GENIE-DFCI-002818;GENIE-DFCI-004065;GENIE-DFCI-006972;GENIE-MSK-P-0002875;GENIE-MSK-P-0004209	Endometrial Cancer(1);Thyroid Cancer(1);Glioma(2);Leukemia(1)	TCGA-06-0130-01(central_nervous_system)
SLITRK6	missense_variant	p.D785H	c.2353G>C	4	2	6	14	120390	3211	5.23443	GENIE-DFCI-005564;GENIE-DFCI-006416;GENIE-DFCI-006552;GENIE-DFCI-006805	Breast Cancer(4)	B78(urinary_tract);B78-Tumor(urinary_tract)
SMAD4	missense_variant	p.G352E	c.1055G>A	5	1	6	0	121410	18966	5.6576	GENIE-DFCI-007366;GENIE-MDA-564;GENIE-MSK-P-0000219;GENIE-MSK-P-0004705;GENIE-MSK-P-0004894	Hepatobiliary Cancer(1);Pancreatic Cancer(1);Non-Small Cell Lung Cancer(1);Colorectal Cancer(1);Ampullary Carcinoma(1)	PCSI_0104_Pa_P_526(pancreas)
SMAD4	missense_variant	p.Y353C	c.1058A>G	4	2	6	0	121410	18966	5.06029	GENIE-DFCI-008622;GENIE-MDA-1272;GENIE-MSK-P-0004339;GENIE-NKI-P7ZK	Ovarian Cancer(1);Non-Small Cell Lung Cancer(1);Colorectal Cancer(2)	PX264(small_intestine);1231124(large_intestine)
SMAD4	missense_variant	p.G365D	c.1094G>A	4	2	6	0	121410	18966	5.06029	GENIE-GRCC-4456d3b5;GENIE-MSK-P-0000917;GENIE-UHN-056203;GENIE-VICC-231093	Colorectal Cancer(2);Cancer of Unknown Primary(1);Esophagogastric Cancer(1)	PCSI_0283_Pa_P_526(pancreas);TCGA-CM-6170-01(large_intestine)
SMAD4	missense_variant	p.W524C	c.1572G>C	4	2	6	0	121410	18966	5.06029	GENIE-MDA-1220;GENIE-MSK-P-0000167;GENIE-UHN-724289;GENIE-VICC-546854	Breast Cancer(1);Colorectal Cancer(2);Cancer of Unknown Primary(1)	ICGC_0015(pancreas);8015085(pancreas)
SMARCA4	missense_variant	p.R1157Q	c.3470G>A	4	2	6	0	121410	14472	5.79294	GENIE-DFCI-005808;GENIE-DFCI-006358;GENIE-DFCI-009253;GENIE-MSK-P-0002878	Colorectal Cancer(1);Endometrial Cancer(1);Renal Cell Carcinoma(1);Esophagogastric Cancer(1)	B59-0-Tumor(urinary_tract);B59-0(urinary_tract)
STK11	missense_variant	p.R304W	c.910C>T	4	2	6	0	121410	18966	5.06029	GENIE-DFCI-005982;GENIE-MSK-P-0002444;GENIE-MSK-P-0003503;GENIE-MSK-P-0006084	Hepatobiliary Cancer(1);Non-Small Cell Lung Cancer(3)	1201692(cervix);1201691(cervix)
TP53	missense_variant	p.V143G	c.428T>G	4	2	6	0	121410	18966	5.06029	GENIE-DFCI-003554;GENIE-DFCI-006697;GENIE-MSK-P-0004312;GENIE-MSK-P-0006780	Prostate Cancer(1);Breast Cancer(2);Glioma(1)	OKA06-1(large_intestine);TCGA-EE-A2MM-06(skin)
XPO1	missense_variant	p.R261Q	c.782G>A	4	2	6	1	121266	14472	5.02382	GENIE-DFCI-008519;GENIE-DFCI-008742;GENIE-MSK-P-0001878;GENIE-MSK-P-0006462	Soft Tissue Sarcoma(1);Endometrial Cancer(1);"Skin Cancer, Non-Melanoma"(1);Colorectal Cancer(1)	sysucc-311T(large_intestine);SA029(breast)
ABL1	frameshift_variant	p.R785fs	c.2352delC	3	2	5	0	121410	18966	4.38233	GENIE-DFCI-001228;GENIE-DFCI-002653;GENIE-MSK-P-0005823	Endometrial Cancer(1);Colorectal Cancer(2)	RKO(large_intestine);BD165T(biliary_tract)
ABL1	synonymous_variant	p.G259G	c.777C>T	4	1	5	3	119724	18966	3.34729	GENIE-JHU-00236;GENIE-JHU-00237;GENIE-JHU-00238;GENIE-JHU-00239	Small Bowel Cancer(1);Non-Small Cell Lung Cancer(3)	TCGA-BR-4184-01(stomach)
AKT1	missense_variant	p.V136M	c.406G>A	5	0	5	11	121156	18966	2.0714	GENIE-DFCI-000412;GENIE-DFCI-000601;GENIE-DFCI-001975;GENIE-DFCI-006385;GENIE-VICC-185302	Bladder Cancer(2);Endometrial Cancer(1);Non-Small Cell Lung Cancer(1);Glioma(1)
ALK	conservative_inframe_deletion	p.K1525del	c.4573_4575delAAG	4	1	5	7	121410	18966	2.21733	GENIE-DFCI-000402;GENIE-DFCI-004053;GENIE-DFCI-006741;GENIE-MSK-P-0004256	Myelodysplasia(1);Leukemia(1);Head and Neck Cancer(1);Glioma(1)	ESO-117(oesophagus)
ALK	missense_variant	p.E668K	c.2002G>A	3	2	5	0	121410	18966	4.38233	GENIE-MSK-P-0001361;GENIE-MSK-P-0001601;GENIE-VICC-422635	Skin Cancer, Non-Melanoma(1);Melanoma(2)	YUMER(skin);S06-19548-TP(skin)
APC	missense_variant	p.A735V	c.2204C>T	4	1	5	5	120506	18966	2.69978	GENIE-DFCI-006818;GENIE-DFCI-007570;GENIE-DFCI-007704;GENIE-MSK-P-0005548	Myelodysplasia(1);Non-Small Cell Lung Cancer(1);Glioma(1);Colorectal Cancer(1)	Pat_41_B(NS)
APC	missense_variant	p.R786C	c.2356C>T	3	2	5	0	121410	18966	4.38233	GENIE-DFCI-004737;GENIE-MSK-P-0001229;GENIE-MSK-P-0006960	Skin Cancer, Non-Melanoma(1);Breast Cancer(1);Colorectal Cancer(1)	T263(large_intestine);TCGA-AP-A051-01(endometrium)
APC	missense_variant	p.E1309K	c.3925G>A	3	2	5	0	121410	18966	4.38233	GENIE-DFCI-003560;GENIE-MSK-P-0001756;GENIE-MSK-P-0006695	Non-Hodgkin Lymphoma(1);Non-Small Cell Lung Cancer(1);Melanoma(1)	2157536(small_intestine);S61790(upper_aerodigestive_tract)
ARID1A	missense_variant	p.R1074W	c.3220C>T	3	2	5	0	121410	14472	5.01682	GENIE-DFCI-007924;GENIE-MSK-P-0001703;GENIE-MSK-P-0005143	Bladder Cancer(2);Renal Cell Carcinoma(1)	701(endometrium);926(endometrium)
ARID1B	missense_variant	p.E16K	c.46G>A	4	1	5	0	121410	14077	5.87366	GENIE-DFCI-001404;GENIE-MSK-P-0004264;GENIE-MSK-P-0004567;GENIE-MSK-P-0007577	Bladder Cancer(2);Breast Cancer(2)	TCGA-D8-A1JA-01(breast)
ARID1B	missense_variant	p.P1886S	c.5656C>T	3	2	5	1	121270	14077	4.23235	GENIE-DFCI-004192;GENIE-DFCI-007083;GENIE-MSK-P-0001251	Ovarian Cancer(1);Melanoma(2)	PT27(skin);DM98(skin)
ARID5B	frameshift_variant	p.K967fs	c.2901delA	3	2	5	0	121410	7341	7.04393	GENIE-MSK-P-0003555;GENIE-MSK-P-0004569;GENIE-MSK-P-0007296	Bladder Cancer(1);Embryonal Tumor(1);Colorectal Cancer(1)	TCGA-AA-3710-01(large_intestine);LS411(large_intestine)
ASXL1	missense_variant	p.P873L	c.2618C>T	4	1	5	10	121410	14472	2.1738	GENIE-DFCI-004335;GENIE-DFCI-005478;GENIE-DFCI-005680;GENIE-DFCI-007612	Ovarian Cancer(1);Non-Small Cell Lung Cancer(2);Glioma(1)	1815181(haematopoietic_and_lymphoid_tissue)
ATM	disruptive_inframe_deletion	p.R2547_S2549del	c.7638_7646delTAGAATTTC	4	1	5	2	120984	18966	3.8012	GENIE-DFCI-003037;GENIE-DFCI-003749;GENIE-DFCI-004241;GENIE-DFCI-006795	Breast Cancer(2);Glioma(1);Esophagogastric Cancer(1)	1791150(haematopoietic_and_lymphoid_tissue)
ATM	missense_variant	p.E2039K	c.6115G>A	4	1	5	0	121410	18966	5.06029	GENIE-DFCI-001059;GENIE-DFCI-005217;GENIE-DFCI-007103;GENIE-DFCI-008549	Bladder Cancer(2);Non-Small Cell Lung Cancer(1);Colorectal Cancer(1)	sysucc-771T(large_intestine)
ATM	missense_variant	p.V2424G	c.7271T>G	3	2	5	3	117236	18966	2.55245	GENIE-DFCI-002894;GENIE-DFCI-005246;GENIE-VICC-139603	Salivary Gland Cancer(1);Breast Cancer(1);Cancer of Unknown Primary(1)	RMS2075(soft_tissue);TPLL-1c10(haematopoietic_and_lymphoid_tissue)
ATR	missense_variant	p.R989C	c.2965C>T	3	2	5	0	121410	8173	6.67578	GENIE-MSK-P-0006952;GENIE-MSK-P-0007319;GENIE-VICC-790097	Penile Cancer(1);Melanoma(2)	TCGA-AG-3892-01(large_intestine);PT37(skin)
ATRX	frameshift_variant	p.K971fs	c.2912_2915delAAGA	3	2	5	0	121410	14472	5.01682	GENIE-DFCI-000169;GENIE-DFCI-002253;GENIE-MSK-P-0003428	Glioma(3)	DA2-3(central_nervous_system);DA2-8(central_nervous_system)
ATRX	missense_variant	p.D1051E	c.3153T>G	4	1	5	0	121410	14472	5.79294	GENIE-DFCI-000920;GENIE-DFCI-004021;GENIE-DFCI-004527;GENIE-DFCI-007364	Non-Small Cell Lung Cancer(3);Glioma(1)	O2-7(central_nervous_system)
AXL	missense_variant	p.R55W	c.163C>T	3	2	5	0	121410	14472	5.01682	GENIE-DFCI-005260;GENIE-DFCI-006459;GENIE-DFCI-009176	Bladder Cancer(1);Colorectal Cancer(1);Vaginal Cancer(1)	CPCG0238-F1(prostate);YUGURT(skin)
AXL	missense_variant	p.E146K	c.436G>A	4	1	5	6	112784	14472	2.85163	GENIE-DFCI-000968;GENIE-DFCI-007636;GENIE-DFCI-008304;GENIE-VICC-206365	Sellar Tumor(1);Small Bowel Cancer(1);Colorectal Cancer(1);Head and Neck Cancer(1)	PD11760a(breast)
AXL	missense_variant	p.T328M	c.983C>T	4	1	5	2	121312	14472	4.44603	GENIE-DFCI-000147;GENIE-DFCI-004619;GENIE-DFCI-005478;GENIE-DFCI-006947	Thyroid Cancer(1);Non-Small Cell Lung Cancer(1);Colorectal Cancer(1);Cancer of Unknown Primary(1)	tumor_4139696(haematopoietic_and_lymphoid_tissue)
BAP1	missense_variant	p.C649Y	c.1946G>A	4	1	5	11	121408	14472	2.01092	GENIE-DFCI-000442;GENIE-DFCI-003207;GENIE-DFCI-003254;GENIE-DFCI-006978	Bladder Cancer(1);Non-Small Cell Lung Cancer(1);Glioma(1);Cervical Cancer(1)	F4(kidney)
BAP1	missense_variant	p.D225N	c.673G>A	3	2	5	0	121410	14472	5.01682	GENIE-MSK-P-0002953;GENIE-MSK-P-0003433;GENIE-MSK-P-0005305	Bladder Cancer(2);Non-Small Cell Lung Cancer(1)	Pat_34_A(NS);PD4203a(NS)
BCOR	frameshift_variant	p.G400fs	c.1198delG	4	1	5	0	121410	14472	5.79294	GENIE-DFCI-005566;GENIE-DFCI-008115;GENIE-MSK-P-0006849;GENIE-MSK-P-0007147	Bladder Cancer(1);Endometrial Cancer(1);Colorectal Cancer(2)	1792638(haematopoietic_and_lymphoid_tissue)
BRCA1	missense_variant	p.S316G	c.946A>G	5	0	5	5	121406	14902	3.95922	GENIE-DFCI-003461;GENIE-DFCI-007583;GENIE-DFCI-008964;GENIE-DFCI-009313;GENIE-VICC-662976	Mesothelioma(1);Endometrial Cancer(1);Non-Small Cell Lung Cancer(1);Leukemia(1);Cancer of Unknown Primary(1)
CARD11	missense_variant	p.V692M	c.2074G>A	3	2	5	1	117982	14472	4.10782	GENIE-MSK-P-0003720;GENIE-MSK-P-0004863;GENIE-MSK-P-0007649	Thyroid Cancer(1);Non-Small Cell Lung Cancer(1);Colorectal Cancer(1)	TCGA-D1-A163-01(endometrium);RK190_C01(liver)
CBL	missense_variant	p.E862K	c.2584G>A	3	2	5	4	121404	14472	2.76225	GENIE-DFCI-000213;GENIE-DFCI-000945;GENIE-MSK-P-0002356	Uterine Sarcoma(1);Endometrial Cancer(1);Breast Cancer(1)	PD11283a(haematopoietic_and_lymphoid_tissue);PD10897a(haematopoietic_and_lymphoid_tissue)
CBL	missense_variant	p.A187V	c.560C>T	3	2	5	0	121410	14472	5.01682	GENIE-DFCI-000936;GENIE-DFCI-002521;GENIE-DFCI-004974	Thyroid Cancer(1);Breast Cancer(1);Leukemia(1)	NB-1263(autonomic_ganglia);TARGET-30-PAMDAL-01A-01W(autonomic_ganglia)
CCND1	missense_variant	p.P287S	c.859C>T	3	2	5	0	121410	14472	5.01682	GENIE-DFCI-008612;GENIE-MSK-P-0001821;GENIE-MSK-P-0005455	Uterine Sarcoma(1);Endometrial Cancer(1);Colorectal Cancer(1)	TCGA-D1-A17D-01(endometrium);TCGA-D1-A0ZU-01(endometrium)
CCND1	missense_variant	p.P287H	c.860C>A	4	1	5	0	121410	14472	5.79294	GENIE-DFCI-000529;GENIE-DFCI-000552;GENIE-DFCI-001715;GENIE-DFCI-005487	Ovarian Cancer(1);Endometrial Cancer(2);Colorectal Cancer(1)	TCGA-D1-A174-01(endometrium)
CDH1	missense_variant	p.D400N	c.1198G>A	3	2	5	0	121410	18966	4.38233	GENIE-DFCI-008683;GENIE-MSK-P-0000292;GENIE-VICC-665367	Breast Cancer(2);Esophagogastric Cancer(1)	S1TP(stomach);PD4977a(breast)
CDK4	missense_variant	p.R24C	c.70C>T	3	2	5	1	121378	14472	4.17148	GENIE-DFCI-001591;GENIE-MSK-P-0001773;GENIE-MSK-P-0006476	Ovarian Cancer(1);Melanoma(2)	TCGA-ER-A19W-06(skin);SK-MEL-28(haematopoietic_and_lymphoid_tissue)
CDK4	missense_variant	p.R24L	c.71G>T	3	2	5	0	121410	14472	5.01682	GENIE-MSK-P-0001454;GENIE-MSK-P-0001987;GENIE-MSK-P-0007578	Non-Small Cell Lung Cancer(2);Small Cell Lung Cancer(1)	TCGA-EE-A3AD-06(skin);LUAD-E00443(lung)
CDK6	missense_variant	p.R220C	c.658C>T	3	2	5	1	59392	14472	2.79198	GENIE-DFCI-007109;GENIE-MSK-P-0005021;GENIE-MSK-P-0006612	Bladder Cancer(1);"Skin Cancer, Non-Melanoma"(1);Colorectal Cancer(1)	DM102(skin);587376(large_intestine)
CDKN2A	missense_variant	p.V51I	c.151G>A	3	2	5	1	81932	18966	2.87716	GENIE-DFCI-009275;GENIE-JHU-00832;GENIE-UHN-039229	Breast Cancer(1);Melanoma(2)	922269(pancreas);922267(pancreas)
CDKN2A	missense_variant	p.M53I	c.159G>A	3	2	5	0	121410	18966	4.38233	GENIE-JHU-01090;GENIE-MSK-P-0000270;GENIE-MSK-P-0006645	Bladder Cancer(1);Non-Small Cell Lung Cancer(1);Breast Cancer(1)	2186777(thyroid);BD177T(biliary_tract)
CDKN2A	missense_variant	p.L62P	c.185T>C	4	1	5	0	121410	18966	5.06029	GENIE-DFCI-000540;GENIE-GRCC-96280495;GENIE-MSK-P-0002444;GENIE-MSK-P-0004114	Skin Cancer, Non-Melanoma(1);Non-Small Cell Lung Cancer(2);Head and Neck Cancer(1)	CSCC-19-T(skin)
CDKN2A	missense_variant	p.R87P	c.260G>C	5	0	5	0	121410	18966	5.6576	GENIE-DFCI-004828;GENIE-DFCI-004910;GENIE-JHU-00175;GENIE-MSK-P-0002454;GENIE-MSK-P-0003167	Non-Small Cell Lung Cancer(4);Esophagogastric Cancer(1)
CDKN2A	synonymous_variant	p.A57A	c.171C>T	3	2	5	0	121410	18966	4.38233	GENIE-DFCI-009352;GENIE-MSK-P-0001035;GENIE-MSK-P-0003891	Soft Tissue Sarcoma(1);"Skin Cancer, Non-Melanoma"(1);Head and Neck Cancer(1)	TCGA-EE-A2GI-06(skin);49T(skin)
CDKN2A	synonymous_variant	p.P114P	c.342C>T	3	2	5	0	121410	18966	4.38233	GENIE-JHU-00411;GENIE-JHU-00967;GENIE-MSK-P-0006339	Melanoma(3)	S03-26121-TP(skin);S10-24679-TP(skin)
CREBBP	missense_variant	p.R742P	c.2225G>C	5	0	5	13	121404	14472	2.35562	GENIE-DFCI-002051;GENIE-DFCI-002590;GENIE-DFCI-004690;GENIE-DFCI-008180;GENIE-MSK-P-0000257	Soft Tissue Sarcoma(1);Mesothelioma(1);Breast Cancer(1);Gastrointestinal Stromal Tumor(2)
CREBBP	missense_variant	p.D1435N	c.4303G>A	3	2	5	0	121410	14472	5.01682	GENIE-DFCI-000897;GENIE-MSK-P-0001752;GENIE-MSK-P-0002956	Ovarian Cancer(1);Non-Hodgkin Lymphoma(1);Non-Small Cell Lung Cancer(1)	QC2-42-T2(haematopoietic_and_lymphoid_tissue);LPJ041(haematopoietic_and_lymphoid_tissue)
CSF1R	stop_gained	p.R216*	c.646C>T	4	1	5	1	121342	15878	4.7835	GENIE-DFCI-008629;GENIE-MSK-P-0001215;GENIE-MSK-P-0005021;GENIE-VICC-917984	Bladder Cancer(1);Melanoma(2);Colorectal Cancer(1)	TCGA-CA-6718-01(large_intestine)
CTNNB1	missense_variant	p.G575R	c.1723G>A	3	2	5	0	121410	18966	4.38233	GENIE-DFCI-004168;GENIE-DFCI-005992;GENIE-MSK-P-0004602	Colorectal Cancer(3)	I2L-P26-Tumor-Organoid(large_intestine);TCGA-BR-4188-01(stomach)
CXCR4	stop_gained	p.R338*	c.1012C>T	3	2	5	0	121410	4540	8.95705	GENIE-MSK-P-0005021;GENIE-MSK-P-0006329;GENIE-MSK-P-0006666	Bladder Cancer(1);Non-Hodgkin Lymphoma(1);Colorectal Cancer(1)	TCGA-EK-A2RO-01(cervix);TARGET-20-PANZKA-09A-02D(haematopoietic_and_lymphoid_tissue)
DIS3	missense_variant	p.G871E	c.2612G>A	5	0	5	6	121244	14472	3.73868	GENIE-DFCI-001274;GENIE-DFCI-007535;GENIE-DFCI-007620;GENIE-DFCI-008290;GENIE-MSK-P-0003900	Ovarian Cancer(2);Non-Small Cell Lung Cancer(2);Glioma(1)
DNMT3A	missense_variant	p.R326C	c.976C>T	3	2	5	7	121378	14472	1.98315	GENIE-DFCI-000536;GENIE-DFCI-000552;GENIE-DFCI-001650	Myelodysplasia(1);Endometrial Cancer(1);Thyroid Cancer(1)	PD6840a(haematopoietic_and_lymphoid_tissue);2218701(haematopoietic_and_lymphoid_tissue)
EGFR	missense_variant	p.G598A	c.1793G>C	3	2	5	0	121410	18966	4.38233	GENIE-DFCI-005765;GENIE-MSK-P-0000378;GENIE-MSK-P-0000657	Glioma(3)	TCGA-06-0158-01(central_nervous_system);TCGA-28-5209-01(central_nervous_system)
EPHA3	missense_variant	p.E53K	c.157G>A	3	2	5	0	121410	14472	5.01682	GENIE-DFCI-004034;GENIE-MSK-P-0004236;GENIE-VICC-940748	Melanoma(2);Head and Neck Cancer(1)	PT37(skin);TCGA-GN-A26C-01(skin)
EPHA5	missense_variant	p.R853Q	c.2558G>A	3	2	5	3	121256	14472	3.12209	GENIE-DFCI-001962;GENIE-DFCI-005561;GENIE-MSK-P-0001037	Ovarian Cancer(1);"Skin Cancer, Non-Melanoma"(1);Non-Small Cell Lung Cancer(1)	TCGA-CM-4746-01(large_intestine);J57_T(lung)
EPHA5	missense_variant	p.E149K	c.445G>A	4	1	5	0	121410	14472	5.79294	GENIE-DFCI-005654;GENIE-DFCI-009256;GENIE-MSK-P-0006049;GENIE-MSK-P-0006437	Skin Cancer, Non-Melanoma(3);Cancer of Unknown Primary(1)	PT25(skin)
ERBB2	frameshift_variant	p.A1232fs	c.3694delG	4	1	5	0	121410	18966	5.06029	GENIE-DFCI-000648;GENIE-MSK-P-0004910;GENIE-MSK-P-0004910;GENIE-MSK-P-0006752	Endometrial Cancer(1);Prostate Cancer(2);Esophagogastric Cancer(1)	T3535(large_intestine)
ERBB2	missense_variant	p.D277H	c.829G>C	4	1	5	0	121410	18966	5.06029	GENIE-DFCI-003698;GENIE-DFCI-004687;GENIE-MSK-P-0000308;GENIE-MSK-P-0004064	Bladder Cancer(4)	DSH1(urinary_tract)
ERBB2	missense_variant	p.D277Y	c.829G>T	3	2	5	0	121410	18966	4.38233	GENIE-DFCI-001303;GENIE-DFCI-005401;GENIE-MSK-P-0005054	Bladder Cancer(2);Colorectal Cancer(1)	B109(urinary_tract);B109-Tumor(urinary_tract)
ERBB4	missense_variant	p.E542K	c.1624G>A	3	2	5	4	120716	18966	2.26146	GENIE-DFCI-000333;GENIE-DFCI-003509;GENIE-MSK-P-0005918	Soft Tissue Sarcoma(1);Melanoma(2)	TCGA-EE-A2GC-06(skin);63T(skin)
ERBB4	missense_variant	p.D843N	c.2527G>A	3	2	5	2	121400	18966	3.04089	GENIE-DFCI-007083;GENIE-MSK-P-0006034;GENIE-VICC-940748	Melanoma(3)	DM4(skin);YUTRAIN(skin)
ERBB4	missense_variant	p.G880E	c.2639G>A	3	2	5	0	121410	18966	4.38233	GENIE-MSK-P-0003871;GENIE-MSK-P-0004437;GENIE-VICC-869563	Melanoma(3)	Au1(skin);CSCC-38-T(skin)
ERBB4	missense_variant	p.R1139Q	c.3416G>A	3	2	5	3	121386	18966	2.61437	GENIE-DFCI-003821;GENIE-DFCI-004117;GENIE-DFCI-006929	Ovarian Cancer(1);"Skin Cancer, Non-Melanoma"(1);Cancer of Unknown Primary(1)	T2940(large_intestine);WM3211(skin)
ERBB4	missense_variant&splice_region_variant	p.E542K	c.1624G>A	3	2	5	4	120716	18966	2.26146	GENIE-DFCI-000333;GENIE-DFCI-003509;GENIE-MSK-P-0005918	Soft Tissue Sarcoma(1);Melanoma(2)	TCGA-EE-A2GC-06(skin);63T(skin)
FANCA	missense_variant	p.T1131A	c.3391A>G	5	0	5	2	25988	14472	1.96853	GENIE-DFCI-002350;GENIE-DFCI-006037;GENIE-DFCI-007749;GENIE-VICC-136547;GENIE-VICC-455803	CNS Cancer(1);Breast Cancer(2);Colorectal Cancer(1);Cancer of Unknown Primary(1)
FANCC	stop_gained	p.R185*	c.553C>T	5	0	5	5	120748	14472	4.01992	GENIE-DFCI-003271;GENIE-DFCI-004034;GENIE-DFCI-007379;GENIE-VICC-670663;GENIE-VICC-915798	Salivary Gland Cancer(1);Prostate Cancer(1);Melanoma(1);Head and Neck Cancer(1);Non-Small Cell Lung Cancer(1)
FANCE	missense_variant	p.K475R	c.1424A>G	5	0	5	5	121406	7131	6.14105	GENIE-DFCI-001279;GENIE-DFCI-004655;GENIE-DFCI-007599;GENIE-DFCI-009121;GENIE-VICC-843241	Non-Hodgkin Lymphoma(1);Non-Small Cell Lung Cancer(2);Glioma(1);Esophagogastric Cancer(1)
FBXW7	missense_variant	p.S426L	c.1277C>T	3	2	5	0	121410	18966	4.38233	GENIE-DFCI-005478;GENIE-GRCC-f89d440c;GENIE-VICC-211690	Endometrial Cancer(1);Non-Small Cell Lung Cancer(1);Cancer of Unknown Primary(1)	TCGA-BT-A0YX-01(urinary_tract);T-LBL-19(haematopoietic_and_lymphoid_tissue)
FGFR1	stop_gained	p.R809*	c.2425C>T	5	0	5	2	105330	18966	4.13293	GENIE-DFCI-005654;GENIE-DFCI-006055;GENIE-MSK-P-0000710;GENIE-MSK-P-0007147;GENIE-VICC-308068	Non-Small Cell Lung Cancer(1);Melanoma(1);Bone Cancer(1);Cancer of Unknown Primary(1);Colorectal Cancer(1)
FGFR2	missense_variant	p.P708S	c.2122C>T	3	2	5	0	121410	18966	4.38233	GENIE-DFCI-002977;GENIE-DFCI-007402;GENIE-VICC-113291	Skin Cancer, Non-Melanoma(1);Melanoma(2)	TCGA-EE-A2A2-06(skin);Met15(skin)
FGFR2	missense_variant	p.R203H	c.608G>A	3	2	5	2	121406	18966	3.04098	GENIE-DFCI-008045;GENIE-MSK-P-0000736;GENIE-MSK-P-0001685	Endometrial Cancer(1);Colorectal Cancer(2)	TCGA-AG-3892-01(large_intestine);TCGA-AA-3663-01(large_intestine)
FGFR3	missense_variant	p.V754M	c.2260G>A	5	0	5	2	83478	18966	3.60459	GENIE-DFCI-001161;GENIE-MSK-P-0001104;GENIE-MSK-P-0001104;GENIE-MSK-P-0001104;GENIE-MSK-P-0001104	Soft Tissue Sarcoma(1);Colorectal Cancer(4)
FGFR4	missense_variant	p.V262M	c.784G>A	4	1	5	6	100184	14902	2.54806	GENIE-DFCI-006507;GENIE-DFCI-009299;GENIE-MSK-P-0004910;GENIE-VICC-194381	Pancreatic Cancer(1);Prostate Cancer(1);Melanoma(1);Head and Neck Cancer(1)	TCGA-AA-3712-01(large_intestine)
FKBP9	missense_variant	p.R273W	c.817C>T	3	2	5	5	121408	6299	4.25402	GENIE-DFCI-000359;GENIE-DFCI-003705;GENIE-DFCI-007765	Endometrial Cancer(1);Small Cell Lung Cancer(1);Cancer of Unknown Primary(1)	TCGA-B5-A0JY-01(endometrium);TCGA-CM-6678-01(large_intestine)
FLCN	missense_variant	p.R17H	c.50G>A	4	1	5	0	121410	14077	5.87366	GENIE-DFCI-002713;GENIE-MSK-P-0001042;GENIE-MSK-P-0001071;GENIE-MSK-P-0003458	Skin Cancer, Non-Melanoma(1);Prostate Cancer(1);Colorectal Cancer(1);Glioma(1)	587256(large_intestine)
FLCN	missense_variant	p.P278L	c.833C>T	3	2	5	1	119694	14077	4.20253	GENIE-MSK-P-0001251;GENIE-MSK-P-0002818;GENIE-MSK-P-0005928	Melanoma(2);Head and Neck Cancer(1)	RK263_C01(liver);TCGA-AP-A0LT-01(endometrium)
FLT3	missense_variant	p.S941L	c.2822C>T	4	1	5	4	121384	18966	3.01881	GENIE-DFCI-000333;GENIE-DFCI-009275;GENIE-MSK-P-0002124;GENIE-VICC-790097	Breast Cancer(1);Melanoma(3)	TCGA-DA-A1HW-06(skin)
FLT4	missense_variant	p.D200N	c.598G>A	3	2	5	1	119742	14472	4.14093	GENIE-DFCI-001626;GENIE-DFCI-004933;GENIE-VICC-214659	Endometrial Cancer(1);Melanoma(1);Leukemia(1)	T3724(large_intestine);pfg068T(stomach)
GRIN2A	missense_variant	p.R1159H	c.3476G>A	3	2	5	4	121334	8173	3.97663	GENIE-MSK-P-0005832;GENIE-MSK-P-0005858;GENIE-MSK-P-0007688	Breast Cancer(1);Colorectal Cancer(2)	TCGA-BR-8286-01(stomach);CSCC-16-T(skin)
GRIN2A	missense_variant	p.R1241Q	c.3722G>A	3	2	5	0	121410	8173	6.67578	GENIE-MSK-P-0003597;GENIE-MSK-P-0003597;GENIE-MSK-P-0006201	Endometrial Cancer(1);Prostate Cancer(2)	PT20_1(skin);TCGA-66-2788-01(lung)
GRIN2A	missense_variant	p.D252N	c.754G>A	3	2	5	0	121410	8173	6.67578	GENIE-MSK-P-0002490;GENIE-MSK-P-0005222;GENIE-VICC-785310	Melanoma(3)	83T(skin);TCGA-FS-A1ZA-06(skin)
HIST1H3B	missense_variant	p.D107N	c.319G>A	3	2	5	0	121410	7341	7.04393	GENIE-MSK-P-0000447;GENIE-MSK-P-0002953;GENIE-MSK-P-0006074	Bladder Cancer(1);Breast Cancer(2)	CHC1604T(liver);CHC1604T(liver)
HNF1A	missense_variant	p.Y286F	c.857A>T	4	1	5	0	121410	18571	5.11382	GENIE-MSK-P-0001104;GENIE-MSK-P-0001104;GENIE-MSK-P-0001104;GENIE-MSK-P-0001104	Colorectal Cancer(4)	LUAD-S00488(lung)
IDH1	missense_variant	p.P118L	c.353C>T	4	1	5	0	121410	18966	5.06029	GENIE-JHU-00205;GENIE-JHU-00714;GENIE-JHU-00762;GENIE-JHU-00891	Non-Small Cell Lung Cancer(4)	S00-35182-TP(skin)
JAK1	missense_variant	p.R532H	c.1595G>A	3	2	5	1	119784	8173	5.61197	GENIE-MSK-P-0001448;GENIE-MSK-P-0005312;GENIE-MSK-P-0005824	Soft Tissue Sarcoma(1);Colorectal Cancer(1);Esophagogastric Cancer(1)	09-422(large_intestine);10-428(large_intestine)
JAK3	frameshift_variant	p.Q39fs	c.114delC	3	2	5	0	121410	18966	4.38233	GENIE-DFCI-004990;GENIE-DFCI-007275;GENIE-DFCI-008662	Endometrial Cancer(1);Colorectal Cancer(2)	TCGA-DT-5265-01(large_intestine);TCGA-AU-6004-01(large_intestine)
KDM5C	stop_gained	p.R681*	c.2041C>T	3	2	5	0	121410	11384	5.65647	GENIE-MSK-P-0004458;GENIE-MSK-P-0004851;GENIE-MSK-P-0005842	Bladder Cancer(1);Non-Small Cell Lung Cancer(1);Renal Cell Carcinoma(1)	K180(kidney);TCGA-B0-4718-01(kidney)
KDR	missense_variant	p.V567M	c.1699G>A	4	1	5	1	121236	18966	4.34595	GENIE-DFCI-003345;GENIE-DFCI-007591;GENIE-VICC-197085;GENIE-VICC-693519	Cancer of Unknown Primary(1);Breast Cancer(1);Glioma(1);Myeloproliferative Neoplasm(1)	K36(kidney)
KDR	missense_variant	p.T677M	c.2030C>T	3	2	5	5	121260	18966	1.98286	GENIE-DFCI-003807;GENIE-DFCI-007097;GENIE-DFCI-008081	Glioma(1);Colorectal Cancer(2)	TCGA-BP-4761-01(kidney);AA3-2(central_nervous_system)
KDR	missense_variant	p.R946C	c.2836C>T	3	2	5	1	121230	18966	3.59463	GENIE-DFCI-006358;GENIE-MSK-P-0002347;GENIE-MSK-P-0006437	Endometrial Cancer(1);"Skin Cancer, Non-Melanoma"(1);Glioma(1)	CLN4(large_intestine);CSCC-49-T(skin)
KDR	missense_variant	p.V159M	c.475G>A	5	0	5	6	120914	18966	3.09013	GENIE-DFCI-002424;GENIE-DFCI-003539;GENIE-DFCI-004008;GENIE-GRCC-8c6efbf8;GENIE-MSK-P-0001086	Ovarian Cancer(3);Breast Cancer(1);Renal Cell Carcinoma(1)
KEAP1	missense_variant	p.R362Q	c.1085G>A	3	2	5	0	121410	11814	5.55257	GENIE-MSK-P-0000991;GENIE-MSK-P-0001365;GENIE-VICC-924035	Non-Small Cell Lung Cancer(1);Breast Cancer(1);Esophagogastric Cancer(1)	ESCC_162(oesophagus);112503(lung)
KMT2A	stop_gained	p.R1855*	c.5563C>T	4	1	5	0	121410	14472	5.79294	GENIE-MSK-P-0004910;GENIE-MSK-P-0004910;GENIE-MSK-P-0004910;GENIE-MSK-P-0006612	Prostate Cancer(3);Colorectal Cancer(1)	YUAKER(skin)
KMT2D	missense_variant	p.R688C	c.2062C>T	5	0	5	9	110560	14472	2.82343	GENIE-DFCI-002406;GENIE-DFCI-002970;GENIE-DFCI-006737;GENIE-MSK-P-0004724;GENIE-VICC-685062	Appendiceal Cancer(1);Pancreatic Cancer(1);Hepatobiliary Cancer(1);Leukemia(2)
MAP2K1	missense_variant	p.K57T	c.170A>C	3	2	5	0	121410	14902	4.94391	GENIE-MSK-P-0004072;GENIE-MSK-P-0006629;GENIE-MSK-P-0006811	Small Bowel Cancer(1);Non-Hodgkin Lymphoma(1);Colorectal Cancer(1)	pfg043T(stomach);2067195(haematopoietic_and_lymphoid_tissue)
MAP3K13	missense_variant	p.A465V	c.1394C>T	3	2	5	0	121410	8173	6.67578	GENIE-MSK-P-0004011;GENIE-MSK-P-0004602;GENIE-MSK-P-0004688	Bladder Cancer(1);Colorectal Cancer(2)	8068976(pancreas);SNU-175(large_intestine)
MAPK1	missense_variant	p.R135K	c.404G>A	4	1	5	0	121410	13640	5.96701	GENIE-DFCI-008381;GENIE-MSK-P-0001688;GENIE-MSK-P-0001688;GENIE-MSK-P-0003788	Bladder Cancer(1);Cervical Cancer(2);Vaginal Cancer(1)	TCGA-EA-A3HT-01(cervix)
MAX	stop_gained	p.R75*	c.223C>T	3	2	5	0	121410	7341	7.04393	GENIE-MSK-P-0000624;GENIE-MSK-P-0000624;GENIE-MSK-P-0003162	Breast Cancer(2);Gastrointestinal Stromal Tumor(1)	NCI-H727(lung);2104193(adrenal_gland)
MET	missense_variant	p.D1028N	c.3082G>A	5	0	5	0	121410	18966	5.6576	GENIE-DFCI-001773;GENIE-DFCI-007534;GENIE-MSK-P-0002823;GENIE-MSK-P-0003157;GENIE-MSK-P-0006432	Non-Small Cell Lung Cancer(5)
MET	missense_variant&splice_region_variant	p.D1028N	c.3082G>A	5	0	5	0	121410	18966	5.6576	GENIE-DFCI-001773;GENIE-DFCI-007534;GENIE-MSK-P-0002823;GENIE-MSK-P-0003157;GENIE-MSK-P-0006432	Non-Small Cell Lung Cancer(5)
MLH1	missense_variant	p.R385C	c.1153C>T	3	2	5	4	121292	18966	2.2697	GENIE-DFCI-005561;GENIE-MDA-679;GENIE-NKI-I3VV	Melanoma(1);"Skin Cancer, Non-Melanoma"(1);Breast Cancer(1)	TCGA-AZ-6601-01(large_intestine);2227857(haematopoietic_and_lymphoid_tissue)
MLH1	missense_variant	p.R265C	c.793C>T	3	2	5	0	121410	18966	4.38233	GENIE-DFCI-001790;GENIE-DFCI-007881;GENIE-MSK-P-0007319	Penile Cancer(1);Leukemia(1);Cervical Cancer(1)	CSCC-16-T(skin);TCGA-EI-6917-01(large_intestine)
MLH1	missense_variant&splice_region_variant	p.R265C	c.793C>T	3	2	5	0	121410	18966	4.38233	GENIE-DFCI-001790;GENIE-DFCI-007881;GENIE-MSK-P-0007319	Penile Cancer(1);Leukemia(1);Cervical Cancer(1)	CSCC-16-T(skin);TCGA-EI-6917-01(large_intestine)
MPL	missense_variant	p.R257C	c.769C>T	4	1	5	5	120450	18966	2.69885	GENIE-DFCI-001896;GENIE-DFCI-002208;GENIE-DFCI-002659;GENIE-DFCI-009260	Soft Tissue Sarcoma(1);Ovarian Cancer(1);Non-Small Cell Lung Cancer(1);Cancer of Unknown Primary(1)	pfg180T(stomach)
MSH6	missense_variant	p.R577H	c.1730G>A	4	1	5	5	120864	14472	3.2766	GENIE-DFCI-006488;GENIE-DFCI-006972;GENIE-MSK-P-0006960;GENIE-VICC-160661	Endometrial Cancer(1);Glioma(1);Leukemia(1);Colorectal Cancer(1)	587284(large_intestine)
MTOR	missense_variant	p.A519T	c.1555G>A	5	0	5	3	120642	14902	4.65718	GENIE-DFCI-000244;GENIE-DFCI-004674;GENIE-DFCI-004792;GENIE-DFCI-006310;GENIE-VICC-663353	Soft Tissue Sarcoma(2);Mesothelioma(1);Breast Cancer(2)
MTOR	missense_variant	p.R1080C	c.3238C>T	3	2	5	5	121332	14902	2.40705	GENIE-DFCI-004606;GENIE-MSK-P-0004362;GENIE-VICC-676431	Colorectal Cancer(3)	GCT132(genital_tract);TCGA-G4-6298-01(large_intestine)
MTOR	missense_variant	p.I2500F	c.7498A>T	4	1	5	0	121410	14902	5.70875	GENIE-DFCI-000505;GENIE-DFCI-000995;GENIE-MSK-P-0003732;GENIE-MSK-P-0006624	Non-Small Cell Lung Cancer(2);Melanoma(1);Colorectal Cancer(1)	TCGA-A8-A06Y-01(breast)
NEGR1	missense_variant	p.G270E	c.809G>A	3	2	5	0	121410	7751	6.8551	GENIE-DFCI-007031;GENIE-MSK-P-0003182;GENIE-MSK-P-0005118	Skin Cancer, Non-Melanoma(1);Melanoma(2)	CSCC-32-T(skin);PT55(skin)
NF1	missense_variant	p.R1653H	c.4958G>A	3	2	5	2	121394	14902	3.51593	GENIE-DFCI-000997;GENIE-DFCI-005400;GENIE-MSK-P-0001708	Adrenocortical Carcinoma(1);Leukemia(1);Glioma(1)	CRC-03T(large_intestine);ESO-083(oesophagus)
NFE2L2	missense_variant	p.Q26K	c.76C>A	3	2	5	0	121410	14902	4.94391	GENIE-DFCI-006314;GENIE-DFCI-007382;GENIE-MSK-P-0000965	Anal Cancer(1);Breast Cancer(1);Renal Cell Carcinoma(1)	TCGA-A5-A0GW-01(endometrium);ESCC-240T(oesophagus)
NOTCH2	missense_variant	p.S1609F	c.4826C>T	3	2	5	0	121410	14902	4.94391	GENIE-MSK-P-0001485;GENIE-VICC-220079;GENIE-VICC-824062	Skin Cancer, Non-Melanoma(2);Melanoma(1)	CSCC-37-T(skin);DM59(skin)
NOTCH2	missense_variant	p.N319S	c.956A>G	4	1	5	13	121240	14902	1.66188	GENIE-DFCI-005077;GENIE-DFCI-006800;GENIE-DFCI-007627;GENIE-DFCI-007824	Non-Small Cell Lung Cancer(1);Melanoma(1);Glioma(2)	TCGA-81-5911-01(central_nervous_system)
NOTCH3	missense_variant	p.R1915H	c.5744G>A	3	2	5	1	120972	8173	5.64102	GENIE-MSK-P-0001215;GENIE-MSK-P-0004330;GENIE-MSK-P-0007094	Bladder Cancer(1);Appendiceal Cancer(1);Colorectal Cancer(1)	ICGC_MB58(central_nervous_system);TCGA-B5-A11Y-01(endometrium)
NSD1	stop_gained	p.R1031*	c.3091C>T	4	1	5	0	121410	8173	7.70856	GENIE-MSK-P-0001042;GENIE-MSK-P-0001071;GENIE-MSK-P-0004330;GENIE-MSK-P-0005151	Bladder Cancer(1);"Skin Cancer, Non-Melanoma"(1);Prostate Cancer(1);Colorectal Cancer(1)	453(oesophagus)
NTRK1	missense_variant	p.V321M	c.961G>A	3	2	5	4	109150	14472	2.56357	GENIE-DFCI-004061;GENIE-MSK-P-0002449;GENIE-MSK-P-0007319	Non-Small Cell Lung Cancer(1);Penile Cancer(1);Renal Cell Carcinoma(1)	TCGA-BR-7703-01(stomach);ESO-122(oesophagus)
NTRK3	missense_variant	p.R731Q	c.2192G>A	3	2	5	0	121410	14472	5.01682	GENIE-MSK-P-0001079;GENIE-MSK-P-0001570;GENIE-MSK-P-0005455	Ovarian Cancer(1);Colorectal Cancer(2)	895985(large_intestine);895986(large_intestine)
PAK7	missense_variant	p.S392L	c.1175C>T	3	2	5	0	121410	7341	7.04393	GENIE-MSK-P-0000919;GENIE-MSK-P-0005733;GENIE-MSK-P-0005733	Skin Cancer, Non-Melanoma(1);Melanoma(2)	ATL045(haematopoietic_and_lymphoid_tissue);TCGA-EI-6917-01(large_intestine)
PAK7	missense_variant	p.D517N	c.1549G>A	4	1	5	0	121410	7341	8.13367	GENIE-MSK-P-0004085;GENIE-MSK-P-0005560;GENIE-MSK-P-0006331;GENIE-MSK-P-0007220	Bladder Cancer(2);Colorectal Cancer(1);Head and Neck Cancer(1)	TCGA-06-6699-01(central_nervous_system)
PARK2	missense_variant	p.T173M	c.518C>T	3	2	5	4	121400	14077	2.81512	GENIE-DFCI-000734;GENIE-DFCI-000920;GENIE-MSK-P-0006877	Non-Small Cell Lung Cancer(1);Cancer of Unknown Primary(1);Esophagogastric Cancer(1)	QC2-34-T2(haematopoietic_and_lymphoid_tissue);TCGA-EE-A3J5-06(skin)
PDGFRA	missense_variant	p.R558C	c.1672C>T	4	1	5	0	121410	18966	5.06029	GENIE-DFCI-003029;GENIE-DFCI-005483;GENIE-JHU-00596;GENIE-UHN-260501	Endometrial Cancer(1);Melanoma(2);Colorectal Cancer(1)	TCGA-EE-A2MR-06(skin)
PDGFRA	missense_variant	p.P6L	c.17C>T	4	1	5	8	121412	18966	2.00887	GENIE-DFCI-004224;GENIE-DFCI-005231;GENIE-DFCI-006438;GENIE-VICC-183532	Myelodysplasia(2);Non-Small Cell Lung Cancer(1);Melanoma(1)	PD5782a(haematopoietic_and_lymphoid_tissue)
PDGFRA	missense_variant	p.R151H	c.452G>A	3	2	5	0	121410	18966	4.38233	GENIE-DFCI-002414;GENIE-DFCI-004606;GENIE-DFCI-005400	Endometrial Cancer(1);Colorectal Cancer(1);Glioma(1)	TCGA-D5-6928-01(large_intestine);TCGA-AA-A00N-01(large_intestine)
PIK3C2B	stop_gained	p.Q966*	c.2896C>T	3	2	5	0	121410	6736	7.35346	GENIE-DFCI-003409;GENIE-DFCI-008653;GENIE-DFCI-008946	Bladder Cancer(2);Breast Cancer(1)	2474086(skin);2474085(skin)
PIK3CA	missense_variant	p.N345D	c.1033A>G	3	2	5	0	121410	18966	4.38233	GENIE-DFCI-007055;GENIE-MSK-P-0002456;GENIE-VICC-111262	Melanoma(1);Glioma(1);Cancer of Unknown Primary(1)	1745420(endometrium);1745421(endometrium)
PIK3CA	missense_variant	p.C378Y	c.1133G>A	3	2	5	0	121410	18966	4.38233	GENIE-DFCI-002707;GENIE-DFCI-002828;GENIE-DFCI-006198	Endometrial Cancer(1);Non-Small Cell Lung Cancer(1);Breast Cancer(1)	TCGA-A5-A0R6-01(endometrium);TCGA-HT-7882-01(central_nervous_system)
PIK3CA	missense_variant	p.N515S	c.1544A>G	4	1	5	6	107670	18966	2.21759	GENIE-DFCI-000334;GENIE-DFCI-001833;GENIE-DFCI-006310;GENIE-DFCI-006879	Sellar Tumor(1);Mesothelioma(1);Non-Small Cell Lung Cancer(1);Adrenocortical Carcinoma(1)	AU415(stomach)
PIK3CA	missense_variant	p.Q546H	c.1638G>C	3	2	5	0	121410	18966	4.38233	GENIE-MDA-779;GENIE-NKI-2HJM;GENIE-UHN-233694	Ovarian Cancer(1);Non-Small Cell Lung Cancer(1);Breast Cancer(1)	RMS2111(soft_tissue);1229792(endometrium)
PIK3CA	missense_variant	p.I1058L	c.3172A>C	3	2	5	0	121410	18966	4.38233	GENIE-DFCI-005208;GENIE-MSK-P-0000105;GENIE-MSK-P-0004136	Endometrial Cancer(2);Breast Cancer(1)	1957(endometrium);TCGA-CJ-4902-01(kidney)
PIK3CA	missense_variant	p.N114S	c.341A>G	4	1	5	2	112934	18966	3.6503	GENIE-DFCI-002125;GENIE-DFCI-003927;GENIE-DFCI-004000;GENIE-DFCI-007394	CNS Cancer(1);Breast Cancer(2);Colorectal Cancer(1)	SH-6055(soft_tissue)
PIK3CD	missense_variant	p.A835T	c.2503G>A	4	1	5	0	121410	7341	8.13367	GENIE-MSK-P-0001042;GENIE-MSK-P-0004688;GENIE-MSK-P-0005301;GENIE-MSK-P-0005602	Bladder Cancer(1);Soft Tissue Sarcoma(1);"Skin Cancer, Non-Melanoma"(1);Breast Cancer(1)	TCGA-D1-A103-01(endometrium)
PIM1	missense_variant	p.G83D	c.248G>A	4	1	5	0	121410	13640	5.96701	GENIE-DFCI-001045;GENIE-DFCI-009025;GENIE-MSK-P-0005926;GENIE-MSK-P-0007354	Non-Hodgkin Lymphoma(4)	TMD8(haematopoietic_and_lymphoid_tissue)
PIM1	missense_variant	p.L184F	c.550C>T	3	2	5	0	121410	13640	5.16756	GENIE-DFCI-000832;GENIE-DFCI-002939;GENIE-MSK-P-0007354	Miscellaneous Brain Tumor(2);Non-Hodgkin Lymphoma(1)	32-RS(haematopoietic_and_lymphoid_tissue);11_tFL(haematopoietic_and_lymphoid_tissue)
PTEN	missense_variant	p.F56C	c.167T>G	4	1	5	1	92638	18966	3.75123	GENIE-DFCI-003977;GENIE-DFCI-004150;GENIE-DFCI-005542;GENIE-MSK-P-0002689	Endometrial Cancer(2);Non-Small Cell Lung Cancer(1);Glioma(1)	1048053(endometrium)
PTEN	missense_variant	p.D92Y	c.274G>T	3	2	5	0	121410	18966	4.38233	GENIE-DFCI-006362;GENIE-MSK-P-0002567;GENIE-VICC-912814	Endometrial Cancer(2);Breast Cancer(1)	1493695(endometrium);1000(endometrium)
PTEN	missense_variant	p.C124Y	c.371G>A	4	1	5	0	121410	18966	5.06029	GENIE-DFCI-003055;GENIE-DFCI-008672;GENIE-MSK-P-0001007;GENIE-MSK-P-0002671	Endometrial Cancer(1);Thyroid Cancer(1);Colorectal Cancer(1);Head and Neck Cancer(1)	S67903(stomach)
PTPN11	missense_variant	p.E123D	c.369G>T	4	1	5	1	120966	18966	4.34071	GENIE-DFCI-001962;GENIE-DFCI-006327;GENIE-MSK-P-0001215;GENIE-MSK-P-0007319	Ovarian Cancer(1);Endometrial Cancer(1);Penile Cancer(1);Colorectal Cancer(1)	TCGA-F5-6814-01(large_intestine)
PTPRD	missense_variant	p.R427Q	c.1280G>A	3	2	5	0	121410	10989	5.75723	GENIE-DFCI-007402;GENIE-MSK-P-0004641;GENIE-MSK-P-0005533	Skin Cancer, Non-Melanoma(1);Non-Small Cell Lung Cancer(1);Melanoma(1)	T578(large_intestine);TCGA-EE-A2M5-06(skin)
PTPRS	missense_variant	p.R295Q	c.884G>A	4	1	5	0	121410	7341	8.13367	GENIE-MSK-P-0004910;GENIE-MSK-P-0004910;GENIE-MSK-P-0004910;GENIE-MSK-P-0004910	Prostate Cancer(4)	234(oesophagus)
RARA	missense_variant	p.R276W	c.826C>T	4	1	5	0	121410	14472	5.79294	GENIE-DFCI-007886;GENIE-MSK-P-0000612;GENIE-MSK-P-0001851;GENIE-MSK-P-0002812	Uterine Sarcoma(1);Adrenocortical Carcinoma(1);Breast Cancer(1);Colorectal Cancer(1)	LS411(large_intestine)
RHOA	missense_variant	p.T37I	c.110C>T	3	2	5	0	121410	7341	7.04393	GENIE-MSK-P-0002671;GENIE-MSK-P-0002903;GENIE-MSK-P-0005823	Thyroid Cancer(1);Colorectal Cancer(2)	587234(large_intestine);2434990(large_intestine)
RHOA	missense_variant	p.E40Q	c.118G>C	3	2	5	0	121410	7341	7.04393	GENIE-MSK-P-0003175;GENIE-MSK-P-0004410;GENIE-MSK-P-0007574	Non-Small Cell Lung Cancer(1);Head and Neck Cancer(1);Cancer of Unknown Primary(1)	TCGA-A8-A09G-01(breast);HN_00313(upper_aerodigestive_tract)
ROS1	missense_variant	p.E599K	c.1795G>A	4	1	5	0	121410	14902	5.70875	GENIE-DFCI-000033;GENIE-DFCI-002795;GENIE-MSK-P-0001251;GENIE-VICC-634069	Melanoma(4)	YUWAND(skin)
ROS1	missense_variant	p.R1286H	c.3857G>A	4	1	5	2	120882	14902	4.36438	GENIE-DFCI-002414;GENIE-DFCI-006193;GENIE-MSK-P-0001276;GENIE-MSK-P-0007024	Bladder Cancer(1);Endometrial Cancer(1);Glioma(2)	SW1463(large_intestine)
ROS1	missense_variant&splice_region_variant	p.R1286H	c.3857G>A	4	1	5	2	120882	14902	4.36438	GENIE-DFCI-002414;GENIE-DFCI-006193;GENIE-MSK-P-0001276;GENIE-MSK-P-0007024	Bladder Cancer(1);Endometrial Cancer(1);Glioma(2)	SW1463(large_intestine)
ROS1	stop_gained	p.R2269*	c.6805C>T	3	2	5	3	121214	14902	3.06365	GENIE-DFCI-000264;GENIE-MSK-P-0000138;GENIE-MSK-P-0000138	Endometrial Cancer(1);Breast Cancer(2)	CHEWS005(bone);6(pituitary)
RPS6KA4	frameshift_variant	p.S772fs	c.2313delC	4	1	5	0	121410	7341	8.13367	GENIE-MSK-P-0001649;GENIE-MSK-P-0001791;GENIE-MSK-P-0002455;GENIE-MSK-P-0007147	Endometrial Cancer(1);Colorectal Cancer(3)	HCA7(large_intestine)
SETBP1	missense_variant	p.R626Q	c.1877G>A	4	1	5	9	117594	6299	4.21592	GENIE-DFCI-004606;GENIE-DFCI-007473;GENIE-DFCI-008093;GENIE-DFCI-009181	Pancreatic Cancer(1);Non-Small Cell Lung Cancer(1);Colorectal Cancer(2)	TCGA-EE-A29M-06(skin)
SMARCA4	missense_variant	p.E861K	c.2581G>A	3	2	5	0	121410	14472	5.01682	GENIE-DFCI-006512;GENIE-MSK-P-0002186;GENIE-MSK-P-0005664	Bladder Cancer(3)	TCGA-33-6737-01(lung);TCGA-D3-A1Q6-06(skin)
SMARCA4	missense_variant	p.E882K	c.2644G>A	3	2	5	0	121410	14472	5.01682	GENIE-DFCI-006130;GENIE-DFCI-009067;GENIE-MSK-P-0002361	Soft Tissue Sarcoma(1);"Skin Cancer, Non-Melanoma"(1);Hepatobiliary Cancer(1)	1060(haematopoietic_and_lymphoid_tissue);TCGA-GF-A3OT-06(skin)
SMARCA4	missense_variant	p.S1238F	c.3713C>T	3	2	5	0	121410	14472	5.01682	GENIE-DFCI-004492;GENIE-DFCI-006602;GENIE-DFCI-008006	Bladder Cancer(1);Non-Small Cell Lung Cancer(1);Melanoma(1)	CSCC-31-T(skin);CSCC-49-T(skin)
SMARCA4	missense_variant	p.R1336H	c.4007G>A	3	2	5	0	121410	14472	5.01682	GENIE-DFCI-003526;GENIE-MSK-P-0004954;GENIE-MSK-P-0004954	Leukemia(1);Colorectal Cancer(2)	SNU-C2B(large_intestine);SNU-C2B(large_intestine)
SMARCB1	missense_variant	p.R40Q	c.119G>A	4	1	5	0	121410	18966	5.06029	GENIE-DFCI-006130;GENIE-DFCI-008878;GENIE-JHU-00638;GENIE-JHU-00815	Soft Tissue Sarcoma(1);Non-Small Cell Lung Cancer(1);Melanoma(1);Colorectal Cancer(1)	RK171_C01(liver)
SMO	disruptive_inframe_insertion	p.L23_G24insA	c.70_71insCTG	3	2	5	0	121410	18966	4.38233	GENIE-VICC-311447;GENIE-VICC-551449;GENIE-VICC-688965	Ovarian Cancer(1);Breast Cancer(1);Colorectal Cancer(1)	TL38(haematopoietic_and_lymphoid_tissue);TL60(haematopoietic_and_lymphoid_tissue)
SOX17	frameshift_variant	p.P328fs	c.983delC	4	1	5	0	121410	7341	8.13367	GENIE-MSK-P-0000862;GENIE-MSK-P-0001774;GENIE-MSK-P-0004011;GENIE-MSK-P-0005151	Prostate Cancer(1);Colorectal Cancer(3)	TCGA-A6-5665-01(large_intestine)
SOX9	frameshift_variant	p.P346fs	c.1037delC	4	1	5	0	121410	14077	5.87366	GENIE-DFCI-001149;GENIE-DFCI-006447;GENIE-DFCI-007539;GENIE-MSK-P-0007296	Colorectal Cancer(4)	T2197(large_intestine)
SPOP	missense_variant	p.E78K	c.232G>A	3	2	5	0	121410	8173	6.67578	GENIE-MSK-P-0004987;GENIE-MSK-P-0006660;GENIE-MSK-P-0006723	Breast Cancer(3)	TCGA-D1-A168-01(endometrium);MM09T(endometrium)
STK11	missense_variant	p.D237Y	c.709G>T	3	2	5	0	121410	18966	4.38233	GENIE-DFCI-002855;GENIE-MSK-P-0006341;GENIE-MSK-P-0007309	Non-Small Cell Lung Cancer(3)	17726(lung);PDA_080(pancreas)
STK11	missense_variant&splice_region_variant	p.W308L	c.923G>T	3	2	5	0	121410	18966	4.38233	GENIE-MSK-P-0002548;GENIE-MSK-P-0004324;GENIE-MSK-P-0005194	Non-Small Cell Lung Cancer(3)	1136(lung);1513539(lung)
TCF7L2	missense_variant	p.S486L	c.1457C>T	4	1	5	5	120498	10839	3.94591	GENIE-DFCI-001228;GENIE-DFCI-002442;GENIE-DFCI-004078;GENIE-DFCI-005561	Skin Cancer, Non-Melanoma(1);Non-Small Cell Lung Cancer(1);Colorectal Cancer(1);Glioma(1)	TCGA-AX-A05Z-01(endometrium)
TERT	missense_variant	p.R446H	c.1337G>A	4	1	5	0	121410	14077	5.87366	GENIE-DFCI-005542;GENIE-MSK-P-0001627;GENIE-MSK-P-0001627;GENIE-MSK-P-0005824	Endometrial Cancer(1);Breast Cancer(2);Colorectal Cancer(1)	TCGA-AF-2690-01(large_intestine)
TERT	missense_variant	p.R756H	c.2267G>A	3	2	5	2	121388	14077	3.63523	GENIE-DFCI-004527;GENIE-DFCI-004606;GENIE-DFCI-006398	Non-Small Cell Lung Cancer(1);Prostate Cancer(1);Colorectal Cancer(1)	SH-4885(soft_tissue);1115157(prostate)
TET2	missense_variant	p.P474L	c.1421C>T	4	1	5	3	121270	14472	3.98486	GENIE-DFCI-002325;GENIE-DFCI-003762;GENIE-DFCI-004117;GENIE-DFCI-009201	Endometrial Cancer(1);Non-Small Cell Lung Cancer(1);Glioma(1);Cancer of Unknown Primary(1)	TCGA-B5-A11E-01(endometrium)
TET2	missense_variant	p.R1572Q	c.4715G>A	4	1	5	1	23634	14472	1.93619	GENIE-DFCI-001586;GENIE-DFCI-004187;GENIE-DFCI-007620;GENIE-VICC-925250	Bladder Cancer(1);Ovarian Cancer(1);Breast Cancer(1);Head and Neck Cancer(1)	TCGA-D1-A17D-01(endometrium)
TP53	missense_variant	p.D208N	c.622G>A	3	2	5	0	121410	18966	4.38233	GENIE-DFCI-009127;GENIE-MSK-P-0004696;GENIE-VICC-578025	Bladder Cancer(1);Non-Small Cell Lung Cancer(1);Breast Cancer(1)	TH-2(stomach);TC18(large_intestine)
TP53	missense_variant	p.V216L	c.646G>C	4	1	5	0	121410	18966	5.06029	GENIE-DFCI-009330;GENIE-JHU-00502;GENIE-MSK-P-0000647;GENIE-MSK-P-0007348	Hepatobiliary Cancer(1);Non-Small Cell Lung Cancer(2);Prostate Cancer(1)	1655937(pancreas)
TP53	missense_variant	p.P27S	c.79C>T	3	2	5	0	121410	18966	4.38233	GENIE-DFCI-003478;GENIE-MSK-P-0005379;GENIE-MSK-P-0006155	Bladder Cancer(1);Melanoma(1);Gastrointestinal Stromal Tumor(1)	TCGA-EE-A3AA-06(skin);MEL-Ma-Mel-08a(skin)
TSC1	missense_variant	p.R37H	c.110G>A	5	0	5	3	112660	14902	4.47496	GENIE-DFCI-002395;GENIE-DFCI-006945;GENIE-GRCC-6fc4032a;GENIE-MSK-P-0004486;GENIE-MSK-P-0006003	Myelodysplasia(1);Pancreatic Cancer(1);Non-Small Cell Lung Cancer(1);Breast Cancer(1);Colorectal Cancer(1)
ABL1	frameshift_variant	p.R785fs	c.2352dupC	2	2	4	0	121410	18966	3.57814	GENIE-DFCI-004458;GENIE-MSK-P-0003209	Colorectal Cancer(2)	RKO(large_intestine);BD165T(biliary_tract)
ABL1	missense_variant	p.A647V	c.1940C>T	4	0	4	5	116850	18966	2.63815	GENIE-DFCI-005045;GENIE-DFCI-005045;GENIE-DFCI-005568;GENIE-VICC-138153	Hepatobiliary Cancer(1);Non-Small Cell Lung Cancer(2);Prostate Cancer(1)
AKT1	missense_variant	p.E40K	c.118G>A	3	1	4	0	121410	18966	4.38233	GENIE-DFCI-006483;GENIE-MSK-P-0000562;GENIE-MSK-P-0001978	Ovarian Cancer(1);Endometrial Cancer(1);Colorectal Cancer(1)	TCGA-B8-4620-01(kidney)
AKT1	missense_variant	p.W80R	c.238T>C	2	2	4	0	121410	18966	3.57814	GENIE-MSK-P-0001774;GENIE-MSK-P-0005742	Prostate Cancer(1);Colorectal Cancer(1)	C608(large_intestine);TCGA-BG-A0YU-01(endometrium)
AKT2	missense_variant	p.A195T	c.583G>A	3	1	4	1	121342	14902	4.10514	GENIE-DFCI-000726;GENIE-DFCI-004283;GENIE-DFCI-008331	Myelodysplasia(1);Endometrial Cancer(1);Renal Cell Carcinoma(1)	TCGA-EI-6507-01(large_intestine)
AKT3	missense_variant	p.R478Q	c.1433G>A	2	2	4	1	120462	14902	3.07998	GENIE-MSK-P-0000643;GENIE-MSK-P-0005888	Hepatobiliary Cancer(1);Colorectal Cancer(1)	TCGA-G4-6317-01(large_intestine);TCGA-EI-6917-01(large_intestine)
ALK	missense_variant	p.R1209Q	c.3626G>A	2	2	4	1	120846	18966	2.68603	GENIE-DFCI-008161;GENIE-MSK-P-0002392	Melanoma(1);Breast Cancer(1)	2000362(stomach);TLE37(haematopoietic_and_lymphoid_tissue)
ALK	missense_variant	p.D1529N	c.4585G>A	3	1	4	2	121410	18966	3.04104	GENIE-DFCI-002151;GENIE-DFCI-002465;GENIE-MSK-P-0005939	Non-Hodgkin Lymphoma(1);Glioma(1);Non-Small Cell Lung Cancer(1)	T3090(large_intestine)
ALK	missense_variant	p.R261Q	c.782G>A	3	1	4	5	121354	18966	1.98417	GENIE-DFCI-001984;GENIE-DFCI-006327;GENIE-DFCI-008331	Endometrial Cancer(3)	LIM1215(large_intestine)
ALK	splice_donor_variant&intron_variant		c.1414+1G>A	2	2	4	1	121148	18966	2.68996	GENIE-DFCI-004614;GENIE-VICC-206365	Ovarian Cancer(1);Small Bowel Cancer(1)	TCGA-D1-A16D-01(endometrium);TCGA-BR-8286-01(stomach)
APC	missense_variant	p.S1465R	c.4395T>A	4	0	4	2	121358	18966	3.80807	GENIE-DFCI-007058;GENIE-GRCC-69f2bdb7;GENIE-JHU-00992;GENIE-MDA-1225	Non-Small Cell Lung Cancer(1);Breast Cancer(1);Colorectal Cancer(2)
APC	missense_variant	p.S1971Y	c.5912C>A	2	2	4	0	121410	18966	3.57814	GENIE-DFCI-005542;GENIE-MSK-P-0005824	Endometrial Cancer(1);Colorectal Cancer(1)	TCGA-D1-A103-01(endometrium);2203957(large_intestine)
APC	missense_variant	p.R2166Q	c.6497G>A	2	2	4	3	119944	18966	1.71583	GENIE-MSK-P-0004865;GENIE-MSK-P-0007548	Colorectal Cancer(2)	TCGA-GN-A269-01(skin);QGP1(pancreas)
AR	missense_variant	p.G373R	c.1117G>A	4	0	4	0	121410	14472	5.79294	GENIE-DFCI-002152;GENIE-MSK-P-0002339;GENIE-MSK-P-0004614;GENIE-MSK-P-0006026	Skin Cancer, Non-Melanoma(1);Colorectal Cancer(2);Esophagogastric Cancer(1)
AR	missense_variant	p.A299T	c.895G>A	3	1	4	0	121410	14472	5.01682	GENIE-DFCI-003361;GENIE-MSK-P-0000448;GENIE-MSK-P-0006612	Endometrial Cancer(1);Breast Cancer(1);Colorectal Cancer(1)	TCGA-BR-8372-01(stomach)
AR	missense_variant	p.E32K	c.94G>A	2	2	4	0	121410	14472	4.0962	GENIE-DFCI-006922;GENIE-MSK-P-0003871	Endometrial Cancer(1);Melanoma(1)	TCGA-CA-6717-01(large_intestine);SS6003324(oesophagus)
ARAF	missense_variant	p.A601T	c.1801G>A	2	2	4	0	121410	14472	4.0962	GENIE-DFCI-004776;GENIE-MSK-P-0007296	Glioma(1);Colorectal Cancer(1)	TCGA-BH-A1F5-01(breast);PD13625a(breast)
ARAF	missense_variant	p.P187S	c.559C>T	4	0	4	2	58382	14472	2.87349	GENIE-DFCI-001680;GENIE-DFCI-004968;GENIE-DFCI-006417;GENIE-VICC-908725	Melanoma(1);Germ Cell Tumor(1);Breast Cancer(2)
ARID1A	missense_variant	p.R1223C	c.3667C>T	2	2	4	0	121410	14472	4.0962	GENIE-DFCI-005136;GENIE-MSK-P-0004783	Small Bowel Cancer(1);Colorectal Cancer(1)	TCGA-AA-A010-01(large_intestine);TCGA-CZ-4861-01(kidney)
ARID1A	missense_variant	p.A1239T	c.3715G>A	2	2	4	0	121410	14472	4.0962	GENIE-DFCI-003821;GENIE-MSK-P-0002054	Skin Cancer, Non-Melanoma(1);Non-Small Cell Lung Cancer(1)	BRC11(breast);TCGA-BH-A0E7-01(breast)
ARID1B	missense_variant	p.L2002F	c.6006G>C	4	0	4	0	121410	14077	5.87366	GENIE-DFCI-001488;GENIE-DFCI-003391;GENIE-DFCI-006629;GENIE-VICC-519364	Bladder Cancer(2);Breast Cancer(1);Head and Neck Cancer(1)
ASXL2	missense_variant	p.E70K	c.208G>A	3	1	4	0	121410	7341	7.04393	GENIE-MSK-P-0003858;GENIE-MSK-P-0004622;GENIE-MSK-P-0004622	Bladder Cancer(3)	TCGA-AC-A23H-01(breast)
ATM	missense_variant	p.R981C	c.2941C>T	3	1	4	0	121410	18966	4.38233	GENIE-DFCI-001303;GENIE-DFCI-006079;GENIE-DFCI-008659	Mesothelioma(1);Endometrial Cancer(1);Colorectal Cancer(1)	2467859(haematopoietic_and_lymphoid_tissue)
ATM	missense_variant	p.E2444K	c.7330G>A	3	1	4	0	121410	18966	4.38233	GENIE-DFCI-002703;GENIE-MSK-P-0000956;GENIE-MSK-P-0004539	Ovarian Cancer(1);Small Bowel Cancer(1);Prostate Cancer(1)	RW7213(large_intestine)
ATM	missense_variant	p.R2719C	c.8155C>T	4	0	4	1	116092	18966	4.24508	GENIE-DFCI-002414;GENIE-DFCI-008783;GENIE-VICC-940748;GENIE-VICC-963558	Pancreatic Cancer(1);Endometrial Cancer(2);Melanoma(1)
ATM	missense_variant	p.D2720N	c.8158G>A	3	1	4	0	121410	18966	4.38233	GENIE-DFCI-004095;GENIE-DFCI-008464;GENIE-MSK-P-0006839	Bladder Cancer(2);Non-Small Cell Lung Cancer(1)	TCGA-A2-A0YK-01(breast)
ATM	missense_variant	p.D2721N	c.8161G>A	3	1	4	0	121410	18966	4.38233	GENIE-DFCI-004078;GENIE-DFCI-006889;GENIE-MSK-P-0006583	Hepatobiliary Cancer(1);Non-Small Cell Lung Cancer(2)	2027931(lung)
ATM	missense_variant	p.L2877F	c.8631G>C	3	1	4	0	121410	18966	4.38233	GENIE-MSK-P-0003537;GENIE-MSK-P-0003858;GENIE-MSK-P-0005959	Bladder Cancer(1);Non-Small Cell Lung Cancer(2)	408(haematopoietic_and_lymphoid_tissue)
ATRX	missense_variant	p.R2188Q	c.6563G>A	2	2	4	0	121410	14472	4.0962	GENIE-DFCI-001059;GENIE-DFCI-005425	Bladder Cancer(1);Miscellaneous Brain Tumor(1)	TARGET-30-PARFWB(autonomic_ganglia);TCGA-HT-7693-01(central_nervous_system)
ATRX	stop_gained	p.Q292*	c.874C>T	2	2	4	0	121410	14472	4.0962	GENIE-DFCI-004702;GENIE-MSK-P-0004712	Glioma(1);Cervical Cancer(1)	AII-8(central_nervous_system);TCGA-DB-A64S-01(central_nervous_system)
AURKB	missense_variant	p.R248C	c.742C>T	2	2	4	1	121368	14472	3.1446	GENIE-DFCI-004606;GENIE-MSK-P-0004379	Endometrial Cancer(1);Colorectal Cancer(1)	TCGA-J9-A52C-01(prostate);TCGA-D8-A1XQ-01(breast)
AXIN2	missense_variant	p.S493L	c.1478C>T	3	1	4	2	105162	7341	4.84174	GENIE-MSK-P-0000247;GENIE-MSK-P-0002682;GENIE-MSK-P-0002823	Non-Small Cell Lung Cancer(1);Breast Cancer(2)	TCGA-AC-A23H-01(breast)
AXL	missense_variant	p.R601Q	c.1802G>A	2	2	4	2	121306	14472	2.54983	GENIE-DFCI-006602;GENIE-VICC-705878	Breast Cancer(1);Melanoma(1)	Pat_50_A(NS);TCGA-FW-A3R5-06(skin)
AXL	missense_variant	p.E809K	c.2425G>A	3	1	4	4	121366	14472	2.76165	GENIE-DFCI-006840;GENIE-DFCI-008217;GENIE-MSK-P-0006612	Melanoma(2);Colorectal Cancer(1)	TCGA-D3-A2JF-06(skin)
BAP1	missense_variant	p.C91F	c.272G>T	3	1	4	0	121410	14472	5.01682	GENIE-MSK-P-0001522;GENIE-MSK-P-0005000;GENIE-MSK-P-0005317	Hepatobiliary Cancer(1);Renal Cell Carcinoma(2)	2499277(kidney)
BAP1	missense_variant	p.R227C	c.679C>T	2	2	4	0	121410	14472	4.0962	GENIE-MSK-P-0002840;GENIE-MSK-P-0002840	Prostate Cancer(2)	TCGA-13-0899-01(ovary);TCGA-13-0714-01(ovary)
BCL2	missense_variant	p.P59S	c.175C>T	2	2	4	0	121410	14472	4.0962	GENIE-DFCI-005999;GENIE-DFCI-008562	Non-Hodgkin Lymphoma(2)	tumor_4147968(haematopoietic_and_lymphoid_tissue);20_tFL(haematopoietic_and_lymphoid_tissue)
BCL2	missense_variant	p.R6T	c.17G>C	2	2	4	0	121410	14472	4.0962	GENIE-DFCI-003667;GENIE-MSK-P-0007372	Non-Hodgkin Lymphoma(2)	49_tFL(haematopoietic_and_lymphoid_tissue);40_tFL(haematopoietic_and_lymphoid_tissue)
BCL2L1	missense_variant	p.R209H	c.626G>A	2	2	4	0	121410	14077	4.15327	GENIE-DFCI-002653;GENIE-DFCI-007660	Endometrial Cancer(2)	2492705(skin);2492704(skin)
BCOR	frameshift_variant	p.S336fs	c.1004dupC	2	2	4	0	121410	14472	4.0962	GENIE-MSK-P-0005298;GENIE-MSK-P-0005400	Hepatobiliary Cancer(1);Colorectal Cancer(1)	PD6841a(haematopoietic_and_lymphoid_tissue);21270(haematopoietic_and_lymphoid_tissue)
BCOR	missense_variant	p.S1371L	c.4112C>T	2	2	4	0	121410	14472	4.0962	GENIE-MSK-P-0000485;GENIE-MSK-P-0003433	Bladder Cancer(1);Esophagogastric Cancer(1)	ME043T(skin);TCGA-B5-A11N-01(endometrium)
BCOR	missense_variant	p.S3L	c.8C>T	2	2	4	0	121410	14472	4.0962	GENIE-MSK-P-0005677;GENIE-MSK-P-0006895	Thyroid Cancer(1);Non-Small Cell Lung Cancer(1)	TCGA-JX-A3Q0-01(cervix);LUAD-F00282(lung)
BCORL1	missense_variant	p.A157T	c.469G>A	2	2	4	3	87591	7131	2.75199	GENIE-DFCI-004187;GENIE-DFCI-006673	Bladder Cancer(1);Endometrial Cancer(1)	TCGA-AP-A051-01(endometrium);SJDES020(bone)
BLM	missense_variant	p.G1308R	c.3922G>A	3	1	4	3	121394	14472	3.12435	GENIE-MSK-P-0004954;GENIE-MSK-P-0004954;GENIE-MSK-P-0006470	Skin Cancer, Non-Melanoma(1);Colorectal Cancer(2)	TCGA-B7-5816-01(stomach)
BRAF	missense_variant	p.L485W	c.1454T>G	3	1	4	0	121410	18966	4.38233	GENIE-MSK-P-0004444;GENIE-MSK-P-0004733;GENIE-MSK-P-0007360	Bladder Cancer(2);Hepatobiliary Cancer(1)	M009(haematopoietic_and_lymphoid_tissue)
BRAF	missense_variant	p.G596C	c.1786G>T	2	2	4	0	121410	18966	3.57814	GENIE-MSK-P-0004615;GENIE-NKI-3GI3	Non-Small Cell Lung Cancer(1);Cervical Cancer(1)	1944141(lung);1944132(lung)
BRAF	missense_variant	p.R671Q	c.2012G>A	2	2	4	1	120094	18966	2.67623	GENIE-DFCI-005411;GENIE-MSK-P-0006216	Endometrial Cancer(1);"Skin Cancer, Non-Melanoma"(1)	2211(endometrium);PD4603a(NS)
BRAF	missense_variant	p.E695Q	c.2083G>C	2	2	4	0	121410	18966	3.57814	GENIE-DFCI-006069;GENIE-DFCI-006616	Breast Cancer(1);Vaginal Cancer(1)	B14(urinary_tract);B14-Tumor(urinary_tract)
BRAF	stop_gained	p.Q609*	c.1825C>T	2	2	4	0	121410	18966	3.57814	GENIE-JHU-00322;GENIE-JHU-00377	Non-Small Cell Lung Cancer(1);Melanoma(1)	2186777(thyroid);1445713(large_intestine)
BRCA2	missense_variant	p.N1228D	c.3682A>G	4	0	4	6	120520	14902	2.93015	GENIE-DFCI-005312;GENIE-DFCI-008451;GENIE-DFCI-008598;GENIE-VICC-198935	Ovarian Cancer(1);Pheochromocytoma(1);Hepatobiliary Cancer(1);Breast Cancer(1)
BRCA2	missense_variant	p.L2106P	c.6317T>C	4	0	4	10	119856	14902	2.08954	GENIE-DFCI-007494;GENIE-DFCI-008969;GENIE-VICC-442586;GENIE-VICC-671338	Non-Small Cell Lung Cancer(1);Breast Cancer(2);Renal Cell Carcinoma(1)
BRCA2	missense_variant	p.R2888H	c.8663G>A	2	2	4	2	120602	14902	2.49334	GENIE-DFCI-007269;GENIE-DFCI-007970	Ovarian Cancer(1);Non-Small Cell Lung Cancer(1)	TCGA-BS-A0U8-01(endometrium);TCGA-BG-A0MQ-01(endometrium)
BRD4	missense_variant	p.V890M	c.2668G>A	4	0	4	5	63780	14077	2.05521	GENIE-DFCI-003281;GENIE-DFCI-005690;GENIE-DFCI-005890;GENIE-VICC-111844	Ovarian Cancer(1);Sellar Tumor(1);Breast Cancer(1);Colorectal Cancer(1)
BRIP1	missense_variant	p.A453T	c.1357G>A	2	2	4	2	107110	14472	2.35297	GENIE-DFCI-003607;GENIE-DFCI-003681	Anal Cancer(1);Breast Cancer(1)	TCGA-AP-A053-01(endometrium);TCGA-E9-A228-01(breast)
CADM2	missense_variant	p.R392Q	c.1175G>A	2	2	4	0	121410	3211	8.69612	GENIE-DFCI-005131;GENIE-DFCI-005131	Small Cell Lung Cancer(2)	19M(skin);YUBER(skin)
CARD11	missense_variant	p.S433R	c.1299C>A	2	2	4	0	121410	14472	4.0962	GENIE-DFCI-004117;GENIE-VICC-919618	Non-Small Cell Lung Cancer(1);Cancer of Unknown Primary(1)	ATL010(haematopoietic_and_lymphoid_tissue);ATL221(haematopoietic_and_lymphoid_tissue)
CARD11	missense_variant	p.R576H	c.1727G>A	3	1	4	0	121410	14472	5.01682	GENIE-DFCI-008794;GENIE-MSK-P-0000285;GENIE-MSK-P-0005617	Thyroid Cancer(1);Penile Cancer(1);Head and Neck Cancer(1)	ESO-1133(oesophagus)
CARD11	missense_variant	p.E607K	c.1819G>A	3	1	4	5	120774	14472	2.45221	GENIE-DFCI-001847;GENIE-DFCI-007083;GENIE-VICC-678813	Melanoma(2);Head and Neck Cancer(1)	TCGA-EE-A29E-06(skin)
CARD11	missense_variant	p.E634Q	c.1900G>C	2	2	4	0	121410	14472	4.0962	GENIE-DFCI-004423;GENIE-DFCI-006560	Colorectal Cancer(1);Esophagogastric Cancer(1)	B104-0(urinary_tract);B104-0-Tumor(urinary_tract)
CARD11	missense_variant	p.R1027Q	c.3080G>A	2	2	4	2	120588	14472	2.54022	GENIE-DFCI-001188;GENIE-DFCI-006196	Ovarian Cancer(1);Thyroid Cancer(1)	YULETA(skin);TCGA-DA-A1I1-06(skin)
CARD11	missense_variant	p.A1033V	c.3098C>T	2	2	4	3	120572	14472	2.11692	GENIE-MSK-P-0005197;GENIE-VICC-206365	Small Bowel Cancer(1);Colorectal Cancer(1)	TCGA-D1-A17Q-01(endometrium);ATL114(haematopoietic_and_lymphoid_tissue)
CARD11	missense_variant	p.E1035K	c.3103G>A	2	2	4	0	121410	14472	4.0962	GENIE-DFCI-005561;GENIE-MSK-P-0004738	Skin Cancer, Non-Melanoma(1);Colorectal Cancer(1)	T2269(large_intestine);TCGA-BS-A0U8-01(endometrium)
CARD11	missense_variant	p.E193K	c.577G>A	2	2	4	0	121410	14472	4.0962	GENIE-DFCI-005826;GENIE-MSK-P-0003728	Melanoma(2)	DM12(skin);TCGA-EE-A2A1-06(skin)
CARD11	missense_variant	p.R271W	c.811C>T	3	1	4	0	121410	14472	5.01682	GENIE-DFCI-001989;GENIE-DFCI-008425;GENIE-MSK-P-0002512	Hepatobiliary Cancer(1);Colorectal Cancer(2)	K265(kidney)
CARD11	stop_gained	p.R688*	c.2062C>T	2	2	4	0	121410	14472	4.0962	GENIE-MSK-P-0002221;GENIE-MSK-P-0002318	Soft Tissue Sarcoma(1);Thyroid Cancer(1)	TCGA-B5-A11Y-01(endometrium);TCGA-AF-5654-01(large_intestine)
CBL	missense_variant	p.R149Q	c.446G>A	2	2	4	0	121410	14472	4.0962	GENIE-DFCI-002470;GENIE-DFCI-009181	Ovarian Cancer(1);Colorectal Cancer(1)	HT115(large_intestine);VACO4S(large_intestine)
CBL	missense_variant&splice_region_variant	p.R149Q	c.446G>A	2	2	4	0	121410	14472	4.0962	GENIE-DFCI-002470;GENIE-DFCI-009181	Ovarian Cancer(1);Colorectal Cancer(1)	HT115(large_intestine);VACO4S(large_intestine)
CCND1	missense_variant	p.V293G	c.878T>G	3	1	4	0	121410	14472	5.01682	GENIE-DFCI-001950;GENIE-DFCI-006362;GENIE-VICC-706474	Bladder Cancer(1);Endometrial Cancer(1);Salivary Gland Cancer(1)	TCGA-BS-A0U5-01(endometrium)
CCND2	missense_variant	p.T280A	c.838A>G	2	2	4	0	121410	14472	4.0962	GENIE-DFCI-004752;GENIE-DFCI-008343	Myelodysplasia(1);Colorectal Cancer(1)	TARGET-20-PANLIZ-04A-02D(haematopoietic_and_lymphoid_tissue);ICGC_MB78(central_nervous_system)
CD58	missense_variant	p.R168C	c.502C>T	2	2	4	2	121362	6299	4.16165	GENIE-DFCI-000749;GENIE-DFCI-002861	Leukemia(1);Gastrointestinal Stromal Tumor(1)	TCGA-14-0790-01(central_nervous_system);TCGA-EB-A44O-01(skin)
CDC73	missense_variant	p.D93Y	c.277G>T	2	2	4	0	121410	14472	4.0962	GENIE-MSK-P-0004528;GENIE-MSK-P-0005824	Endometrial Cancer(1);Colorectal Cancer(1)	HCC2998(large_intestine);HCC2998(large_intestine)
CDC73	missense_variant	p.R156H	c.467G>A	2	2	4	0	121410	14472	4.0962	GENIE-MSK-P-0003889;GENIE-MSK-P-0005577	Ovarian Cancer(1);Endometrial Cancer(1)	BD57T(biliary_tract);CRC-19T(large_intestine)
CDK12	frameshift_variant	p.G1461fs	c.4382delG	2	2	4	0	121410	8173	5.45073	GENIE-MSK-P-0005548;GENIE-MSK-P-0006752	Colorectal Cancer(1);Esophagogastric Cancer(1)	pfg068T(stomach);T3174(large_intestine)
CDK4	missense_variant	p.R24H	c.71G>A	3	1	4	0	121410	14472	5.01682	GENIE-MSK-P-0002706;GENIE-MSK-P-0005627;GENIE-MSK-P-0005881	Bladder Cancer(1);Non-Small Cell Lung Cancer(1);Melanoma(1)	TCGA-EB-A44R-06(skin)
CDK8	stop_gained	p.R71*	c.211C>T	3	1	4	1	121398	8173	5.6514	GENIE-MSK-P-0001215;GENIE-MSK-P-0001902;GENIE-MSK-P-0002596	Germ Cell Tumor(1);Breast Cancer(1);Colorectal Cancer(1)	587376(large_intestine)
CDKN1A	missense_variant	p.R46H	c.137G>A	4	0	4	0	121410	14077	5.87366	GENIE-DFCI-004454;GENIE-MSK-P-0004910;GENIE-MSK-P-0004910;GENIE-MSK-P-0004910	Ovarian Cancer(1);Prostate Cancer(3)
CDKN1A	missense_variant	p.F51V	c.151T>G	2	2	4	0	121410	14077	4.15327	GENIE-DFCI-004268;GENIE-MSK-P-0003911	Bladder Cancer(2)	HCC136T(liver);HCC136(liver)
CDKN1A	missense_variant	p.D52N	c.154G>A	3	1	4	0	121410	14077	5.08672	GENIE-DFCI-002972;GENIE-DFCI-005876;GENIE-DFCI-007682	Miscellaneous Brain Tumor(1);Mesothelioma(1);Non-Small Cell Lung Cancer(1)	BD186T(biliary_tract)
CDKN1B	missense_variant	p.G72D	c.215G>A	3	1	4	0	121410	14472	5.01682	GENIE-MSK-P-0005511;GENIE-MSK-P-0005511;GENIE-MSK-P-0005803	Bladder Cancer(2);Non-Hodgkin Lymphoma(1)	TCGA-A6-6653-01(large_intestine)
CDKN2A	missense_variant	p.G55D	c.164G>A	2	2	4	0	121410	18966	3.57814	GENIE-UHN-694151;GENIE-VICC-858503	Prostate Cancer(1);Non-Small Cell Lung Cancer(1)	BK0051(kidney);DM51(skin)
CDKN2A	missense_variant	p.G23V	c.68G>T	2	2	4	0	121410	18966	3.57814	GENIE-DFCI-006470;GENIE-DFCI-007839	Non-Small Cell Lung Cancer(1);Cancer of Unknown Primary(1)	HCC134(liver);HCC134T(liver)
CDKN2A	synonymous_variant	p.T79T	c.237C>T	3	1	4	0	121410	18966	4.38233	GENIE-JHU-00638;GENIE-JHU-00810;GENIE-MSK-P-0001251	Non-Small Cell Lung Cancer(1);Melanoma(2)	MEL-JWCI-WGS-1(skin)
CDKN2C	missense_variant	p.E51K	c.151G>A	3	1	4	0	121410	14472	5.01682	GENIE-DFCI-008149;GENIE-MSK-P-0005823;GENIE-MSK-P-0007538	Non-Small Cell Lung Cancer(1);Prostate Cancer(1);Colorectal Cancer(1)	2293910(thyroid)
CEBPA	missense_variant	p.G102S	c.304G>A	3	1	4	0	121410	11671	5.58649	GENIE-DFCI-000248;GENIE-DFCI-003803;GENIE-DFCI-007582	Salivary Gland Cancer(1);Non-Small Cell Lung Cancer(1);Head and Neck Cancer(1)	1539359(haematopoietic_and_lymphoid_tissue)
CREBBP	missense_variant	p.R601Q	c.1802G>A	2	2	4	0	121410	14472	4.0962	GENIE-DFCI-005327;GENIE-MSK-P-0006249	Bladder Cancer(1);Breast Cancer(1)	I2L-P19Ta-Tumor-Biopsy(large_intestine);I2L-P19Ta-Tumor-Organoid(large_intestine)
CREBBP	missense_variant	p.R714H	c.2141G>A	3	1	4	2	120298	14472	3.55797	GENIE-DFCI-002470;GENIE-MSK-P-0001042;GENIE-VICC-106894	Ovarian Cancer(1);"Skin Cancer, Non-Melanoma"(1);Breast Cancer(1)	KOPT-K1(haematopoietic_and_lymphoid_tissue)
CREBBP	missense_variant	p.Q771R	c.2312A>G	4	0	4	6	121370	14472	3.00805	GENIE-DFCI-002737;GENIE-DFCI-004273;GENIE-DFCI-007735;GENIE-VICC-629790	Ovarian Cancer(1);Leukemia(1);Cancer of Unknown Primary(1);Renal Cell Carcinoma(1)
CREBBP	missense_variant	p.R1392Q	c.4175G>A	3	1	4	0	121410	14472	5.01682	GENIE-DFCI-008519;GENIE-MSK-P-0004379;GENIE-MSK-P-0005966	Bladder Cancer(1);Endometrial Cancer(2)	TCGA-AN-A046-01(breast)
CREBBP	missense_variant	p.D1435G	c.4304A>G	2	2	4	0	121410	14472	4.0962	GENIE-DFCI-005797;GENIE-MSK-P-0006048	Small Cell Lung Cancer(2)	FL22(haematopoietic_and_lymphoid_tissue);1649683(haematopoietic_and_lymphoid_tissue)
CREBBP	missense_variant	p.W1502R	c.4504T>A	4	0	4	0	121410	14472	5.79294	GENIE-DFCI-006764;GENIE-MSK-P-0003934;GENIE-MSK-P-0003934;GENIE-MSK-P-0003934	Bladder Cancer(1);Non-Hodgkin Lymphoma(3)
CREBBP	missense_variant	p.T1688M	c.5063C>T	2	2	4	0	121410	14472	4.0962	GENIE-MSK-P-0004954;GENIE-MSK-P-0004954	Colorectal Cancer(2)	TCGA-BR-7851-01(stomach);TCGA-D8-A1XQ-01(breast)
CRTC1	frameshift_variant	p.S245fs	c.732delG	2	2	4	0	121410	6299	6.20883	GENIE-DFCI-000236;GENIE-DFCI-005574	CNS Cancer(1);Breast Cancer(1)	Gp2D(large_intestine);TCGA-G4-6315-01(large_intestine)
CSF1R	missense_variant	p.A74T	c.220G>A	4	0	4	1	121106	15878	4.77853	GENIE-DFCI-008773;GENIE-MSK-P-0001690;GENIE-MSK-P-0007538;GENIE-MSK-P-0007681	Prostate Cancer(1);Non-Small Cell Lung Cancer(1);Colorectal Cancer(1);Esophagogastric Cancer(1)
CTCF	missense_variant	p.Y226C	c.677A>G	2	2	4	0	121410	8173	5.45073	GENIE-MSK-P-0003784;GENIE-MSK-P-0007288	Breast Cancer(2)	TCGA-EW-A1IY-01(breast);PD7201a(breast)
CTNNB1	missense_variant	p.R376H	c.1127G>A	3	1	4	0	121410	18966	4.38233	GENIE-DFCI-007795;GENIE-DFCI-008348;GENIE-MSK-P-0006960	Endometrial Cancer(1);Glioma(1);Colorectal Cancer(1)	KARPAS45(haematopoietic_and_lymphoid_tissue)
CTNNB1	missense_variant	p.R661Q	c.1982G>A	3	1	4	0	121410	18966	4.38233	GENIE-DFCI-008742;GENIE-MSK-P-0001525;GENIE-VICC-223599	Colorectal Cancer(3)	T658(large_intestine)
CTNNB1	missense_variant	p.T257I	c.770C>T	2	2	4	0	121410	18966	3.57814	GENIE-DFCI-002230;GENIE-DFCI-008251	Endometrial Cancer(1);Colorectal Cancer(1)	2171681(central_nervous_system);981413(kidney)
CUX1	missense_variant	p.A21V	c.62C>T	3	1	4	1	121410	6299	6.47162	GENIE-DFCI-002243;GENIE-DFCI-006061;GENIE-DFCI-006966	Mesothelioma(1);Non-Small Cell Lung Cancer(1);Glioma(1)	ATL039(haematopoietic_and_lymphoid_tissue)
CYLD	missense_variant	p.P771S	c.2311C>T	2	2	4	0	121410	6736	6.00405	GENIE-DFCI-001298;GENIE-DFCI-007529	Non-Small Cell Lung Cancer(1);Melanoma(1)	TCGA-EE-A3AE-06(skin);MDA-N(NS)
DAXX	frameshift_variant	p.L98fs	c.292_293delCT	2	2	4	0	121410	8173	5.45073	GENIE-MSK-P-0000285;GENIE-MSK-P-0006713	Thyroid Cancer(1);Non-Small Cell Lung Cancer(1)	2293865(adrenal_gland);2293865(adrenal_gland)
DAXX	frameshift_variant	p.A103fs	c.306_309delGGCG	2	2	4	0	121410	8173	5.45073	GENIE-MSK-P-0002253;GENIE-MSK-P-0002253	Pancreatic Cancer(2)	95(pancreas);95(pancreas)
DDR2	missense_variant	p.R714Q	c.2141G>A	2	2	4	0	121410	14902	4.03667	GENIE-DFCI-006922;GENIE-MSK-P-0004641	Endometrial Cancer(1);"Skin Cancer, Non-Melanoma"(1)	TCGA-BS-A0UF-01(endometrium);TCGA-EK-A2RC-01(cervix)
DDR2	missense_variant	p.R839C	c.2515C>T	2	2	4	0	121410	14902	4.03667	GENIE-DFCI-005561;GENIE-MSK-P-0004998	Skin Cancer, Non-Melanoma(1);Esophagogastric Cancer(1)	T3080(large_intestine);MO_1014(prostate)
DDR2	missense_variant	p.R105C	c.313C>T	3	1	4	1	121370	14902	4.10566	GENIE-DFCI-000873;GENIE-MSK-P-0001071;GENIE-MSK-P-0004252	Hepatobiliary Cancer(1);Non-Small Cell Lung Cancer(1);Prostate Cancer(1)	TCGA-AD-6963-01(large_intestine)
DICER1	missense_variant	p.E382K	c.1144G>A	2	2	4	0	121410	14077	4.15327	GENIE-DFCI-009181;GENIE-MSK-P-0004892	Prostate Cancer(1);Colorectal Cancer(1)	RK089_C01(liver);TCGA-F5-6814-01(large_intestine)
DICER1	missense_variant	p.N477S	c.1430A>G	3	1	4	0	121410	14077	5.08672	GENIE-DFCI-001381;GENIE-DFCI-002225;GENIE-DFCI-005556	CNS Cancer(1);Miscellaneous Brain Tumor(1);Leukemia(1)	SH-3327(soft_tissue)
DICER1	missense_variant	p.R937H	c.2810G>A	3	1	4	0	121410	14077	5.08672	GENIE-DFCI-003234;GENIE-DFCI-004192;GENIE-DFCI-008107	Ovarian Cancer(1);Endometrial Cancer(1);Colorectal Cancer(1)	CRC-25T(large_intestine)
DICER1	missense_variant	p.R944Q	c.2831G>A	2	2	4	0	121410	14077	4.15327	GENIE-MSK-P-0001215;GENIE-MSK-P-0001808	Colorectal Cancer(2)	TCGA-BS-A0UV-01(endometrium);TCGA-F5-6814-01(large_intestine)
DICER1	missense_variant	p.R1839W	c.5515C>T	3	1	4	0	121410	14077	5.08672	GENIE-DFCI-000877;GENIE-DFCI-008343;GENIE-MSK-P-0007126	Non-Small Cell Lung Cancer(1);Colorectal Cancer(2)	Patient_1(lung)
DIS3	frameshift_variant	p.S445fs	c.1332delT	3	1	4	0	121410	14472	5.01682	GENIE-DFCI-004065;GENIE-MSK-P-0001494;GENIE-MSK-P-0004754	Endometrial Cancer(1);Colorectal Cancer(2)	pfg127T(stomach)
DMD	missense_variant	p.A526V	c.1577C>T	2	2	4	1	87477	6299	4.14823	GENIE-DFCI-002826;GENIE-DFCI-005779	Endometrial Cancer(1);Leukemia(1)	587284(large_intestine);TCGA-BG-A0MS-01(endometrium)
DNAPK	missense_variant	p.R509H	c.1526G>A	4	0	4	7	120484	14472	2.74851	GENIE-DFCI-000505;GENIE-DFCI-006032;GENIE-DFCI-008136;GENIE-VICC-106269	Endometrial Cancer(1);Non-Small Cell Lung Cancer(1);Melanoma(1);Gastrointestinal Stromal Tumor(1)
DNMT3A	missense_variant	p.R899C	c.2695C>T	3	1	4	2	121364	14472	3.57644	GENIE-DFCI-004117;GENIE-DFCI-008074;GENIE-VICC-206365	Small Bowel Cancer(1);Pancreatic Cancer(1);Cancer of Unknown Primary(1)	2406620(kidney)
DNMT3A	missense_variant	p.R326H	c.977G>A	2	2	4	3	121380	14472	2.1271	GENIE-DFCI-002928;GENIE-MSK-P-0005647	Hepatobiliary Cancer(1);Non-Small Cell Lung Cancer(1)	TCGA-B2-4098-01(kidney);2139499(haematopoietic_and_lymphoid_tissue)
EGFR	missense_variant	p.C636Y	c.1907G>A	2	2	4	0	121410	18966	3.57814	GENIE-DFCI-004607;GENIE-DFCI-007486	Bladder Cancer(1);Glioma(1)	Br247T(central_nervous_system);TCGA-15-0742-01(central_nervous_system)
EGFR	missense_variant	p.D837N	c.2509G>A	2	2	4	1	120856	18966	2.68616	GENIE-DFCI-004092;GENIE-MSK-P-0000400	Bladder Cancer(1);Melanoma(1)	1964332(lung);1964333(lung)
EIF1AX	splice_acceptor_variant&intron_variant		c.338-2A>T	3	1	4	0	121410	7341	7.04393	GENIE-MSK-P-0004800;GENIE-MSK-P-0005183;GENIE-MSK-P-0005293	Thyroid Cancer(3)	AD41(adrenal_gland)
EP300	missense_variant	p.C1164Y	c.3491G>A	2	2	4	0	121410	14472	4.0962	GENIE-MSK-P-0004703;GENIE-MSK-P-0005648	Bladder Cancer(1);Bone Cancer(1)	TARGET-20-PANINI-09A-03D(haematopoietic_and_lymphoid_tissue);PD10815a(haematopoietic_and_lymphoid_tissue)
EP300	missense_variant	p.Q1455H	c.4365G>C	3	1	4	0	121410	14472	5.01682	GENIE-DFCI-002394;GENIE-MSK-P-0002715;GENIE-MSK-P-0003561	Bladder Cancer(2);Non-Small Cell Lung Cancer(1)	TCGA-G2-A2EL-01(urinary_tract)
EPHA3	missense_variant	p.T358I	c.1073C>T	2	2	4	0	121410	14472	4.0962	GENIE-DFCI-000197;GENIE-DFCI-006743	Sellar Tumor(1);"Skin Cancer, Non-Melanoma"(1)	S01453(lung);S01453(soft_tissue)
EPHA3	missense_variant	p.C366F	c.1097G>T	3	1	4	0	121410	14472	5.01682	GENIE-DFCI-004823;GENIE-DFCI-008878;GENIE-MSK-P-0005309	Non-Small Cell Lung Cancer(2);Cancer of Unknown Primary(1)	HCC002T(liver)
EPHA3	missense_variant	p.V412I	c.1234G>A	2	2	4	3	121106	14472	2.12365	GENIE-DFCI-007734;GENIE-MSK-P-0002142	Endometrial Cancer(1);Glioma(1)	CCK81(large_intestine);TCGA-AA-3869-01(large_intestine)
EPHA3	missense_variant	p.T933M	c.2798C>T	2	2	4	1	121402	14472	3.14509	GENIE-DFCI-005596;GENIE-MSK-P-0007586	Colorectal Cancer(1);Gastrointestinal Stromal Tumor(1)	I2L-P19Tb-Tumor-Organoid(large_intestine);I2L-P19Tb-Tumor-Biopsy(large_intestine)
EPHA3	missense_variant	p.D949N	c.2845G>A	2	2	4	0	121410	14472	4.0962	GENIE-DFCI-003821;GENIE-DFCI-007726	Skin Cancer, Non-Melanoma(1);Non-Small Cell Lung Cancer(1)	TCGA-D9-A6EC-06(skin);TCGA-EE-A2GI-06(skin)
EPHA3	missense_variant	p.V958M	c.2872G>A	3	1	4	2	120826	14472	3.56713	GENIE-DFCI-004362;GENIE-DFCI-007592;GENIE-MSK-P-0005197	Soft Tissue Sarcoma(1);Colorectal Cancer(2)	TCGA-AB-2943-03(haematopoietic_and_lymphoid_tissue)
EPHA3	missense_variant	p.P982S	c.2944C>T	2	2	4	1	119244	14472	3.11344	GENIE-DFCI-006395;GENIE-MSK-P-0004457	Melanoma(2)	YUKAT(skin);Pat_46_A(NS)
EPHA3	missense_variant&splice_region_variant	p.D949N	c.2845G>A	2	2	4	0	121410	14472	4.0962	GENIE-DFCI-003821;GENIE-DFCI-007726	Skin Cancer, Non-Melanoma(1);Non-Small Cell Lung Cancer(1)	TCGA-D9-A6EC-06(skin);TCGA-EE-A2GI-06(skin)
EPHA5	missense_variant	p.S608F	c.1823C>T	4	0	4	0	121410	14472	5.79294	GENIE-DFCI-000797;GENIE-DFCI-002387;GENIE-MSK-P-0006777;GENIE-VICC-425950	Soft Tissue Sarcoma(1);"Skin Cancer, Non-Melanoma"(1);Non-Small Cell Lung Cancer(1);Colorectal Cancer(1)
EPHA5	missense_variant	p.E665K	c.1993G>A	3	1	4	0	121410	14472	5.01682	GENIE-DFCI-005561;GENIE-MSK-P-0000919;GENIE-MSK-P-0001744	Skin Cancer, Non-Melanoma(3)	PT46(skin)
EPHA5	missense_variant	p.R693C	c.2077C>T	3	1	4	3	120858	14472	3.11557	GENIE-DFCI-003944;GENIE-DFCI-004258;GENIE-VICC-827113	Skin Cancer, Non-Melanoma(1);Prostate Cancer(1);Colorectal Cancer(1)	Pat_26_A(NS)
EPHA5	missense_variant	p.R693H	c.2078G>A	2	2	4	2	120870	14472	2.544	GENIE-DFCI-006654;GENIE-VICC-573535	Breast Cancer(1);Cancer of Unknown Primary(1)	TCGA-AA-3833-01(large_intestine);HN_62755(upper_aerodigestive_tract)
EPHA7	missense_variant	p.R457Q	c.1370G>A	4	0	4	11	121302	11276	2.52163	GENIE-DFCI-000193;GENIE-DFCI-002346;GENIE-MSK-P-0003321;GENIE-VICC-790199	Skin Cancer, Non-Melanoma(1);Prostate Cancer(1);Head and Neck Cancer(1);Non-Small Cell Lung Cancer(1)
EPHA7	missense_variant	p.E465K	c.1393G>A	2	2	4	0	121410	11276	4.64053	GENIE-DFCI-005779;GENIE-MSK-P-0004614	Endometrial Cancer(1);"Skin Cancer, Non-Melanoma"(1)	4_PRE-TREATMENT(skin);4_RESISTANT(skin)
EPHA7	missense_variant	p.R516W	c.1546C>T	2	2	4	0	121410	11276	4.64053	GENIE-DFCI-007256;GENIE-MSK-P-0007319	Skin Cancer, Non-Melanoma(1);Penile Cancer(1)	DM2(skin);3N24-VS-3T24(oesophagus)
EPHA7	missense_variant	p.G524E	c.1571G>A	3	1	4	0	121410	11276	5.68349	GENIE-DFCI-004820;GENIE-MSK-P-0005228;GENIE-VICC-634069	Melanoma(3)	2_PRE-TREATMENT(NS)
EPHB1	missense_variant	p.R364W	c.1090C>T	2	2	4	2	120314	8173	3.5762	GENIE-MSK-P-0003725;GENIE-MSK-P-0006761	Colorectal Cancer(2)	CSCC-27-T(skin);TCGA-CG-4305-01(stomach)
EPHB1	missense_variant	p.R367C	c.1099C>T	3	1	4	0	121410	8173	6.67578	GENIE-MSK-P-0002118;GENIE-MSK-P-0004831;GENIE-VICC-575150	Skin Cancer, Non-Melanoma(1);Endometrial Cancer(1);Esophagogastric Cancer(1)	T2944(large_intestine)
ERBB2	missense_variant	p.R103Q	c.308G>A	4	0	4	0	121410	18966	5.06029	GENIE-DFCI-000268;GENIE-DFCI-005318;GENIE-MSK-P-0004924;GENIE-MSK-P-0005606	Bladder Cancer(3);"Skin Cancer, Non-Melanoma"(1)
ERBB2	missense_variant	p.D1084Y	c.3250G>T	4	0	4	7	120074	18966	2.19587	GENIE-DFCI-002124;GENIE-DFCI-003042;GENIE-DFCI-007459;GENIE-MSK-P-0005231	Endometrial Cancer(1);Breast Cancer(1);Glioma(1);Renal Cell Carcinoma(1)
ERBB3	missense_variant	p.V104L	c.310G>C	4	0	4	0	121410	14902	5.70875	GENIE-DFCI-000682;GENIE-DFCI-001409;GENIE-DFCI-007442;GENIE-MSK-P-0000721	Bladder Cancer(1);Salivary Gland Cancer(1);Colorectal Cancer(1);Head and Neck Cancer(1)
ERBB3	missense_variant	p.R1118Q	c.3353G>A	4	0	4	2	121262	14902	4.37213	GENIE-DFCI-003381;GENIE-DFCI-005183;GENIE-MSK-P-0004011;GENIE-VICC-206365	Small Bowel Cancer(1);Breast Cancer(1);Colorectal Cancer(1);Esophagogastric Cancer(1)
ERBB3	missense_variant	p.E150K	c.448G>A	2	2	4	0	121410	14902	4.03667	GENIE-MSK-P-0001864;GENIE-MSK-P-0003566	Bladder Cancer(1);Colorectal Cancer(1)	B22-Tumor(urinary_tract);B22(urinary_tract)
ERBB3	missense_variant	p.S236P	c.706T>C	2	2	4	0	121410	14902	4.03667	GENIE-GRCC-524b6e9f;GENIE-MSK-P-0000721	Colorectal Cancer(1);Head and Neck Cancer(1)	TCGA-G2-A2EO-01(urinary_tract);TCGA-BR-A4QL-01(stomach)
ERBB4	missense_variant	p.G741E	c.2222G>A	2	2	4	0	121410	18966	3.57814	GENIE-DFCI-002299;GENIE-DFCI-007020	Skin Cancer, Non-Melanoma(1);Non-Small Cell Lung Cancer(1)	CSCC-35-T(skin);DM17(skin)
ERBB4	missense_variant	p.R847H	c.2540G>A	2	2	4	0	121410	18966	3.57814	GENIE-MSK-P-0001538;GENIE-MSK-P-0002433	Pancreatic Cancer(1);Head and Neck Cancer(1)	25(pancreas);T3502(large_intestine)
ERBB4	missense_variant	p.R1142Q	c.3425G>A	2	2	4	3	121392	18966	1.73255	GENIE-DFCI-007859;GENIE-VICC-765971	Melanoma(1);Leukemia(1)	DM96(skin);TCGA-D3-A2J8-06(skin)
ERBB4	missense_variant	p.R306C	c.916C>T	3	1	4	0	121410	18966	4.38233	GENIE-DFCI-007377;GENIE-MDA-1848;GENIE-MSK-P-0001042	Skin Cancer, Non-Melanoma(1);Prostate Cancer(1);Colorectal Cancer(1)	TCGA-FD-A3N6-01(urinary_tract)
ERCC2	missense_variant	p.R631H	c.1892G>A	4	0	4	4	120994	14472	3.60015	GENIE-DFCI-002713;GENIE-DFCI-005411;GENIE-MSK-P-0001042;GENIE-MSK-P-0001215	Endometrial Cancer(1);"Skin Cancer, Non-Melanoma"(1);Colorectal Cancer(2)
ERCC2	missense_variant	p.A172T	c.514G>A	4	0	4	7	119922	14472	2.73867	GENIE-DFCI-002588;GENIE-DFCI-003068;GENIE-DFCI-005524;GENIE-MSK-P-0007296	Endometrial Cancer(1);Prostate Cancer(1);Small Cell Lung Cancer(1);Colorectal Cancer(1)
ERCC2	missense_variant	p.Y24C	c.71A>G	4	0	4	0	121410	14472	5.79294	GENIE-DFCI-007010;GENIE-MSK-P-0003071;GENIE-MSK-P-0003434;GENIE-MSK-P-0003788	Bladder Cancer(4)
ESR1	missense_variant	p.L536H	c.1607T>A	4	0	4	0	121410	14472	5.79294	GENIE-DFCI-009327;GENIE-MSK-P-0000015;GENIE-MSK-P-0000066;GENIE-MSK-P-0004896	Breast Cancer(4)
ESR1	missense_variant	p.L536P	c.1607T>C	4	0	4	0	121410	14472	5.79294	GENIE-DFCI-002276;GENIE-MSK-P-0001629;GENIE-MSK-P-0005972;GENIE-MSK-P-0006074	Endometrial Cancer(1);Breast Cancer(3)
ESR1	missense_variant	p.L536R	c.1607T>G	2	2	4	0	121410	14472	4.0962	GENIE-DFCI-005258;GENIE-MSK-P-0003265	Endometrial Cancer(1);Breast Cancer(1)	SC-her2-026(breast);2313922(breast)
ESR1	missense_variant	p.R256Q	c.767G>A	3	1	4	1	119208	14472	4.13091	GENIE-DFCI-000539;GENIE-DFCI-004192;GENIE-DFCI-007083	Ovarian Cancer(1);Non-Small Cell Lung Cancer(1);Melanoma(1)	TCGA-AA-A00N-01(large_intestine)
ETV1	missense_variant	p.T202M	c.605C>T	3	1	4	1	120670	14472	4.15829	GENIE-DFCI-003216;GENIE-DFCI-007795;GENIE-MSK-P-0007132	Endometrial Cancer(1);Glioma(1);Colorectal Cancer(1)	TCGA-AP-A059-01(endometrium)
ETV6	missense_variant	p.R14Q	c.41G>A	2	2	4	1	120686	14472	3.13463	GENIE-DFCI-006479;GENIE-MSK-P-0004602	Adrenocortical Carcinoma(1);Colorectal Cancer(1)	TCGA-AP-A056-01(endometrium);TCGA-GN-A263-01(skin)
ETV6	missense_variant	p.P214L	c.641C>T	2	2	4	0	121410	14472	4.0962	GENIE-DFCI-003996;GENIE-DFCI-006745	Leukemia(1);Head and Neck Cancer(1)	587226(large_intestine);46M(skin)
EWSR1	frameshift_variant	p.P622fs	c.1860delG	2	2	4	0	121410	7131	5.8354	GENIE-DFCI-002653;GENIE-DFCI-004990	Endometrial Cancer(2)	TCGA-AA-3492-01(large_intestine);SNU-175(large_intestine)
FANCA	missense_variant	p.R52Q	c.155G>A	3	1	4	0	121410	14472	5.01682	GENIE-DFCI-000393;GENIE-DFCI-001087;GENIE-MSK-P-0006124	Bladder Cancer(2);Non-Small Cell Lung Cancer(1)	2530678(urinary_tract)
FANCA	missense_variant	p.A586T	c.1756G>A	3	1	4	3	121080	14472	3.11921	GENIE-DFCI-004477;GENIE-DFCI-008192;GENIE-DFCI-009315	Prostate Cancer(1);Leukemia(1);Colorectal Cancer(1)	MD-274(central_nervous_system)
FANCE	missense_variant	p.R460W	c.1378C>T	4	0	4	7	121208	7131	4.46052	GENIE-DFCI-000740;GENIE-DFCI-005648;GENIE-DFCI-008053;GENIE-VICC-651416	Pancreatic Cancer(1);Endometrial Cancer(1);Non-Hodgkin Lymphoma(1);Glioma(1)
FAT1	missense_variant	p.A173T	c.517G>A	2	2	4	0	121410	7778	5.58742	GENIE-MSK-P-0003156;GENIE-MSK-P-0003210	Non-Small Cell Lung Cancer(1);Colorectal Cancer(1)	587224(large_intestine);TCGA-D5-7000-01(large_intestine)
FAT1	missense_variant	p.R227C	c.679C>T	2	2	4	1	120772	7778	4.40361	GENIE-MSK-P-0004142;GENIE-MSK-P-0005488	Melanoma(1);Esophagogastric Cancer(1)	TCGA-CM-5861-01(large_intestine);2321300(haematopoietic_and_lymphoid_tissue)
FBXW7	missense_variant	p.R674W	c.2020C>T	3	1	4	0	121410	18966	4.38233	GENIE-DFCI-007769;GENIE-MSK-P-0005065;GENIE-MSK-P-0005065	Prostate Cancer(2);Glioma(1)	TCGA-HT-A618-01(central_nervous_system)
FBXW7	missense_variant	p.R224Q	c.671G>A	2	2	4	0	121410	18966	3.57814	GENIE-MSK-P-0005022;GENIE-MSK-P-0007319	Thyroid Cancer(1);Penile Cancer(1)	TCGA-AP-A056-01(endometrium);587376(large_intestine)
FBXW7	missense_variant	p.E248D	c.744G>T	2	2	4	0	121410	18966	3.57814	GENIE-DFCI-008107;GENIE-DFCI-008348	Endometrial Cancer(1);Colorectal Cancer(1)	TCGA-BS-A0TC-01(endometrium);TCGA-AX-A0J0-01(endometrium)
FGFR1	missense_variant&splice_region_variant	p.R250W	c.748C>T	2	2	4	0	121410	18966	3.57814	GENIE-DFCI-002414;GENIE-MSK-P-0007319	Endometrial Cancer(1);Penile Cancer(1)	TCGA-F1-6177-01(stomach);B66-Tumor(urinary_tract)
FGFR2	missense_variant	p.T454M	c.1361C>T	4	0	4	9	121280	18966	1.81838	GENIE-DFCI-001059;GENIE-DFCI-006925;GENIE-DFCI-008102;GENIE-MSK-P-0006753	Bladder Cancer(1);Mesothelioma(1);Thyroid Cancer(1);Colorectal Cancer(1)
FGFR2	missense_variant	p.R478K	c.1433G>A	4	0	4	0	121410	18966	5.06029	GENIE-DFCI-000797;GENIE-DFCI-009034;GENIE-MSK-P-0001598;GENIE-MSK-P-0001598	CNS Cancer(1);Non-Small Cell Lung Cancer(1);Head and Neck Cancer(2)
FGFR2	missense_variant	p.K659N	c.1977G>C	2	2	4	0	121410	18966	3.57814	GENIE-MSK-P-0000216;GENIE-MSK-P-0000216	Breast Cancer(2)	TCGA-66-2780-01(lung);1887710(breast)
FGFR2	missense_variant	p.R759Q	c.2276G>A	3	1	4	1	118108	18966	3.54289	GENIE-DFCI-006090;GENIE-MSK-P-0005159;GENIE-MSK-P-0007319	Penile Cancer(1);Melanoma(1);Glioma(1)	MM229(skin)
FGFR2	missense_variant	p.G227E	c.680G>A	2	2	4	0	121410	18966	3.57814	GENIE-DFCI-000339;GENIE-MSK-P-0006621	Melanoma(2)	Met19(skin);TCGA-ER-A2NC-06(skin)
FGFR2	stop_gained	p.R625*	c.1873C>T	3	1	4	0	121410	18966	4.38233	GENIE-DFCI-002977;GENIE-MSK-P-0002463;GENIE-MSK-P-0002463	Skin Cancer, Non-Melanoma(1);Colorectal Cancer(2)	46M(skin)
FGFR3	synonymous_variant	p.P716P	c.2148C>T	3	1	4	5	118376	18966	1.94231	GENIE-DFCI-005876;GENIE-JHU-00371;GENIE-UHN-773643	Ovarian Cancer(1);Non-Small Cell Lung Cancer(1);Melanoma(1)	1201235(upper_aerodigestive_tract)
FGFR4	frameshift_variant	p.P528fs	c.1583delC	3	1	4	0	121410	14902	4.94391	GENIE-DFCI-003759;GENIE-DFCI-006458;GENIE-DFCI-009165	Endometrial Cancer(1);Non-Small Cell Lung Cancer(1);Colorectal Cancer(1)	I2L-P7-Tumor-Organoid(large_intestine)
FH	missense_variant	p.R87H	c.260G>A	3	1	4	3	121392	14077	3.17955	GENIE-DFCI-008519;GENIE-MSK-P-0001042;GENIE-MSK-P-0001071	Endometrial Cancer(1);Prostate Cancer(1);"Skin Cancer, Non-Melanoma"(1)	TCGA-AX-A0J1-01(endometrium)
FLCN	missense_variant	p.A264V	c.791C>T	2	2	4	1	113094	14077	3.06925	GENIE-DFCI-008843;GENIE-MSK-P-0007628	Skin Cancer, Non-Melanoma(1);Endometrial Cancer(1)	I2L-P19Tb-Tumor-Organoid(large_intestine);I2L-P19Tb-Tumor-Biopsy(large_intestine)
FLT1	missense_variant	p.P363S	c.1087C>T	3	1	4	0	121410	14902	4.94391	GENIE-DFCI-006782;GENIE-DFCI-007083;GENIE-VICC-106269	Melanoma(3)	TCGA-ER-A2NH-06(skin)
FLT1	missense_variant	p.V395I	c.1183G>A	2	2	4	1	121336	14902	3.0926	GENIE-DFCI-008783;GENIE-GRCC-1a5111c1	Pancreatic Cancer(1);Non-Small Cell Lung Cancer(1)	TCGA-AK-3429-01(kidney);TCGA-D7-6521-01(stomach)
FLT1	missense_variant	p.E689K	c.2065G>A	4	0	4	6	121402	14902	2.94572	GENIE-DFCI-002317;GENIE-DFCI-008001;GENIE-MSK-P-0005118;GENIE-VICC-134499	Melanoma(1);"Skin Cancer, Non-Melanoma"(1);Breast Cancer(1);Colorectal Cancer(1)
FLT1	missense_variant	p.R1112C	c.3334C>T	2	2	4	0	121410	14902	4.03667	GENIE-DFCI-008822;GENIE-MSK-P-0007319	Non-Small Cell Lung Cancer(1);Penile Cancer(1)	YUSMI(skin);TCGA-D1-A17Q-01(endometrium)
FLT1	missense_variant	p.S1268L	c.3803C>T	2	2	4	4	121350	14902	1.75777	GENIE-DFCI-009073;GENIE-VICC-628932	Non-Small Cell Lung Cancer(1);Esophagogastric Cancer(1)	TCGA-EE-A2MR-06(skin);TCGA-FJ-A3Z7-01(urinary_tract)
FLT1	missense_variant	p.L1269F	c.3805C>T	4	0	4	4	121326	14902	3.53971	GENIE-DFCI-002447;GENIE-DFCI-003602;GENIE-DFCI-007326;GENIE-VICC-792756	Non-Small Cell Lung Cancer(1);Renal Cell Carcinoma(1);Esophagogastric Cancer(1);Glioma(1)
FLT1	missense_variant	p.T161M	c.482C>T	3	1	4	0	121410	14902	4.94391	GENIE-DFCI-009253;GENIE-MSK-P-0002754;GENIE-MSK-P-0003613	Small Bowel Cancer(1);Glioma(1);Esophagogastric Cancer(1)	ESO-147(oesophagus)
FLT3	missense_variant	p.V592I	c.1774G>A	2	2	4	2	121144	18966	2.13169	GENIE-GRCC-f3aff618;GENIE-MSK-P-0006304	Glioma(1);Cervical Cancer(1)	2211836(central_nervous_system);PD6965a(haematopoietic_and_lymphoid_tissue)
FLT3	missense_variant	p.R849H	c.2546G>A	3	1	4	3	120244	18966	2.59747	GENIE-DFCI-005187;GENIE-DFCI-008519;GENIE-MSK-P-0000448	Endometrial Cancer(2);Colorectal Cancer(1)	LUAD_E01419(lung)
FLT3	missense_variant	p.P986L	c.2957C>T	2	2	4	2	121388	18966	2.13464	GENIE-DFCI-008633;GENIE-DFCI-008925	Endometrial Cancer(1);Cervical Cancer(1)	TCGA-B5-A11E-01(endometrium);TCGA-AD-6899-01(large_intestine)
FLT3	missense_variant	p.E293K	c.877G>A	2	2	4	1	121332	18966	2.69234	GENIE-DFCI-003216;GENIE-MSK-P-0002519	Soft Tissue Sarcoma(1);Endometrial Cancer(1)	KYSE-510(oesophagus);KYSE510(oesophagus)
FLT4	conservative_inframe_deletion	p.E951del	c.2851_2853delGAG	4	0	4	1	30476	14472	2.28786	GENIE-DFCI-002176;GENIE-MSK-P-0000719;GENIE-MSK-P-0001494;GENIE-MSK-P-0007297	Colorectal Cancer(1);Ovarian Cancer(1);Glioma(1);Bone Cancer(1)
FLT4	missense_variant	p.V1097M	c.3289G>A	2	2	4	1	121394	14472	3.14498	GENIE-DFCI-007540;GENIE-MSK-P-0002129	Breast Cancer(1);Thymic Tumor(1)	TLE50(haematopoietic_and_lymphoid_tissue);TCGA-CU-A3YL-01(urinary_tract)
FLT4	missense_variant	p.A153T	c.457G>A	3	1	4	1	119728	14472	4.14067	GENIE-DFCI-006213;GENIE-MSK-P-0001042;GENIE-MSK-P-0005111	Skin Cancer, Non-Melanoma(1);Prostate Cancer(1);Leukemia(1)	STC232(stomach)
FLT4	missense_variant	p.R283C	c.847C>T	2	2	4	1	119396	14472	3.11568	GENIE-DFCI-008391;GENIE-DFCI-008392	Colorectal Cancer(1);Glioma(1)	B63-Tumor(urinary_tract);TCGA-BR-8588-01(stomach)
FLT4	splice_region_variant&conservative_inframe_deletion	p.E951del	c.2851_2853delGAG	4	0	4	1	30476	14472	2.28786	GENIE-DFCI-002176;GENIE-MSK-P-0000719;GENIE-MSK-P-0001494;GENIE-MSK-P-0007297	Colorectal Cancer(1);Ovarian Cancer(1);Glioma(1);Bone Cancer(1)
FOXA1	disruptive_inframe_deletion	p.F254_N256delinsY	c.761_766delTCGAGA	3	1	4	0	121410	7341	7.04393	GENIE-MSK-P-0000725;GENIE-MSK-P-0005535;GENIE-MSK-P-0005760	Prostate Cancer(3)	MSK-PCa4_organoid(prostate)
FOXA1	missense_variant	p.H247Y	c.739C>T	2	2	4	0	121410	7341	5.75133	GENIE-MSK-P-0005902;GENIE-MSK-P-0007741	Prostate Cancer(1);Breast Cancer(1)	TCGA-EJ-7782-01(prostate);TCGA-A2-A0SY-01(breast)
FOXA1	missense_variant	p.R261C	c.781C>T	2	2	4	0	121410	7341	5.75133	GENIE-MSK-P-0000847;GENIE-MSK-P-0006989	Bladder Cancer(1);Prostate Cancer(1)	ATL058(haematopoietic_and_lymphoid_tissue);TCGA-QU-A6IN-01(prostate)
GATA3	missense_variant	p.R306Q	c.917G>A	3	1	4	0	121410	14472	5.01682	GENIE-DFCI-008742;GENIE-MSK-P-0000138;GENIE-VICC-791986	Breast Cancer(2);Colorectal Cancer(1)	TCGA-D8-A1J8-01(breast)
GATA4	missense_variant	p.R362C	c.1084C>T	2	2	4	3	121192	6736	3.47762	GENIE-DFCI-003078;GENIE-DFCI-004767	Breast Cancer(1);Head and Neck Cancer(1)	TCGA-AP-A0LM-01(endometrium);35M(skin)
GATA6	missense_variant	p.R456H	c.1367G>A	2	2	4	0	121410	6736	6.00405	GENIE-DFCI-006778;GENIE-VICC-206365	Small Bowel Cancer(1);Colorectal Cancer(1)	TCGA-B5-A0K6-01(endometrium);587336(large_intestine)
GLI1	missense_variant	p.R171Q	c.512G>A	2	2	4	1	119576	11276	3.58297	GENIE-DFCI-006122;GENIE-MSK-P-0003841	Bladder Cancer(1);"Skin Cancer, Non-Melanoma"(1)	CHC801T(liver);CHC801T(liver)
GLI2	missense_variant	p.R473H	c.1418G>A	3	1	4	10	121142	6299	3.01661	GENIE-DFCI-007096;GENIE-DFCI-007396;GENIE-DFCI-007727	CNS Cancer(1);Breast Cancer(1);Cancer of Unknown Primary(1)	TCGA-CG-4437-01(stomach)
GLI2	missense_variant	p.E1577K	c.4729G>A	3	1	4	21	119644	6299	1.68545	GENIE-DFCI-004134;GENIE-DFCI-006133;GENIE-DFCI-006138	Bladder Cancer(1);Gastrointestinal Stromal Tumor(1);Cervical Cancer(1)	CADO-ES1(bone)
GLI3	missense_variant	p.A353T	c.1057G>A	3	1	4	2	120274	6299	5.65797	GENIE-DFCI-000813;GENIE-DFCI-004050;GENIE-DFCI-004583	Endometrial Cancer(1);Non-Small Cell Lung Cancer(1);Cancer of Unknown Primary(1)	PDA_015(pancreas)
GLI3	missense_variant	p.R1339H	c.4016G>A	3	1	4	1	120020	6299	6.43316	GENIE-DFCI-005061;GENIE-DFCI-005519;GENIE-DFCI-007897	Breast Cancer(1);Glioma(2)	HCC093T(liver)
GNAQ	missense_variant	p.R37H	c.110G>A	2	2	4	0	121410	18005	3.67239	GENIE-MSK-P-0002463;GENIE-MSK-P-0002463	Colorectal Cancer(2)	HCT-116(large_intestine);HCT116(large_intestine)
GNAS	missense_variant	p.A102V	c.305C>T	4	0	4	0	121410	18966	5.06029	GENIE-DFCI-001979;GENIE-DFCI-004606;GENIE-DFCI-008662;GENIE-MSK-P-0001237	Endometrial Cancer(1);Colorectal Cancer(3)
GNAS	missense_variant	p.R199C	c.595C>T	3	1	4	0	121410	18966	4.38233	GENIE-DFCI-005561;GENIE-MSK-P-0003238;GENIE-MSK-P-0006612	Bladder Cancer(1);"Skin Cancer, Non-Melanoma"(1);Colorectal Cancer(1)	TCGA-B5-A0JY-01(endometrium)
GNAS	missense_variant	p.Q227K	c.679C>A	2	2	4	0	121410	18966	3.57814	GENIE-MSK-P-0000118;GENIE-MSK-P-0004995	Non-Small Cell Lung Cancer(1);Sex Cord Stromal Tumor(1)	1167546(thyroid);1690420(pituitary)
GRIN2A	missense_variant	p.E373K	c.1117G>A	4	0	4	0	121410	8173	7.70856	GENIE-MSK-P-0001756;GENIE-MSK-P-0003620;GENIE-MSK-P-0003620;GENIE-VICC-790097	Melanoma(4)
GRIN2A	missense_variant	p.R1206Q	c.3617G>A	2	2	4	3	121406	8173	3.09922	GENIE-MSK-P-0001744;GENIE-MSK-P-0001836	Skin Cancer, Non-Melanoma(1);Non-Small Cell Lung Cancer(1)	C086(NS);Au3(skin)
GRIN2A	missense_variant	p.D1293N	c.3877G>A	2	2	4	1	121238	8173	4.29746	GENIE-MSK-P-0003561;GENIE-MSK-P-0006155	Bladder Cancer(1);Melanoma(1)	Pat_14_A(NS);DM74(skin)
GRIN2A	missense_variant	p.R1402W	c.4204C>T	2	2	4	0	121410	8173	5.45073	GENIE-MSK-P-0001603;GENIE-VICC-183532	Melanoma(2)	37M(skin);TCGA-FW-A3R5-06(skin)
H3F3C	missense_variant	p.E97K	c.289G>A	3	1	4	0	121410	7341	7.04393	GENIE-MSK-P-0001325;GENIE-MSK-P-0001325;GENIE-MSK-P-0003875	Prostate Cancer(2);Esophagogastric Cancer(1)	ME030T(skin)
HIST1H1C	conservative_inframe_deletion	p.K23del	c.67_69delAAG	2	2	4	3	118850	7341	3.2655	GENIE-MSK-P-0001017;GENIE-MSK-P-0005823	Colorectal Cancer(2)	TCGA-D8-A1XQ-01(breast);ODG2(central_nervous_system)
HIST1H3B	missense_variant	p.Q86H	c.258G>C	2	2	4	0	121410	7341	5.75133	GENIE-MSK-P-0004987;GENIE-MSK-P-0007046	Pancreatic Cancer(1);Breast Cancer(1)	ESCC_137(oesophagus);TCGA-AH-6544-01(large_intestine)
HIST1H3B	missense_variant	p.E106K	c.316G>A	3	1	4	0	121410	7341	7.04393	GENIE-MSK-P-0005489;GENIE-MSK-P-0005535;GENIE-MSK-P-0006470	Bladder Cancer(1);"Skin Cancer, Non-Melanoma"(1);Prostate Cancer(1)	CSCC-41-T(skin)
HIST1H3B	missense_variant	p.E106Q	c.316G>C	3	1	4	0	121410	7341	7.04393	GENIE-MSK-P-0000583;GENIE-MSK-P-0000702;GENIE-MSK-P-0007318	Non-Small Cell Lung Cancer(3)	BZ31(bone)
HRAS	missense_variant	p.R123H	c.368G>A	2	2	4	0	121410	18966	3.57814	GENIE-DFCI-002654;GENIE-MSK-P-0005021	Bladder Cancer(1);Vaginal Cancer(1)	MOLT-4(haematopoietic_and_lymphoid_tissue);CSCC-20-T(skin)
HRAS	missense_variant	p.A18V	c.53C>T	2	2	4	0	121410	18966	3.57814	GENIE-DFCI-007430;GENIE-DFCI-009805	Bladder Cancer(1);Non-Hodgkin Lymphoma(1)	1336377(upper_aerodigestive_tract);KARPAS45(haematopoietic_and_lymphoid_tissue)
IGF1R	frameshift_variant	p.N404fs	c.1211dupA	3	1	4	0	121410	14472	5.01682	GENIE-DFCI-005973;GENIE-DFCI-008060;GENIE-MSK-P-0004043	Esophagogastric Cancer(1);Renal Cell Carcinoma(1);Colorectal Cancer(1)	TCGA-CM-5861-01(large_intestine)
IGF1R	missense_variant	p.N284Y	c.850A>T	4	0	4	8	120724	14472	2.53557	GENIE-DFCI-005783;GENIE-DFCI-005841;GENIE-DFCI-009300;GENIE-VICC-662200	Bladder Cancer(1);Soft Tissue Sarcoma(1);Salivary Gland Cancer(1);Vaginal Cancer(1)
IKZF1	missense_variant	p.G43E	c.128G>A	4	0	4	0	121410	14472	5.79294	GENIE-DFCI-000033;GENIE-DFCI-000339;GENIE-MSK-P-0002440;GENIE-MSK-P-0006407	Melanoma(4)
IKZF1	missense_variant	p.E465K	c.1393G>A	4	0	4	0	121410	14472	5.79294	GENIE-DFCI-004003;GENIE-MSK-P-0004362;GENIE-MSK-P-0007593;GENIE-VICC-563815	Endometrial Cancer(1);Melanoma(1);Colorectal Cancer(2)
IKZF3	missense_variant	p.R458H	c.1373G>A	2	2	4	1	121412	6299	4.93804	GENIE-DFCI-003263;GENIE-DFCI-004919	Breast Cancer(1);Glioma(1)	169(oesophagus);TCGA-BR-8487-01(stomach)
IL7R	missense_variant	p.E172K	c.514G>A	3	1	4	0	121410	8173	6.67578	GENIE-MSK-P-0000705;GENIE-MSK-P-0001485;GENIE-VICC-528284	Skin Cancer, Non-Melanoma(1);Melanoma(2)	S0029(skin)
INHBA	missense_variant	p.R298Q	c.893G>A	2	2	4	0	121410	5372	6.72323	GENIE-MSK-P-0003373;GENIE-MSK-P-0004549	Bladder Cancer(1);Colorectal Cancer(1)	L01(haematopoietic_and_lymphoid_tissue);T228(large_intestine)
IRS1	missense_variant	p.A356T	c.1066G>A	2	2	4	1	112318	7341	4.3691	GENIE-MSK-P-0002463;GENIE-MSK-P-0002463	Colorectal Cancer(2)	TCGA-CG-5726-01(stomach);C135(large_intestine)
JAK2	missense_variant	p.S1035L	c.3104C>T	3	1	4	0	121410	18966	4.38233	GENIE-MSK-P-0002097;GENIE-MSK-P-0003116;GENIE-MSK-P-0003116	Bladder Cancer(1);Non-Small Cell Lung Cancer(2)	TCGA-EA-A50E-01(cervix)
JAK3	missense_variant	p.R103C	c.307C>T	2	2	4	1	120414	18966	2.68041	GENIE-DFCI-008519;GENIE-MSK-P-0003765	Soft Tissue Sarcoma(1);Endometrial Cancer(1)	60(pancreas);PD9193a(breast)
KCNIP1	stop_gained	p.R69*	c.205C>T	2	2	4	1	120896	3211	6.99124	GENIE-DFCI-001303;GENIE-DFCI-008659	Endometrial Cancer(1);Colorectal Cancer(1)	TCGA-BF-A1Q0-01(skin);TCGA-ER-A193-06(skin)
KDM5A	missense_variant	p.R782Q	c.2345G>A	2	2	4	0	121410	8173	5.45073	GENIE-MSK-P-0001215;GENIE-MSK-P-0007319	Penile Cancer(1);Colorectal Cancer(1)	TCGA-B5-A0JY-01(endometrium);1N40-VS-1T40(oesophagus)
KDM5A	missense_variant	p.R1282H	c.3845G>A	2	2	4	3	120732	8173	3.08867	GENIE-MSK-P-0003650;GENIE-VICC-113291	Melanoma(1);Esophagogastric Cancer(1)	TCGA-DG-A2KL-01(cervix);BD121T(biliary_tract)
KDM6A	missense_variant	p.R1111C	c.3331C>T	2	2	4	1	83319	14472	2.53004	GENIE-DFCI-008662;GENIE-MSK-P-0006038	Pancreatic Cancer(1);Colorectal Cancer(1)	ATL077(haematopoietic_and_lymphoid_tissue);HT(haematopoietic_and_lymphoid_tissue)
KDM6B	missense_variant	p.S399T	c.1196G>C	2	2	4	2	118748	6299	4.11163	GENIE-DFCI-008045;GENIE-DFCI-008060	Endometrial Cancer(1);Colorectal Cancer(1)	TCGA-BJ-A3PT-01(thyroid);TCGA-85-6560-01(lung)
KDM6B	missense_variant	p.R102W	c.304C>T	3	1	4	10	115534	6299	2.91599	GENIE-DFCI-004264;GENIE-DFCI-005088;GENIE-DFCI-007383	Non-Small Cell Lung Cancer(1);Renal Cell Carcinoma(1);Cervical Cancer(1)	TCGA-HU-A4GQ-01(stomach)
KDR	missense_variant	p.G494E	c.1481G>A	3	1	4	0	121410	18966	4.38233	GENIE-MSK-P-0005703;GENIE-VICC-612351;GENIE-VICC-967401	Skin Cancer, Non-Melanoma(2);Melanoma(1)	LAU63(skin)
KDR	missense_variant	p.P956S	c.2866C>T	2	2	4	0	121410	18966	3.57814	GENIE-MSK-P-0001112;GENIE-MSK-P-0002914	Skin Cancer, Non-Melanoma(1);Melanoma(1)	DM14(skin);TCGA-EE-A29A-06(skin)
KDR	missense_variant	p.R962H	c.2885G>A	3	1	4	0	121410	18966	4.38233	GENIE-DFCI-006337;GENIE-DFCI-008845;GENIE-JHU-00043	Colorectal Cancer(2);Cancer of Unknown Primary(1)	KARPAS45(haematopoietic_and_lymphoid_tissue)
KDR	missense_variant	p.R1066C	c.3196C>T	2	2	4	0	121410	18966	3.57814	GENIE-MSK-P-0004600;GENIE-MSK-P-0004600	Prostate Cancer(2)	2296_T(lung);TCGA-QB-A6FS-06(skin)
KDR	missense_variant	p.D1312N	c.3934G>A	3	1	4	0	121410	18966	4.38233	GENIE-DFCI-004212;GENIE-DFCI-007110;GENIE-DFCI-007502	Breast Cancer(1);Colorectal Cancer(1);Cancer of Unknown Primary(1)	HT115(large_intestine)
KEAP1	missense_variant	p.G364C	c.1090G>T	3	1	4	0	121410	11814	5.55257	GENIE-MSK-P-0004659;GENIE-MSK-P-0005252;GENIE-MSK-P-0006878	Non-Small Cell Lung Cancer(3)	LUAD-S00488(lung)
KEAP1	missense_variant	p.T142M	c.425C>T	3	1	4	0	121410	11814	5.55257	GENIE-DFCI-000070;GENIE-DFCI-006819;GENIE-DFCI-008504	Endometrial Cancer(1);Non-Small Cell Lung Cancer(2)	587228(large_intestine)
KEAP1	missense_variant	p.V155F	c.463G>T	2	2	4	0	121410	11814	4.53364	GENIE-MSK-P-0004699;GENIE-MSK-P-0007131	Non-Small Cell Lung Cancer(2)	TCGA-22-4599-01(lung);TCGA-18-3407-01(lung)
KEAP1	missense_variant	p.R260L	c.779G>T	3	1	4	0	121410	11814	5.55257	GENIE-DFCI-000975;GENIE-MSK-P-0003537;GENIE-MSK-P-0005808	Non-Small Cell Lung Cancer(1);Breast Cancer(1);Renal Cell Carcinoma(1)	LUAD-B02477(lung)
KEAP1	missense_variant	p.R269W	c.805C>T	2	2	4	0	121410	11814	4.53364	GENIE-MSK-P-0001348;GENIE-MSK-P-0001348	Non-Small Cell Lung Cancer(2)	SM-4AX85(oesophagus);180T(liver)
KEAP1	missense_variant	p.G332C	c.994G>T	3	1	4	0	121410	11814	5.55257	GENIE-DFCI-000372;GENIE-MSK-P-0003964;GENIE-MSK-P-0007099	Non-Small Cell Lung Cancer(3)	13681(lung)
KIT	missense_variant	p.R49C	c.145C>T	2	2	4	1	121346	18966	2.69253	GENIE-DFCI-008331;GENIE-JHU-00304	Endometrial Cancer(1);Colorectal Cancer(1)	587228(large_intestine);2552052(large_intestine)
KIT	missense_variant	p.E53K	c.157G>A	2	2	4	1	121378	18966	2.69294	GENIE-DFCI-005561;GENIE-MSK-P-0002344	Skin Cancer, Non-Melanoma(1);Gestational Trophoblastic Disease(1)	1166416(haematopoietic_and_lymphoid_tissue);1166414(haematopoietic_and_lymphoid_tissue)
KIT	missense_variant	p.E761K	c.2281G>A	2	2	4	1	121318	18966	2.69216	GENIE-DFCI-005548;GENIE-MSK-P-0007319	Penile Cancer(1);Melanoma(1)	PD6130a(haematopoietic_and_lymphoid_tissue);1166415(haematopoietic_and_lymphoid_tissue)
KIT	missense_variant	p.V852I	c.2554G>A	3	1	4	4	121388	18966	2.27107	GENIE-DFCI-000525;GENIE-DFCI-006059;GENIE-DFCI-007409	Ovarian Cancer(1);Non-Small Cell Lung Cancer(1);Breast Cancer(1)	ACINAR01(pancreas)
KIT	missense_variant	p.L160V	c.478T>G	2	2	4	0	121410	18966	3.57814	GENIE-DFCI-003618;GENIE-MSK-P-0001983	Soft Tissue Sarcoma(1);Esophagogastric Cancer(1)	YUGISMO(skin);YUBARON(skin)
KIT	missense_variant	p.R177H	c.530G>A	2	2	4	0	121410	18966	3.57814	GENIE-MSK-P-0001042;GENIE-MSK-P-0004783	Skin Cancer, Non-Melanoma(1);Colorectal Cancer(1)	ATL090(haematopoietic_and_lymphoid_tissue);SUPT1(haematopoietic_and_lymphoid_tissue)
KIT	missense_variant	p.R19C	c.55C>T	3	1	4	0	121410	18966	4.38233	GENIE-DFCI-006950;GENIE-MSK-P-0004924;GENIE-MSK-P-0005731	Bladder Cancer(2);Cancer of Unknown Primary(1)	TCGA-DK-A1AC-01(urinary_tract)
KMT2A	missense_variant	p.H801Y	c.2401C>T	4	0	4	8	121266	14472	2.54484	GENIE-DFCI-006778;GENIE-DFCI-007583;GENIE-DFCI-007662;GENIE-VICC-254701	Head and Neck Cancer(1);Colorectal Cancer(2);Cancer of Unknown Primary(1)
KMT2C	missense_variant	p.R526C	c.1576C>T	2	2	4	7	120376	8208	1.94383	GENIE-MSK-P-0003255;GENIE-MSK-P-0005118	Melanoma(2)	YUTRAIN(skin);STC291(stomach)
KMT2D	missense_variant	p.P2894S	c.8680C>T	4	0	4	0	121410	14472	5.79294	GENIE-DFCI-009275;GENIE-MSK-P-0002125;GENIE-MSK-P-0003358;GENIE-VICC-134499	Skin Cancer, Non-Melanoma(2);Melanoma(2)
KRAS	missense_variant	p.D33E	c.99T>G	2	2	4	0	121410	18966	3.57814	GENIE-DFCI-003294;GENIE-MSK-P-0007676	Leukemia(1);Colorectal Cancer(1)	PD6955a(haematopoietic_and_lymphoid_tissue);16(haematopoietic_and_lymphoid_tissue)
LMO2	missense_variant	p.R102C	c.304C>T	2	2	4	0	121410	6299	6.20883	GENIE-DFCI-006388;GENIE-DFCI-007120	Endometrial Cancer(1);Esophagogastric Cancer(1)	TCGA-EB-A3XC-01(skin);TCGA-EE-A2MJ-06(skin)
LRP1B	missense_variant	p.R2443C	c.7327C>T	2	2	4	5	121256	832	8.96951	GENIE-VICC-422635;GENIE-VICC-967401	Skin Cancer, Non-Melanoma(1);Melanoma(1)	TCGA-D9-A6EA-06(skin);19M(skin)
LYN	missense_variant	p.E435K	c.1303G>A	2	2	4	0	121410	437	23.5725	GENIE-VICC-678813;GENIE-VICC-790097	Melanoma(2)	46M(skin);C086(NS)
MAP2K4	missense_variant	p.E273K	c.817G>A	2	2	4	0	121410	14902	4.03667	GENIE-DFCI-002067;GENIE-DFCI-007630	Breast Cancer(2)	PT35(skin);TCGA-A8-A093-01(breast)
MAP2K4	missense_variant	p.R287H	c.860G>A	3	1	4	0	121410	14902	4.94391	GENIE-DFCI-006349;GENIE-MSK-P-0000466;GENIE-VICC-462643	Breast Cancer(2);Leukemia(1)	TCGA-AA-A010-01(large_intestine)
MAP3K1	missense_variant	p.R854C	c.2560C>T	4	0	4	8	120554	14902	2.47242	GENIE-DFCI-000614;GENIE-DFCI-007385;GENIE-DFCI-008761;GENIE-MSK-P-0006612	Colorectal Cancer(1);Non-Small Cell Lung Cancer(1);Leukemia(1);Glioma(1)
MAP3K1	missense_variant	p.E1286V	c.3857A>T	4	0	4	5	120038	14902	3.19709	GENIE-DFCI-001997;GENIE-DFCI-009017;GENIE-GRCC-455f8771;GENIE-VICC-119725	Soft Tissue Sarcoma(1);Endometrial Cancer(1);Prostate Cancer(1);Colorectal Cancer(1)
MECOM	missense_variant	p.R120C	c.358C>T	2	2	4	3	121380	6299	3.62073	GENIE-DFCI-008331;GENIE-DFCI-009181	Endometrial Cancer(1);Colorectal Cancer(1)	TCGA-AP-A056-01(endometrium);TCGA-AA-A00N-01(large_intestine)
MED12	missense_variant	p.R438C	c.1312C>T	2	2	4	1	86332	8173	3.57529	GENIE-MSK-P-0000452;GENIE-MSK-P-0004379	Endometrial Cancer(1);Cervical Cancer(1)	TCGA-AX-A0J0-01(endometrium);PT21_2(skin)
MED12	missense_variant	p.Q27E	c.79C>G	3	1	4	0	121410	8173	6.67578	GENIE-MSK-P-0001100;GENIE-MSK-P-0003279;GENIE-MSK-P-0004790	Bladder Cancer(2);Non-Small Cell Lung Cancer(1)	TCGA-DK-A3WW-01(urinary_tract)
MEF2B	frameshift_variant	p.I6fs	c.15delA	3	1	4	0	121410	14472	5.01682	GENIE-MSK-P-0004362;GENIE-MSK-P-0006170;GENIE-MSK-P-0007406	Non-Hodgkin Lymphoma(1);Colorectal Cancer(2)	T3118(large_intestine)
MEF2B	missense_variant	p.S225F	c.674C>T	2	2	4	0	121410	14472	4.0962	GENIE-DFCI-002921;GENIE-MSK-P-0006155	Bladder Cancer(1);Melanoma(1)	CSCC-27-T(skin);PT19_2(skin)
MEF2B	missense_variant&splice_region_variant	p.S225F	c.674C>T	2	2	4	0	121410	14472	4.0962	GENIE-DFCI-002921;GENIE-MSK-P-0006155	Bladder Cancer(1);Melanoma(1)	CSCC-27-T(skin);PT19_2(skin)
MEN1	missense_variant	p.S38F	c.113C>T	4	0	4	0	121410	14472	5.79294	GENIE-MSK-P-0005733;GENIE-MSK-P-0005733;GENIE-MSK-P-0006662;GENIE-VICC-940748	Hepatobiliary Cancer(1);Melanoma(3)
MET	missense_variant	p.E355K	c.1063G>A	3	1	4	3	116158	18966	2.53614	GENIE-DFCI-005548;GENIE-JHU-00795;GENIE-JHU-00795	Melanoma(3)	2233658(skin)
MET	missense_variant	p.V504F	c.1510G>T	4	0	4	0	121410	18966	5.06029	GENIE-DFCI-002740;GENIE-DFCI-008252;GENIE-DFCI-008469;GENIE-VICC-803898	Thyroid Cancer(1);Non-Small Cell Lung Cancer(1);Leukemia(1);Gastrointestinal Stromal Tumor(1)
MITF	missense_variant	p.R223H	c.668G>A	3	1	4	1	120978	14472	4.16403	GENIE-DFCI-005371;GENIE-MSK-P-0002216;GENIE-MSK-P-0004038	Colorectal Cancer(1);Glioma(2)	LIM2551(large_intestine)
MLH1	missense_variant	p.S368L	c.1103C>T	3	1	4	3	120304	18966	2.59836	GENIE-DFCI-008961;GENIE-MSK-P-0002668;GENIE-MSK-P-0003872	Bladder Cancer(1);Melanoma(1);Glioma(1)	TCGA-FW-A3R5-06(skin)
MPL	missense_variant	p.R357Q	c.1070G>A	2	2	4	0	121410	18966	3.57814	GENIE-DFCI-000339;GENIE-DFCI-007127	Non-Small Cell Lung Cancer(1);Melanoma(1)	S04-45633-TP(skin);TCGA-ER-A19H-06(skin)
MPL	missense_variant	p.V507I	c.1519G>A	3	1	4	0	121410	18966	4.38233	GENIE-DFCI-009233;GENIE-MDA-1413;GENIE-MDA-740	Non-Small Cell Lung Cancer(1);Breast Cancer(2)	1614244(haematopoietic_and_lymphoid_tissue)
MPL	missense_variant	p.R592Q	c.1775G>A	2	2	4	0	121410	18966	3.57814	GENIE-DFCI-005024;GENIE-DFCI-006818	Myelodysplasia(1);Colorectal Cancer(1)	PD7394a(haematopoietic_and_lymphoid_tissue);PD11238a(haematopoietic_and_lymphoid_tissue)
MPL	stop_gained	p.W474*	c.1422G>A	4	0	4	0	18786	18966	1.99059	GENIE-DFCI-001601;GENIE-DFCI-003145;GENIE-DFCI-003309;GENIE-MSK-P-0001940	Prostate Cancer(1);Colorectal Cancer(1);Gastrointestinal Stromal Tumor(1);Non-Small Cell Lung Cancer(1)
MSH2	missense_variant	p.R534C	c.1600C>T	4	0	4	1	121298	14472	5.02452	GENIE-DFCI-002707;GENIE-DFCI-005494;GENIE-MSK-P-0001773;GENIE-VICC-367350	Soft Tissue Sarcoma(1);Breast Cancer(1);Non-Small Cell Lung Cancer(1);Melanoma(1)
MSH2	missense_variant	p.D167H	c.499G>C	4	0	4	13	121412	14472	1.72152	GENIE-DFCI-000184;GENIE-DFCI-003820;GENIE-DFCI-005896;GENIE-VICC-869563	Mesothelioma(1);Non-Small Cell Lung Cancer(1);Melanoma(1);Gastrointestinal Stromal Tumor(1)
MSH6	missense_variant	p.R361H	c.1082G>A	3	1	4	1	121308	14472	4.17018	GENIE-DFCI-001979;GENIE-DFCI-007795;GENIE-MSK-P-0005564	Endometrial Cancer(2);Glioma(1)	T578(large_intestine)
MSH6	missense_variant	p.E807K	c.2419G>A	4	0	4	1	120934	14472	5.01651	GENIE-DFCI-001411;GENIE-DFCI-003216;GENIE-DFCI-003703;GENIE-MSK-P-0001808	Endometrial Cancer(2);Non-Hodgkin Lymphoma(1);Colorectal Cancer(1)
MSH6	missense_variant	p.V867I	c.2599G>A	4	0	4	3	120216	14472	3.96409	GENIE-DFCI-003333;GENIE-DFCI-003488;GENIE-DFCI-007709;GENIE-VICC-953977	Bladder Cancer(1);Small Bowel Cancer(1);Renal Cell Carcinoma(1);Leukemia(1)
MSH6	missense_variant	p.R1095H	c.3284G>A	3	1	4	4	121372	14472	2.76174	GENIE-DFCI-001979;GENIE-DFCI-002414;GENIE-DFCI-002713	Endometrial Cancer(2);Colorectal Cancer(1)	TCGA-AA-3715-01(large_intestine)
MTOR	missense_variant	p.A469T	c.1405G>A	3	1	4	2	121334	14902	3.5149	GENIE-DFCI-000644;GENIE-DFCI-002470;GENIE-GRCC-067457e2	Ovarian Cancer(1);Miscellaneous Brain Tumor(1);Breast Cancer(1)	TCGA-AA-3715-01(large_intestine)
MTOR	missense_variant	p.L1460P	c.4379T>C	2	2	4	0	121410	14902	4.03667	GENIE-MSK-P-0005952;GENIE-VICC-116906	Pancreatic Cancer(1);Renal Cell Carcinoma(1)	TCGA-BP-5175-01(kidney);TCGA-B0-5701-01(kidney)
MTOR	missense_variant	p.R1482C	c.4444C>T	2	2	4	0	121410	14902	4.03667	GENIE-DFCI-007795;GENIE-MSK-P-0003555	Bladder Cancer(1);Glioma(1)	C467(large_intestine);TCGA-HJ-7597-01(stomach)
MTOR	missense_variant	p.C1483R	c.4447T>C	2	2	4	0	121410	14902	4.03667	GENIE-DFCI-002412;GENIE-MSK-P-0003849	Germ Cell Tumor(1);Colorectal Cancer(1)	BK0004(kidney);TCGA-06-0747-01(central_nervous_system)
MTOR	missense_variant	p.C1483Y	c.4448G>A	2	2	4	0	121410	14902	4.03667	GENIE-DFCI-009302;GENIE-MSK-P-0006055	Leukemia(1);Renal Cell Carcinoma(1)	TCGA-B0-5696-01(kidney);tumor_4194891(haematopoietic_and_lymphoid_tissue)
MTOR	missense_variant	p.A2420V	c.7259C>T	3	1	4	0	121410	14902	4.94391	GENIE-DFCI-008009;GENIE-MSK-P-0003254;GENIE-MSK-P-0004798	Colorectal Cancer(3)	TCGA-FS-A4FC-06(skin)
MUTYH	missense_variant	p.R291H	c.872G>A	3	1	4	6	120570	14472	2.19356	GENIE-DFCI-003977;GENIE-MSK-P-0004382;GENIE-MSK-P-0004567	Bladder Cancer(1);Endometrial Cancer(1);Non-Small Cell Lung Cancer(1)	T36(large_intestine)
MYBL1	missense_variant	p.A562V	c.1685C>T	3	1	4	3	98080	6299	4.52257	GENIE-DFCI-005400;GENIE-DFCI-006734;GENIE-DFCI-008107	Glioma(1);Colorectal Cancer(2)	T207(large_intestine)
MYC	missense_variant	p.R450W	c.1348C>T	4	0	4	2	112880	14472	4.26842	GENIE-DFCI-005400;GENIE-DFCI-009787;GENIE-VICC-182523;GENIE-VICC-182523	Ovarian Cancer(2);Glioma(1);Leukemia(1)
MYC	missense_variant	p.P74L	c.221C>T	4	0	4	0	121410	14472	5.79294	GENIE-DFCI-000087;GENIE-DFCI-004536;GENIE-DFCI-006213;GENIE-MSK-P-0004742	Myelodysplasia(1);Ovarian Cancer(1);Non-Small Cell Lung Cancer(1);Leukemia(1)
MYCN	missense_variant	p.R373Q	c.1118G>A	3	1	4	0	121410	14472	5.01682	GENIE-DFCI-006840;GENIE-MSK-P-0000865;GENIE-MSK-P-0004865	Melanoma(2);Colorectal Cancer(1)	T464(large_intestine)
MYCN	missense_variant	p.D396N	c.1186G>A	3	1	4	0	121410	14472	5.01682	GENIE-MSK-P-0000686;GENIE-MSK-P-0005285;GENIE-VICC-647513	Endometrial Cancer(1);Non-Small Cell Lung Cancer(1);Melanoma(1)	T3149(large_intestine)
MYCN	missense_variant	p.P44S	c.130C>T	2	2	4	0	121410	14472	4.0962	GENIE-DFCI-003528;GENIE-DFCI-007207	Skin Cancer, Non-Melanoma(1);Glioma(1)	2521243(skin);PT27(skin)
NBN	missense_variant	p.V314M	c.940G>A	3	1	4	2	121348	14472	3.57616	GENIE-DFCI-006393;GENIE-DFCI-007333;GENIE-MSK-P-0000944	Soft Tissue Sarcoma(1);Pancreatic Cancer(1);Glioma(1)	CHEWS036(bone)
NEGR1	missense_variant	p.R90Q	c.269G>A	3	1	4	0	121410	7751	6.8551	GENIE-DFCI-006405;GENIE-DFCI-008778;GENIE-MSK-P-0005455	Non-Small Cell Lung Cancer(1);Colorectal Cancer(2)	cSCCP4(skin)
NEGR1	missense_variant	p.D208V	c.623A>T	3	1	4	0	121410	7751	6.8551	GENIE-DFCI-000434;GENIE-DFCI-006756;GENIE-MSK-P-0007312	Bladder Cancer(1);Pancreatic Cancer(1);Glioma(1)	CHEWS010(bone)
NF1	missense_variant	p.T1295A	c.3883A>G	4	0	4	12	121382	14902	1.80296	GENIE-DFCI-007755;GENIE-DFCI-008487;GENIE-VICC-142723;GENIE-VICC-859869	Endometrial Cancer(1);Non-Small Cell Lung Cancer(2);Thyroid Cancer(1)
NF1	missense_variant	p.R156H	c.467G>A	3	1	4	1	121046	14902	4.0997	GENIE-DFCI-009181;GENIE-MSK-P-0001042;GENIE-MSK-P-0004379	Skin Cancer, Non-Melanoma(1);Endometrial Cancer(1);Colorectal Cancer(1)	TCGA-AP-A0LM-01(endometrium)
NF1	missense_variant	p.R1695W	c.5083C>T	2	2	4	0	121410	14902	4.03667	GENIE-DFCI-005400;GENIE-DFCI-008425	Glioma(1);Colorectal Cancer(1)	587224(large_intestine);P100(large_intestine)
NF1	missense_variant	p.A1858T	c.5572G>A	2	2	4	0	121410	14902	4.03667	GENIE-MSK-P-0001042;GENIE-MSK-P-0007296	Skin Cancer, Non-Melanoma(1);Colorectal Cancer(1)	587284(large_intestine);TCGA-23-2078-01(ovary)
NF1	missense_variant	p.S2495F	c.7484C>T	3	1	4	2	121360	14902	3.51535	GENIE-DFCI-001565;GENIE-DFCI-007492;GENIE-DFCI-007748	Endometrial Cancer(1);Non-Small Cell Lung Cancer(1);Embryonal Tumor(1)	MEL-JWCI-WGS-1(skin)
NF2	missense_variant	p.R418C	c.1252C>T	2	2	4	3	94484	14472	1.76035	GENIE-DFCI-005561;GENIE-DFCI-006245	Skin Cancer, Non-Melanoma(1);Glioma(1)	TCGA-BS-A0UF-01(endometrium);TCGA-AP-A056-01(endometrium)
NFE2L2	missense_variant	p.D77H	c.229G>C	2	2	4	0	121410	14902	4.03667	GENIE-GRCC-2c8cdfde;GENIE-MSK-P-0003132	Non-Small Cell Lung Cancer(1);Head and Neck Cancer(1)	TCGA-EK-A2PI-01(cervix);ESCC_57(oesophagus)
NFKBIA	missense_variant	p.E6K	c.16G>A	3	1	4	0	121410	11671	5.58649	GENIE-DFCI-003914;GENIE-MSK-P-0003055;GENIE-MSK-P-0003161	Bladder Cancer(1);"Skin Cancer, Non-Melanoma"(1);Non-Small Cell Lung Cancer(1)	CACO2(large_intestine)
NOTCH1	missense_variant	p.N390S	c.1169A>G	2	2	4	0	121410	18966	3.57814	GENIE-DFCI-009352;GENIE-MSK-P-0006049	Skin Cancer, Non-Melanoma(1);Head and Neck Cancer(1)	TCGA-FG-5962-01(central_nervous_system);TCGA-22-5480-01(lung)
NOTCH1	missense_variant	p.G481S	c.1441G>A	3	1	4	0	121410	18966	4.38233	GENIE-DFCI-004268;GENIE-DFCI-006276;GENIE-DFCI-009352	Bladder Cancer(1);"Skin Cancer, Non-Melanoma"(1);Head and Neck Cancer(1)	HN_62863(upper_aerodigestive_tract)
NOTCH1	missense_variant	p.R1962H	c.5885G>A	3	1	4	0	121410	18966	4.38233	GENIE-DFCI-001402;GENIE-DFCI-007250;GENIE-DFCI-008076	Thyroid Cancer(1);Colorectal Cancer(1);Non-Small Cell Lung Cancer(1)	TCGA-F1-A448-01(stomach)
NOTCH2	missense_variant	p.E710K	c.2128G>A	2	2	4	3	121332	14902	2.08203	GENIE-DFCI-006187;GENIE-DFCI-009243	Non-Small Cell Lung Cancer(1);Leukemia(1)	DLD1(large_intestine);HCT15(large_intestine)
NOTCH2	missense_variant	p.R1931H	c.5792G>A	2	2	4	1	121196	14902	3.09058	GENIE-MSK-P-0003570;GENIE-VICC-900311	Non-Small Cell Lung Cancer(1);Breast Cancer(1)	MM04T(endometrium);TCGA-24-1558-01(ovary)
NOTCH2	missense_variant	p.R2044C	c.6130C>T	3	1	4	0	121410	14902	4.94391	GENIE-DFCI-002588;GENIE-DFCI-005400;GENIE-MSK-P-0006612	Endometrial Cancer(1);Glioma(1);Colorectal Cancer(1)	YURAY(skin)
NOTCH3	frameshift_variant	p.P42fs	c.124delC	2	2	4	0	121410	8173	5.45073	GENIE-MSK-P-0000684;GENIE-MSK-P-0006368	Non-Small Cell Lung Cancer(2)	KM12(large_intestine);TCGA-AD-5900-01(large_intestine)
NOTCH3	missense_variant	p.R1848H	c.5543G>A	3	1	4	0	121410	8173	6.67578	GENIE-MSK-P-0004364;GENIE-MSK-P-0004364;GENIE-MSK-P-0004364	Pancreatic Cancer(3)	tumor_4107137(haematopoietic_and_lymphoid_tissue)
NOTCH3	missense_variant	p.R244Q	c.731G>A	2	2	4	4	120518	8173	2.71018	GENIE-MSK-P-0005159;GENIE-VICC-784104	Ampullary Carcinoma(1);Melanoma(1)	TCGA-AP-A0LM-01(endometrium);TCGA-EE-A2MR-06(skin)
NTRK1	missense_variant	p.E413K	c.1237G>A	3	1	4	0	121410	14472	5.01682	GENIE-DFCI-002990;GENIE-DFCI-008331;GENIE-MSK-P-0006612	Skin Cancer, Non-Melanoma(1);Endometrial Cancer(1);Colorectal Cancer(1)	ESO-0079(oesophagus)
NTRK1	missense_variant	p.R686H	c.2057G>A	4	0	4	2	119748	14472	4.41362	GENIE-DFCI-003768;GENIE-DFCI-008710;GENIE-MSK-P-0002898;GENIE-VICC-380719	Non-Hodgkin Lymphoma(1);Prostate Cancer(1);Leukemia(1);Colorectal Cancer(1)
NTRK1	missense_variant	p.R748Q	c.2243G>A	2	2	4	0	121410	14472	4.0962	GENIE-DFCI-004098;GENIE-MSK-P-0000391	Non-Small Cell Lung Cancer(1);Prostate Cancer(1)	HCC87T(liver);HCC87(liver)
NTRK2	missense_variant	p.V622I	c.1864G>A	4	0	4	3	121148	14472	3.98246	GENIE-DFCI-000497;GENIE-DFCI-005299;GENIE-DFCI-006819;GENIE-VICC-887238	Bladder Cancer(1);Endometrial Cancer(1);Prostate Cancer(1);Gastrointestinal Neuroendocrine Tumor(1)
NTRK2	missense_variant	p.A678T	c.2032G>A	4	0	4	0	121410	14472	5.79294	GENIE-DFCI-002470;GENIE-DFCI-003092;GENIE-DFCI-008002;GENIE-MSK-P-0004754	Ovarian Cancer(1);Endometrial Cancer(1);Non-Hodgkin Lymphoma(1);Colorectal Cancer(1)
NTRK3	missense_variant	p.D499N	c.1495G>A	4	0	4	9	118284	14472	2.29866	GENIE-DFCI-004163;GENIE-DFCI-008287;GENIE-DFCI-008950;GENIE-VICC-176342	CNS Cancer(1);Gastrointestinal Neuroendocrine Tumor(1);Melanoma(1);Non-Small Cell Lung Cancer(1)
NTRK3	missense_variant	p.P577S	c.1729C>T	2	2	4	0	121410	14472	4.0962	GENIE-DFCI-000339;GENIE-DFCI-005282	Melanoma(1);Head and Neck Cancer(1)	TCGA-D3-A2JF-06(skin);CSCC-11-T(skin)
NTRK3	missense_variant	p.D609N	c.1825G>A	2	2	4	1	121272	14472	3.1432	GENIE-MSK-P-0001042;GENIE-VICC-458744	Skin Cancer, Non-Melanoma(1);Melanoma(1)	TCGA-B8-4148-01(kidney);TCGA-BT-A20R-01(urinary_tract)
NTRK3	missense_variant	p.R721C	c.2161C>T	2	2	4	0	121410	14472	4.0962	GENIE-MSK-P-0001112;GENIE-VICC-923284	Skin Cancer, Non-Melanoma(1);Melanoma(1)	TCGA-EE-A29V-06(skin);TCGA-FW-A3R5-06(skin)
NTRK3	missense_variant	p.P120H	c.359C>A	2	2	4	0	121410	14472	4.0962	GENIE-MSK-P-0000323;GENIE-MSK-P-0002957	Non-Small Cell Lung Cancer(1);Small Cell Lung Cancer(1)	HCC100(liver);HCC100T(liver)
PAK7	missense_variant	p.E447K	c.1339G>A	2	2	4	0	121410	7341	5.75133	GENIE-MSK-P-0003529;GENIE-MSK-P-0006621	Melanoma(1);Glioma(1)	TCGA-ER-A193-06(skin);PT37(skin)
PAK7	missense_variant	p.E542K	c.1624G>A	3	1	4	0	121410	7341	7.04393	GENIE-MSK-P-0000686;GENIE-MSK-P-0001603;GENIE-MSK-P-0007561	Melanoma(3)	TCGA-EE-A2GJ-06(skin)
PARK2	missense_variant	p.V456I	c.1366G>A	4	0	4	5	116122	14077	3.24931	GENIE-DFCI-006989;GENIE-DFCI-008773;GENIE-MSK-P-0004115;GENIE-MSK-P-0005971	Pancreatic Cancer(1);Melanoma(1);Esophagogastric Cancer(2)
PARK2	missense_variant	p.D86N	c.256G>A	3	1	4	0	121410	14077	5.08672	GENIE-DFCI-003082;GENIE-DFCI-006304;GENIE-MSK-P-0005919	Esophagogastric Cancer(1);Renal Cell Carcinoma(1);Colorectal Cancer(1)	S04-45633-TP(skin)
PDGFRA	missense_variant	p.R383H	c.1148G>A	3	1	4	0	121410	18966	4.38233	GENIE-DFCI-001989;GENIE-DFCI-002647;GENIE-DFCI-005906	Ovarian Cancer(1);Hepatobiliary Cancer(1);Non-Small Cell Lung Cancer(1)	P22(large_intestine)
PDGFRA	missense_variant	p.A491T	c.1471G>A	3	1	4	4	121360	18966	2.27067	GENIE-DFCI-001695;GENIE-DFCI-006124;GENIE-DFCI-006236	Mesothelioma(1);Glioma(2)	TCGA-C4-A0F6-01(urinary_tract)
PDGFRA	missense_variant	p.S847L	c.2540C>T	2	2	4	3	121394	18966	1.73258	GENIE-DFCI-007204;GENIE-MSK-P-0005366	Skin Cancer, Non-Melanoma(1);Melanoma(1)	TCGA-D3-A3CB-06(skin);DM17(skin)
PDGFRA	missense_variant	p.S890F	c.2669C>T	2	2	4	0	121410	18966	3.57814	GENIE-DFCI-005552;GENIE-MSK-P-0007277	Skin Cancer, Non-Melanoma(2)	41T(skin);TCGA-ER-A199-06(skin)
PDGFRA	missense_variant	p.V140M	c.418G>A	2	2	4	3	121368	18966	1.73228	GENIE-DFCI-004885;GENIE-MSK-P-0003841	Soft Tissue Sarcoma(1);Bladder Cancer(1)	587248(large_intestine);8057680(pancreas)
PDGFRB	missense_variant	p.D776N	c.2326G>A	2	2	4	3	121300	14472	2.1261	GENIE-DFCI-007154;GENIE-MSK-P-0000686	Gastrointestinal Neuroendocrine Tumor(1);Melanoma(1)	TCGA-AN-A046-01(breast);DM55(skin)
PDGFRB	missense_variant	p.D111N	c.331G>A	3	1	4	3	117990	14472	3.06821	GENIE-DFCI-001637;GENIE-MSK-P-0006124;GENIE-VICC-958259	Bladder Cancer(1);Renal Cell Carcinoma(1);Colorectal Cancer(1)	DM55(skin)
PIK3CA	missense_variant	p.R617W	c.1849C>T	2	2	4	1	118832	18966	2.65971	GENIE-DFCI-007928;GENIE-MSK-P-0007319	Endometrial Cancer(1);Penile Cancer(1)	2134(endometrium);TCGA-D1-A103-01(endometrium)
PIK3CA	missense_variant	p.G122D	c.365G>A	2	2	4	0	121410	18966	3.57814	GENIE-DFCI-002653;GENIE-MSK-P-0004696	Endometrial Cancer(1);Non-Small Cell Lung Cancer(1)	TCGA-A3-3367-01(kidney);E28259(large_intestine)
PIK3CA	missense_variant	p.I311V	c.931A>G	2	2	4	3	120752	18966	1.72518	GENIE-DFCI-001549;GENIE-DFCI-002613	CNS Cancer(1);Leukemia(1)	1502133(autonomic_ganglia);1502134(autonomic_ganglia)
PIK3CA	stop_gained	p.R1023*	c.3067C>T	2	2	4	0	121410	18966	3.57814	GENIE-DFCI-003216;GENIE-DFCI-008742	Endometrial Cancer(1);Colorectal Cancer(1)	2478184(ovary);1109(endometrium)
PIK3CG	missense_variant	p.E781K	c.2341G>A	2	2	4	6	121138	8173	2.17135	GENIE-MSK-P-0005594;GENIE-VICC-113291	Anal Cancer(1);Melanoma(1)	TCGA-B5-A11E-01(endometrium);TCGA-B5-A0JY-01(endometrium)
PIK3CG	missense_variant	p.T128M	c.383C>T	3	1	4	1	115780	8173	5.51294	GENIE-MSK-P-0001479;GENIE-MSK-P-0005883;GENIE-VICC-946357	Soft Tissue Sarcoma(1);Endometrial Cancer(1);Hepatobiliary Cancer(1)	PCSI_0162_Pa_P_526(pancreas)
PIK3CG	missense_variant	p.R273H	c.818G>A	2	2	4	0	121410	8173	5.45073	GENIE-MSK-P-0006465;GENIE-VICC-458449	Glioma(2)	HCC2998(large_intestine);HCC2998(large_intestine)
PIK3R1	missense_variant	p.N564K	c.1692C>G	2	2	4	0	121410	14902	4.03667	GENIE-DFCI-002022;GENIE-DFCI-006429	Endometrial Cancer(1);Glioma(1)	Jijoye(haematopoietic_and_lymphoid_tissue);TCGA-BS-A0TJ-01(endometrium)
PIK3R1	missense_variant	p.S208Y	c.623C>A	3	1	4	0	121410	14902	4.94391	GENIE-DFCI-001984;GENIE-DFCI-008742;GENIE-MSK-P-0004865	Endometrial Cancer(1);Colorectal Cancer(2)	TCGA-EI-6917-01(large_intestine)
PIK3R3	frameshift_variant	p.Q189fs	c.565delC	2	2	4	0	121410	7341	5.75133	GENIE-MSK-P-0001859;GENIE-MSK-P-0001859	Prostate Cancer(2)	6115224(prostate);6115224(prostate)
PIM1	missense_variant	p.L25V	c.73C>G	2	2	4	1	114784	13640	3.15069	GENIE-DFCI-000832;GENIE-MSK-P-0005926	Miscellaneous Brain Tumor(1);Non-Hodgkin Lymphoma(1)	GHE1438(haematopoietic_and_lymphoid_tissue);FL004(haematopoietic_and_lymphoid_tissue)
PMS1	missense_variant	p.R93C	c.277C>T	3	1	4	1	121332	13640	4.30617	GENIE-DFCI-009341;GENIE-MSK-P-0002157;GENIE-MSK-P-0006612	Endometrial Cancer(1);Melanoma(1);Colorectal Cancer(1)	ESO-536(oesophagus)
PMS2	missense_variant	p.E5K	c.13G>A	3	1	4	0	121410	14472	5.01682	GENIE-MSK-P-0003024;GENIE-MSK-P-0003433;GENIE-MSK-P-0003858	Bladder Cancer(3)	S02350(soft_tissue)
PMS2	missense_variant	p.R107W	c.319C>T	2	2	4	1	113660	14472	3.03002	GENIE-DFCI-005561;GENIE-MSK-P-0004379	Skin Cancer, Non-Melanoma(1);Endometrial Cancer(1)	sysucc-882T(large_intestine);TCGA-IH-A3EA-01(skin)
PRF1	missense_variant	p.T369M	c.1106C>T	2	2	4	8	114342	6299	2.10093	GENIE-DFCI-003263;GENIE-DFCI-009015	Breast Cancer(1);Glioma(1)	8067520(pancreas);B59(urinary_tract)
PRPF40B	frameshift_variant	p.M24fs	c.69delC	2	2	4	0	121410	6299	6.20883	GENIE-DFCI-002653;GENIE-DFCI-004065	Endometrial Cancer(2)	RKO(large_intestine);EGC8(stomach)
PTCH1	missense_variant	p.R1341C	c.4021C>T	4	0	4	3	115408	14472	3.86795	GENIE-DFCI-002849;GENIE-DFCI-008062;GENIE-MSK-P-0003433;GENIE-MSK-P-0004910	Soft Tissue Sarcoma(1);Bladder Cancer(1);Non-Small Cell Lung Cancer(1);Prostate Cancer(1)
PTEN	missense_variant	p.V85F	c.253G>T	2	2	4	0	121410	18966	3.57814	GENIE-MSK-P-0004840;GENIE-MSK-P-0006849	Endometrial Cancer(1);Germ Cell Tumor(1)	2509048(central_nervous_system);TCGA-16-0846-01(central_nervous_system)
PTEN	missense_variant	p.D92V	c.275A>T	2	2	4	0	121410	18966	3.57814	GENIE-DFCI-001021;GENIE-MSK-P-0004316	Endometrial Cancer(1);Breast Cancer(1)	S65699(endometrium);1493657(endometrium)
PTEN	missense_variant	p.A120T	c.358G>A	2	2	4	0	121410	18966	3.57814	GENIE-MSK-P-0006970;GENIE-MSK-P-0006970	Glioma(2)	1934274(large_intestine);1934275(large_intestine)
PTEN	missense_variant	p.I122N	c.365T>A	2	2	4	0	121410	18966	3.57814	GENIE-JHU-00957;GENIE-MSK-P-0003805	Colorectal Cancer(1);Glioma(1)	1493673(endometrium);2552048(large_intestine)
PTEN	missense_variant	p.M134I	c.402G>C	2	2	4	0	121410	18966	3.57814	GENIE-DFCI-004095;GENIE-VICC-154221	Non-Small Cell Lung Cancer(1);Breast Cancer(1)	TCGA-D1-A17N-01(endometrium);RL95-2(endometrium)
PTEN	missense_variant	p.Y138C	c.413A>G	2	2	4	0	121410	18966	3.57814	GENIE-DFCI-000471;GENIE-DFCI-001765	Prostate Cancer(1);Colorectal Cancer(1)	NCI-H196(lung);TCGA-B5-A0K7-01(endometrium)
PTEN	missense_variant	p.Q171R	c.512A>G	3	1	4	0	121410	18966	4.38233	GENIE-DFCI-008428;GENIE-MSK-P-0006414;GENIE-MSK-P-0007566	Endometrial Cancer(1);Breast Cancer(1);Esophagogastric Cancer(1)	2211823(central_nervous_system)
PTEN	missense_variant	p.M198K	c.593T>A	2	2	4	0	121410	18966	3.57814	GENIE-MSK-P-0002825;GENIE-MSK-P-0002825	Renal Cell Carcinoma(2)	1177759(endometrium);TCGA-AC-A2FF-01(breast)
PTEN	missense_variant	p.L25F	c.75G>C	2	2	4	0	121410	18966	3.57814	GENIE-DFCI-006978;GENIE-MSK-P-0002311	Bladder Cancer(2)	Br301T(central_nervous_system);1309864(endometrium)
PTEN	missense_variant	p.I33S	c.98T>G	2	2	4	0	121410	18966	3.57814	GENIE-DFCI-003022;GENIE-MSK-P-0003778	Endometrial Cancer(1);Breast Cancer(1)	TCGA-B5-A0K6-01(endometrium);S66111(endometrium)
PTPN11	missense_variant	p.R498W	c.1492C>T	2	2	4	0	121410	18966	3.57814	GENIE-DFCI-004991;GENIE-DFCI-005816	Glioma(2)	PD11388a(breast);SJHGG010_D(central_nervous_system)
PTPRD	missense_variant	p.P711S	c.2131C>T	2	2	4	0	121410	10989	4.70074	GENIE-DFCI-007020;GENIE-MSK-P-0003182	Skin Cancer, Non-Melanoma(1);Non-Small Cell Lung Cancer(1)	Pat_66_A(NS);DM14(skin)
PTPRD	missense_variant	p.R716C	c.2146C>T	2	2	4	0	121410	10989	4.70074	GENIE-MSK-P-0000290;GENIE-MSK-P-0004214	Bladder Cancer(1);Melanoma(1)	DM16(skin);LUAD-B00915(lung)
PTPRD	missense_variant	p.G807E	c.2420G>A	2	2	4	0	121410	10989	4.70074	GENIE-DFCI-007020;GENIE-DFCI-007164	Non-Small Cell Lung Cancer(1);Melanoma(1)	CSCC-44-T(skin);TCGA-EB-A44O-01(skin)
PTPRD	missense_variant	p.E906K	c.2716G>A	2	2	4	0	121410	10989	4.70074	GENIE-MSK-P-0001744;GENIE-MSK-P-0006725	Bladder Cancer(1);"Skin Cancer, Non-Melanoma"(1)	DM37(skin);TCGA-ER-A19L-06(skin)
PTPRD	missense_variant	p.S1080L	c.3239C>T	2	2	4	0	121410	10989	4.70074	GENIE-DFCI-008019;GENIE-MSK-P-0003871	Melanoma(2)	DM51(skin);YURAY(skin)
PTPRD	missense_variant	p.S1841L	c.5522C>T	2	2	4	0	121410	10989	4.70074	GENIE-DFCI-002299;GENIE-MSK-P-0003560	Skin Cancer, Non-Melanoma(1);Melanoma(1)	Pat_28_B(NS);CSCC-31-T(skin)
PTPRD	missense_variant	p.R232H	c.695G>A	2	2	4	0	121410	10989	4.70074	GENIE-MSK-P-0001246;GENIE-MSK-P-0003831	Anal Cancer(1);Thyroid Cancer(1)	HCC074T(liver);TCGA-CG-5721-01(stomach)
PTPRD	missense_variant&splice_region_variant	p.P711S	c.2131C>T	2	2	4	0	121410	10989	4.70074	GENIE-DFCI-007020;GENIE-MSK-P-0003182	Skin Cancer, Non-Melanoma(1);Non-Small Cell Lung Cancer(1)	Pat_66_A(NS);DM14(skin)
PTPRS	frameshift_variant	p.P622fs	c.1864delC	3	1	4	0	121410	7341	7.04393	GENIE-MSK-P-0001685;GENIE-MSK-P-0005151;GENIE-MSK-P-0007147	Colorectal Cancer(3)	T3503(large_intestine)
PTPRS	missense_variant	p.R714H	c.2141G>A	2	2	4	0	121410	7341	5.75133	GENIE-MSK-P-0000997;GENIE-MSK-P-0000997	Colorectal Cancer(2)	STC232(stomach);587278(large_intestine)
PTPRS	missense_variant	p.R1102H	c.3305G>A	3	1	4	1	121002	7341	5.96683	GENIE-MSK-P-0001237;GENIE-MSK-P-0006394;GENIE-MSK-P-0007565	Pancreatic Cancer(1);Colorectal Cancer(2)	sysucc-1062T(large_intestine)
PTPRS	missense_variant	p.T1491M	c.4472C>T	2	2	4	1	119448	7341	4.51473	GENIE-MSK-P-0000988;GENIE-MSK-P-0001703	Bladder Cancer(1);Colorectal Cancer(1)	STC291(stomach);NPC15F(upper_aerodigestive_tract)
PTPRS	missense_variant	p.R1492W	c.4474C>T	2	2	4	4	119454	7341	2.8889	GENIE-MSK-P-0006557;GENIE-MSK-P-0006863	Renal Cell Carcinoma(1);Colorectal Cancer(1)	TCGA-F4-6570-01(large_intestine);TCGA-BR-7707-01(stomach)
PTPRS	missense_variant	p.T327M	c.980C>T	2	2	4	2	111100	7341	3.63328	GENIE-MSK-P-0004018;GENIE-MSK-P-0007311	Colorectal Cancer(1);Esophagogastric Cancer(1)	sysucc-783T(large_intestine);T2621(large_intestine)
RAD50	missense_variant	p.R587C	c.1759C>T	3	1	4	3	119930	8173	4.37196	GENIE-MSK-P-0006612;GENIE-MSK-P-0007147;GENIE-VICC-531018	Breast Cancer(1);Colorectal Cancer(2)	TCGA-HU-A4GN-01(stomach)
RAF1	missense_variant	p.R391W	c.1171A>T	3	1	4	1	121390	14472	4.17171	GENIE-DFCI-002827;GENIE-MSK-P-0003146;GENIE-VICC-917984	Melanoma(1);Non-Small Cell Lung Cancer(1);Breast Cancer(1)	1432-01-04TD(haematopoietic_and_lymphoid_tissue)
RARA	missense_variant	p.G289R	c.865G>A	2	2	4	0	121410	14472	4.0962	GENIE-DFCI-009065;GENIE-MSK-P-0003361	Breast Cancer(1);Colorectal Cancer(1)	1015(breast);1015-stroma(breast)
RASA1	missense_variant	p.R427Q	c.1280G>A	2	2	4	4	119476	7341	2.88924	GENIE-MSK-P-0004865;GENIE-MSK-P-0007319	Penile Cancer(1);Colorectal Cancer(1)	TCGA-CA-6717-01(large_intestine);TCGA-AX-A0J0-01(endometrium)
RB1	missense_variant	p.E533K	c.1597G>A	4	0	4	0	121410	18966	5.06029	GENIE-DFCI-006327;GENIE-DFCI-008348;GENIE-MSK-P-0004865;GENIE-MSK-P-0006612	Endometrial Cancer(2);Colorectal Cancer(2)
RB1	missense_variant	p.R668H	c.2003G>A	3	1	4	5	121402	18966	1.98484	GENIE-DFCI-004606;GENIE-VICC-255130;GENIE-VICC-270802	Appendiceal Cancer(1);Breast Cancer(1);Colorectal Cancer(1)	PD8731a(haematopoietic_and_lymphoid_tissue)
RECQL4	missense_variant	p.E407K	c.1219G>A	3	1	4	10	115986	10552	1.92212	GENIE-DFCI-007491;GENIE-DFCI-007708;GENIE-DFCI-008582	Endometrial Cancer(1);Non-Hodgkin Lymphoma(1);Leukemia(1)	TCGA-BR-4257-01(stomach)
RECQL4	missense_variant	p.R248H	c.743G>A	3	1	4	3	113598	10552	3.64531	GENIE-MSK-P-0003103;GENIE-MSK-P-0004362;GENIE-MSK-P-0004457	Mesothelioma(1);Melanoma(1);Colorectal Cancer(1)	SNUH_G76_S1(haematopoietic_and_lymphoid_tissue)
REL	missense_variant	p.R45Q	c.134G>A	2	2	4	0	121410	14472	4.0962	GENIE-DFCI-003216;GENIE-MSK-P-0005021	Bladder Cancer(1);Endometrial Cancer(1)	TCGA-HU-8602-01(stomach);T670(large_intestine)
RET	missense_variant	p.T451M	c.1352C>T	2	2	4	2	121326	18966	2.13389	GENIE-DFCI-007207;GENIE-MSK-P-0007746	Skin Cancer, Non-Melanoma(1);Colorectal Cancer(1)	TCGA-D7-A4YV-01(stomach);TCGA-D1-A160-01(endometrium)
RHOA	missense_variant	p.R68C	c.202C>T	2	2	4	0	121410	7341	5.75133	GENIE-MSK-P-0005021;GENIE-MSK-P-0007319	Bladder Cancer(1);Penile Cancer(1)	Pat_08_A(NS);Pat_08_B(NS)
RNF43	missense_variant	p.R286Q	c.857G>A	2	2	4	0	121410	8173	5.45073	GENIE-MSK-P-0003483;GENIE-MSK-P-0006260	Pancreatic Cancer(1);Colorectal Cancer(1)	TCGA-D5-6540-01(large_intestine);TCGA-BR-4201-01(stomach)
ROS1	missense_variant	p.D725N	c.2173G>A	2	2	4	4	121390	14902	1.75824	GENIE-MSK-P-0000950;GENIE-MSK-P-0005824	Small Bowel Cancer(1);Colorectal Cancer(1)	TCGA-BP-4159-01(kidney);TCGA-AA-A00N-01(large_intestine)
ROS1	missense_variant	p.E1943K	c.5827G>A	2	2	4	0	121410	14902	4.03667	GENIE-DFCI-007582;GENIE-MSK-P-0002490	Melanoma(1);Head and Neck Cancer(1)	TCGA-D9-A3Z1-06(skin);YUOMEGA(skin)
ROS1	stop_gained	p.E2201*	c.6601G>T	3	1	4	0	121410	14902	4.94391	GENIE-DFCI-001411;GENIE-DFCI-007508;GENIE-MSK-P-0005124	Endometrial Cancer(1);Non-Small Cell Lung Cancer(1);Colorectal Cancer(1)	TCGA-CA-6717-01(large_intestine)
RPS6KA4	missense_variant	p.S236L	c.707C>T	2	2	4	1	117014	7341	4.46555	GENIE-MSK-P-0004863;GENIE-MSK-P-0006069	Anal Cancer(1);Non-Small Cell Lung Cancer(1)	HCC2218(breast);HCC2218(breast)
RPTOR	missense_variant	p.R404W	c.1210C>T	2	2	4	0	121410	8173	5.45073	GENIE-MSK-P-0005548;GENIE-MSK-P-0007270	Non-Hodgkin Lymphoma(1);Colorectal Cancer(1)	DM6(skin);TCGA-FS-A1ZZ-06(skin)
RUNX1	missense_variant	p.S417F	c.1250C>T	3	1	4	0	121410	14472	5.01682	GENIE-DFCI-007582;GENIE-MSK-P-0000705;GENIE-VICC-214659	Skin Cancer, Non-Melanoma(1);Melanoma(1);Head and Neck Cancer(1)	S06-38853-TP(skin)
RUNX1	missense_variant	p.P425L	c.1274C>T	2	2	4	0	121410	14472	4.0962	GENIE-DFCI-003064;GENIE-MSK-P-0002214	Myelodysplasia(1);Salivary Gland Cancer(1)	1507701(haematopoietic_and_lymphoid_tissue);2217321(haematopoietic_and_lymphoid_tissue)
RUNX1	missense_variant	p.S12L	c.35C>T	2	2	4	0	121410	14472	4.0962	GENIE-DFCI-003509;GENIE-MSK-P-0004641	Skin Cancer, Non-Melanoma(1);Melanoma(1)	TCGA-GF-A6C9-06(skin);TCGA-D1-A17Q-01(endometrium)
SDHA	missense_variant	p.R352Q	c.1055G>A	3	1	4	8	121412	10989	2.28103	GENIE-DFCI-007485;GENIE-DFCI-008890;GENIE-VICC-396209	Esophagogastric Cancer(1);Glioma(1);Leukemia(1)	SN12C(kidney)
SDHA	missense_variant	p.L639V	c.1915C>G	2	2	4	2	121346	10989	3.02214	GENIE-DFCI-001206;GENIE-DFCI-007446	Ovarian Cancer(1);Breast Cancer(1)	pfg025T(stomach);8058336(pancreas)
SDHAF2	missense_variant	p.S10L	c.29C>T	3	1	4	0	121410	13640	5.16756	GENIE-DFCI-008841;GENIE-MSK-P-0001171;GENIE-MSK-P-0004045	Bladder Cancer(1);Non-Small Cell Lung Cancer(2)	TCGA-Q1-A73O-01(cervix)
SETBP1	frameshift_variant	p.R421fs	c.1261delA	2	2	4	0	121410	6299	6.20883	GENIE-DFCI-008139;GENIE-DFCI-009315	Endometrial Cancer(1);Colorectal Cancer(1)	TCGA-AM-5820-01(large_intestine);EGC8(stomach)
SF1	conservative_inframe_deletion	p.K169del	c.505_507delAAG	3	1	4	0	121410	6299	7.60426	GENIE-DFCI-005273;GENIE-DFCI-007459;GENIE-DFCI-009341	Small Bowel Cancer(1);Endometrial Cancer(1);Glioma(1)	pfg212T(stomach)
SF3B1	missense_variant	p.R702W	c.2104C>T	3	1	4	0	121410	14472	5.01682	GENIE-DFCI-002975;GENIE-DFCI-005136;GENIE-MSK-P-0006612	Small Bowel Cancer(1);Colorectal Cancer(1);Cervical Cancer(1)	TCGA-D1-A17Q-01(endometrium)
SF3B1	missense_variant	p.R831Q	c.2492G>A	3	1	4	0	121410	14472	5.01682	GENIE-DFCI-008107;GENIE-DFCI-008143;GENIE-DFCI-008331	Endometrial Cancer(1);Colorectal Cancer(2)	ESO-0029(oesophagus)
SF3B1	missense_variant&splice_region_variant	p.K741N	c.2223G>C	3	1	4	0	121410	14472	5.01682	GENIE-DFCI-005461;GENIE-DFCI-008286;GENIE-MSK-P-0000606	Breast Cancer(1);Hepatobiliary Cancer(1);Prostate Cancer(1)	ESCC_68(oesophagus)
SMAD3	stop_gained	p.R93*	c.277C>T	3	1	4	1	121378	7778	5.79905	GENIE-MSK-P-0001322;GENIE-MSK-P-0001685;GENIE-MSK-P-0006849	Appendiceal Cancer(1);Endometrial Cancer(1);Colorectal Cancer(1)	AOCS-166-1-2(ovary)
SMAD4	missense_variant	p.K340N	c.1020G>C	2	2	4	0	121410	18966	3.57814	GENIE-MSK-P-0002898;GENIE-MSK-P-0002898	Prostate Cancer(2)	T84(large_intestine);T84(large_intestine)
SMAD4	missense_variant	p.V354G	c.1061T>G	4	0	4	0	121410	18966	5.06029	GENIE-MSK-P-0007120;GENIE-MSK-P-0007120;GENIE-UHN-815898;GENIE-VICC-784421	Colorectal Cancer(3);Esophagogastric Cancer(1)
SMAD4	missense_variant	p.G386S	c.1156G>A	2	2	4	0	121410	18966	3.57814	GENIE-DFCI-005829;GENIE-NKI-5RNQ	Colorectal Cancer(1);Cancer of Unknown Primary(1)	SNU-175(large_intestine);PDA_040(pancreas)
SMAD4	missense_variant	p.A406V	c.1217C>T	2	2	4	0	121410	18966	3.57814	GENIE-JHU-00090;GENIE-MSK-P-0007140	Non-Small Cell Lung Cancer(1);Colorectal Cancer(1)	BD123T(biliary_tract);T1844(large_intestine)
SMAD4	missense_variant	p.G419R	c.1255G>A	2	2	4	0	121410	18966	3.57814	GENIE-MSK-P-0004716;GENIE-VICC-440733	Colorectal Cancer(2)	549(large_intestine);S09-31237-TP(skin)
SMAD4	missense_variant	p.D493H	c.1477G>C	3	1	4	0	121410	18966	4.38233	GENIE-DFCI-008399;GENIE-MSK-P-0004795;GENIE-VICC-665767	Breast Cancer(1);Colorectal Cancer(2)	Pa165X(pancreas)
SMAD4	missense_variant	p.R497H	c.1490G>A	2	2	4	0	121410	18966	3.57814	GENIE-DFCI-007097;GENIE-MDA-2481	Colorectal Cancer(2)	947866(large_intestine);3aT(biliary_tract)
SMAD4	missense_variant	p.E526K	c.1576G>A	2	2	4	0	121410	18966	3.57814	GENIE-MSK-P-0002512;GENIE-VICC-492695	Colorectal Cancer(2)	S0004(breast);492(large_intestine)
SMAD4	missense_variant	p.D537H	c.1609G>C	2	2	4	0	121410	18966	3.57814	GENIE-DFCI-003909;GENIE-MSK-P-0005827	Non-Small Cell Lung Cancer(1);Colorectal Cancer(1)	TCGA-DM-A28H-01(large_intestine);TCGA-AF-2690-01(large_intestine)
SMAD4	missense_variant	p.H92Y	c.274C>T	2	2	4	0	121410	18966	3.57814	GENIE-MSK-P-0005106;GENIE-MSK-P-0006136	Colorectal Cancer(1);Esophagogastric Cancer(1)	TCGA-C5-A1M9-01(cervix);PCSI_0466_Pa_P_526(pancreas)
SMAD4	missense_variant	p.C115Y	c.344G>A	2	2	4	0	121410	18966	3.57814	GENIE-JHU-00152;GENIE-VICC-634086	Appendiceal Cancer(1);Colorectal Cancer(1)	TCGA-CK-5916-01(large_intestine);2535952(biliary_tract)
SMAD4	missense_variant	p.H132Y	c.394C>T	2	2	4	0	121410	18966	3.57814	GENIE-DFCI-008399;GENIE-MSK-P-0005967	Non-Hodgkin Lymphoma(1);Colorectal Cancer(1)	TCGA-AC-A23H-01(breast);UM-SCC-2(upper_aerodigestive_tract)
SMARCA4	missense_variant	p.A379T	c.1135G>A	2	2	4	1	121314	14472	3.14381	GENIE-DFCI-001979;GENIE-DFCI-002414	Endometrial Cancer(2)	T3724(large_intestine);SNU-175(large_intestine)
SMARCA4	missense_variant	p.A791V	c.2372C>T	3	1	4	0	121410	14472	5.01682	GENIE-MSK-P-0000618;GENIE-MSK-P-0003586;GENIE-MSK-P-0007309	Salivary Gland Cancer(1);Non-Small Cell Lung Cancer(2)	T2944(large_intestine)
SMARCA4	missense_variant	p.S828F	c.2483C>T	2	2	4	1	121392	14472	3.14495	GENIE-DFCI-001825;GENIE-VICC-272087	Skin Cancer, Non-Melanoma(1);Non-Small Cell Lung Cancer(1)	PT35(skin);2073443(skin)
SMARCA4	missense_variant	p.R885H	c.2654G>A	2	2	4	0	121410	14472	4.0962	GENIE-DFCI-006778;GENIE-MSK-P-0001237	Colorectal Cancer(2)	ESO-0292(oesophagus);2546610(pancreas)
SMARCA4	missense_variant	p.T894M	c.2681C>T	3	1	4	0	121410	14472	5.01682	GENIE-DFCI-002928;GENIE-MSK-P-0006112;GENIE-MSK-P-0006112	Non-Small Cell Lung Cancer(1);Esophagogastric Cancer(2)	P0019(large_intestine)
SMARCA4	missense_variant	p.G1159W	c.3475G>T	3	1	4	0	121410	14472	5.01682	GENIE-DFCI-003695;GENIE-DFCI-008773;GENIE-VICC-968211	Non-Small Cell Lung Cancer(2);Esophagogastric Cancer(1)	LUAD-5V8LT(lung)
SMARCA4	missense_variant	p.P1277L	c.3830C>T	2	2	4	4	114116	14472	1.71129	GENIE-DFCI-009272;GENIE-MSK-P-0001303	Non-Small Cell Lung Cancer(1);Breast Cancer(1)	TCGA-HU-A4G8-01(stomach);T368(large_intestine)
SMARCB1	missense_variant	p.R158Q	c.473G>A	2	2	4	0	121410	18966	3.57814	GENIE-JHU-00550;GENIE-MSK-P-0005824	Non-Small Cell Lung Cancer(1);Colorectal Cancer(1)	T1154(large_intestine);TCGA-G4-6320-01(large_intestine)
SMO	missense_variant	p.A401V	c.1202C>T	4	0	4	5	121410	18966	2.71483	GENIE-DFCI-004606;GENIE-DFCI-007641;GENIE-JHU-00561;GENIE-JHU-00561	Colorectal Cancer(3);Gastrointestinal Stromal Tumor(1)
SMO	missense_variant	p.R562Q	c.1685G>A	2	2	4	3	119344	18966	1.70885	GENIE-DFCI-000729;GENIE-DFCI-007797	Endometrial Cancer(1);Non-Small Cell Lung Cancer(1)	TCGA-CM-6168-01(large_intestine);913841(skin)
SMO	missense_variant	p.A601V	c.1802C>T	2	2	4	0	121410	18966	3.57814	GENIE-DFCI-004666;GENIE-MSK-P-0002291	Hepatobiliary Cancer(1);Colorectal Cancer(1)	ICGC_0046(pancreas);8015764(pancreas)
SMO	missense_variant	p.R199Q	c.596G>A	3	1	4	3	121240	18966	2.61222	GENIE-DFCI-001538;GENIE-DFCI-006809;GENIE-DFCI-007554	Ovarian Cancer(1);Myelodysplasia(1);Non-Small Cell Lung Cancer(1)	2531261(skin)
SMO	missense_variant	p.G214S	c.640G>A	3	1	4	1	119802	18966	3.57106	GENIE-DFCI-002505;GENIE-DFCI-007459;GENIE-MDA-640	Glioma(2);Head and Neck Cancer(1)	T3262(large_intestine)
SOX9	missense_variant	p.R264K	c.791G>A	4	0	4	1	120248	14077	5.07536	GENIE-DFCI-004653;GENIE-DFCI-006950;GENIE-MSK-P-0003354;GENIE-MSK-P-0004189	Bladder Cancer(1);Non-Small Cell Lung Cancer(1);Cancer of Unknown Primary(2)
SOX9	stop_lost	p.Ter510Sext*?	c.1529G>C	3	1	4	0	121410	14077	5.08672	GENIE-MSK-P-0004920;GENIE-MSK-P-0005267;GENIE-MSK-P-0007577	Bladder Cancer(1);Breast Cancer(2)	TCGA-AR-A0TX-01(breast)
SPEN	missense_variant	p.R630C	c.1888C>T	3	1	4	2	120638	8173	4.9218	GENIE-MSK-P-0005733;GENIE-MSK-P-0005733;GENIE-MSK-P-0007561	Melanoma(3)	TCGA-B5-A0JY-01(endometrium)
STAT3	missense_variant	p.E616G	c.1847A>G	3	1	4	0	121410	11276	5.68349	GENIE-DFCI-004822;GENIE-MSK-P-0003752;GENIE-MSK-P-0004863	Non-Small Cell Lung Cancer(3)	2204877(haematopoietic_and_lymphoid_tissue)
STK11	missense_variant	p.P179L	c.536C>T	3	1	4	0	121410	18966	4.38233	GENIE-MSK-P-0002508;GENIE-MSK-P-0004263;GENIE-MSK-P-0004970	Pancreatic Cancer(1);"Skin Cancer, Non-Melanoma"(1);Non-Small Cell Lung Cancer(1)	1453376(lung)
STK11	missense_variant	p.D194N	c.580G>A	2	2	4	0	121410	18966	3.57814	GENIE-DFCI-006059;GENIE-MSK-P-0006508	Non-Small Cell Lung Cancer(1);Prostate Cancer(1)	2157523(small_intestine);Ad-23(lung)
STK11	missense_variant	p.P221L	c.662C>T	3	1	4	0	121410	18966	4.38233	GENIE-MSK-P-0000757;GENIE-MSK-P-0004693;GENIE-MSK-P-0006310	Non-Small Cell Lung Cancer(1);Breast Cancer(1);Colorectal Cancer(1)	LUAD-RT-S01487(lung)
STK11	missense_variant	p.W239C	c.717G>T	3	1	4	0	121410	18966	4.38233	GENIE-DFCI-006267;GENIE-MSK-P-0004858;GENIE-VICC-922107	Non-Small Cell Lung Cancer(3)	LUAD-B01169(lung)
STK11	missense_variant	p.L245F	c.733C>T	3	1	4	0	121410	18966	4.38233	GENIE-DFCI-003837;GENIE-MSK-P-0000989;GENIE-MSK-P-0004488	Non-Small Cell Lung Cancer(3)	PD6041a(breast)
STK11	missense_variant	p.P294L	c.881C>T	2	2	4	0	121410	18966	3.57814	GENIE-DFCI-004105;GENIE-VICC-768184	Colorectal Cancer(1);Cancer of Unknown Primary(1)	PD14471a(breast);TCGA-C5-A7CL-01(cervix)
TBX3	missense_variant	p.H187Y	c.559C>T	2	2	4	0	121410	8173	5.45073	GENIE-MSK-P-0005733;GENIE-MSK-P-0005733	Melanoma(2)	TCGA-D8-A1X6-01(breast);TCGA-BH-A0HQ-01(breast)
TCF3	missense_variant	p.E567K	c.1699G>A	2	2	4	1	121222	10839	3.68899	GENIE-DFCI-005025;GENIE-DFCI-005570	Bladder Cancer(1);Non-Small Cell Lung Cancer(1)	TCGA-HU-A4GC-01(stomach);TCGA-AP-A059-01(endometrium)
TCF7L1	frameshift_variant	p.E462fs	c.1383dupC	2	2	4	0	118984	6299	6.14649	GENIE-DFCI-005039;GENIE-DFCI-007921	Ovarian Cancer(1);Colorectal Cancer(1)	T36(large_intestine);2290929(thyroid)
TCF7L2	missense_variant	p.A521T	c.1561G>A	3	1	4	2	119402	10839	4.18354	GENIE-DFCI-001169;GENIE-DFCI-007059;GENIE-DFCI-008143	Ovarian Cancer(1);Non-Hodgkin Lymphoma(1);Colorectal Cancer(1)	TCGA-BR-4280-01(stomach)
TCF7L2	missense_variant	p.D200N	c.598G>A	2	2	4	1	121368	10839	3.69141	GENIE-DFCI-003216;GENIE-MSK-P-0006612	Endometrial Cancer(1);Colorectal Cancer(1)	Pat_05_A(NS);TCGA-BS-A0UV-01(endometrium)
TERT	missense_variant	p.R470H	c.1409G>A	2	2	4	0	121410	14077	4.15327	GENIE-MSK-P-0000705;GENIE-MSK-P-0000786	Skin Cancer, Non-Melanoma(1);Breast Cancer(1)	T2944(large_intestine);TCGA-EL-A3MZ-01(thyroid)
TGFBR1	missense_variant	p.A202V	c.605C>T	2	2	4	0	121410	7341	5.75133	GENIE-MSK-P-0002482;GENIE-MSK-P-0006960	Colorectal Cancer(1);Esophagogastric Cancer(1)	TCGA-AA-A010-01(large_intestine);TCGA-A6-6138-01(large_intestine)
TLR4	missense_variant	p.R787C	c.2359C>T	3	1	4	5	121218	3211	6.22936	GENIE-DFCI-005327;GENIE-DFCI-007607;GENIE-DFCI-008016	Bladder Cancer(1);Melanoma(1);Colorectal Cancer(1)	Pat_41_A(NS)
TMPRSS2	missense_variant	p.P48L	c.143C>T	2	2	4	0	121410	8173	5.45073	GENIE-MSK-P-0001198;GENIE-MSK-P-0005127	Skin Cancer, Non-Melanoma(1);Cancer of Unknown Primary(1)	YUTEPA(skin);cSCCP1(skin)
TNFAIP3	missense_variant	p.S459L	c.1376C>T	2	2	4	0	121410	14472	4.0962	GENIE-MSK-P-0003271;GENIE-MSK-P-0007282	Soft Tissue Sarcoma(1);Breast Cancer(1)	CSCC-27-T(skin);DM16(skin)
TNFAIP3	missense_variant	p.A225T	c.673G>A	2	2	4	1	121252	14472	3.1429	GENIE-DFCI-004606;GENIE-DFCI-005542	Endometrial Cancer(1);Colorectal Cancer(1)	MO_1012(prostate);TCGA-AP-A051-01(endometrium)
TP53	missense_variant	p.G334W	c.1000G>T	2	2	4	0	121410	18966	3.57814	GENIE-DFCI-001356;GENIE-VICC-967401	Skin Cancer, Non-Melanoma(1);Non-Small Cell Lung Cancer(1)	H384(liver);17060(lung)
TP53	missense_variant	p.T125A	c.373A>G	2	2	4	0	121410	18966	3.57814	GENIE-MSK-P-0000933;GENIE-VICC-843241	Colorectal Cancer(1);Glioma(1)	HON05-61(haematopoietic_and_lymphoid_tissue);S02382(soft_tissue)
TP53	missense_variant	p.R196L	c.587G>T	2	2	4	0	121410	18966	3.57814	GENIE-DFCI-005841;GENIE-MSK-P-0006008	Bladder Cancer(1);Head and Neck Cancer(1)	2533247(adrenal_gland);XP4TU-8(skin)
TP53	missense_variant	p.V225I	c.673G>A	2	2	4	0	121410	18966	3.57814	GENIE-JHU-00371;GENIE-MSK-P-0003951	Skin Cancer, Non-Melanoma(1);Melanoma(1)	2378171(upper_aerodigestive_tract);AM96-T65(upper_aerodigestive_tract)
TP53	missense_variant	p.C229Y	c.686G>A	2	2	4	0	121410	18966	3.57814	GENIE-GRCC-f0af0f17;GENIE-MSK-P-0002996	Soft Tissue Sarcoma(1);Non-Small Cell Lung Cancer(1)	Lo-9(lung);SHI95-58(breast)
TP53	missense_variant	p.M246L	c.736A>C	4	0	4	0	121410	18966	5.06029	GENIE-DFCI-002335;GENIE-MDA-1658;GENIE-MSK-P-0001516;GENIE-MSK-P-0001516	Non-Small Cell Lung Cancer(1);Breast Cancer(3)
TP53	missense_variant	p.T256P	c.766A>C	3	1	4	0	121410	18966	4.38233	GENIE-DFCI-004879;GENIE-MSK-P-0003270;GENIE-MSK-P-0003539	Ovarian Cancer(1);Non-Small Cell Lung Cancer(1);Breast Cancer(1)	LAF00-15(ovary)
TP53	missense_variant	p.N268I	c.803A>T	2	2	4	0	121410	18966	3.57814	GENIE-DFCI-004581;GENIE-MSK-P-0001721	Non-Small Cell Lung Cancer(1);Breast Cancer(1)	PCSI_0326_Pa_P_526(pancreas);2542206(peritoneum)
TP53	missense_variant	p.L330P	c.989T>C	2	2	4	0	121410	18966	3.57814	GENIE-DFCI-003053;GENIE-MSK-P-0007093	Non-Small Cell Lung Cancer(1);Breast Cancer(1)	LIL04-6(large_intestine);PD7379a(haematopoietic_and_lymphoid_tissue)
TSC1	missense_variant	p.R1097C	c.3289C>T	2	2	4	1	121404	14902	3.09358	GENIE-MSK-P-0002593;GENIE-VICC-966268	Breast Cancer(2)	587222(large_intestine);TCGA-AN-A0AJ-01(breast)
TSC2	missense_variant	p.A415V	c.1244C>T	4	0	4	11	120114	14902	1.93188	GENIE-DFCI-003221;GENIE-DFCI-006522;GENIE-VICC-814211;GENIE-VICC-926560	Non-Small Cell Lung Cancer(1);Breast Cancer(1);Colorectal Cancer(1);Cancer of Unknown Primary(1)
TSC2	missense_variant	p.R901C	c.2701C>T	2	2	4	0	121410	14902	4.03667	GENIE-DFCI-000207;GENIE-VICC-897973	Prostate Cancer(1);Breast Cancer(1)	587332(large_intestine);TCGA-HC-7231-01(prostate)
TSC2	missense_variant	p.T1070M	c.3209C>T	2	2	4	4	119972	14902	1.74122	GENIE-DFCI-004883;GENIE-DFCI-005849	Non-Small Cell Lung Cancer(1);Colorectal Cancer(1)	SC_9008(prostate);sysucc-1163T(large_intestine)
TSC2	missense_variant	p.S1379L	c.4136C>T	2	2	4	1	115786	14902	3.01157	GENIE-DFCI-003483;GENIE-DFCI-007080	Myelodysplasia(1);Esophagogastric Cancer(1)	OSCC-GB_00070111(upper_aerodigestive_tract);7T(upper_aerodigestive_tract)
TSC2	missense_variant	p.A1719T	c.5155G>A	2	2	4	2	120088	14902	2.48652	GENIE-DFCI-004786;GENIE-DFCI-008798	Non-Small Cell Lung Cancer(1);Colorectal Cancer(1)	TCGA-AD-6889-01(large_intestine);TCGA-G7-6792-01(kidney)
TSC2	missense_variant	p.R1745C	c.5233C>T	2	2	4	3	119992	14902	2.06528	GENIE-DFCI-005401;GENIE-MSK-P-0007658	Bladder Cancer(2)	KM12(large_intestine);KM12(large_intestine)
TSC2	missense_variant	p.P330L	c.989C>T	4	0	4	6	121100	14902	2.94039	GENIE-DFCI-002483;GENIE-DFCI-005179;GENIE-DFCI-009159;GENIE-MSK-P-0007287	Skin Cancer, Non-Melanoma(1);Non-Small Cell Lung Cancer(1);Colorectal Cancer(2)
VHL	missense_variant	p.S65P	c.193T>C	3	1	4	0	121410	18966	4.38233	GENIE-MSK-P-0003838;GENIE-MSK-P-0003838;GENIE-MSK-P-0006738	Renal Cell Carcinoma(3)	980440(kidney)
VHL	missense_variant	p.R161Q	c.482G>A	2	2	4	0	121410	18966	3.57814	GENIE-DFCI-005399;GENIE-MSK-P-0002654	Renal Cell Carcinoma(1);Cervical Cancer(1)	981169(adrenal_gland);2012419(autonomic_ganglia)
ZNF217	missense_variant	p.D326N	c.976G>A	2	2	4	0	121410	7131	5.8354	GENIE-DFCI-004192;GENIE-DFCI-006327	Ovarian Cancer(1);Endometrial Cancer(1)	cSCCP2(skin);TCGA-D1-A17Q-01(endometrium)
ABL1	missense_variant	p.R516H	c.1547G>A	2	1	3	3	121166	18966	1.72995	GENIE-DFCI-006526;GENIE-VICC-575254	Skin Cancer, Non-Melanoma(1);Breast Cancer(1)	TCGA-AX-A063-01(endometrium)
ABL1	missense_variant	p.G250R	c.748G>A	2	1	3	0	121410	18966	3.57814	GENIE-JHU-00202;GENIE-JHU-00205	Non-Small Cell Lung Cancer(2)	TCGA-IN-8663-01(stomach)
ABL1	missense_variant	p.Y253C	c.758A>G	1	2	3	0	121410	18966	2.53012	GENIE-DFCI-005378	Ovarian Cancer(1)	1423185(haematopoietic_and_lymphoid_tissue);1423184(haematopoietic_and_lymphoid_tissue)
ABL1	missense_variant	p.G254R	c.760G>A	3	0	3	0	121410	18966	4.38233	GENIE-MDA-2093;GENIE-MDA-388;GENIE-MSK-P-0004154	Small Bowel Cancer(1);Breast Cancer(1);Colorectal Cancer(1)
ABL1	missense_variant	p.E292V	c.875A>T	1	2	3	0	121410	18966	2.53012	GENIE-UHN-864741	Breast Cancer(1)	1351701(haematopoietic_and_lymphoid_tissue);1350433(haematopoietic_and_lymphoid_tissue)
ACVR1B	stop_gained	p.S189*	c.566C>G	1	2	3	0	121410	437	16.6682	GENIE-VICC-528216	Breast Cancer(1)	8044424(pancreas);ESO-H01(oesophagus)
AKT1	missense_variant	p.D323N	c.967G>A	3	0	3	0	121410	18966	4.38233	GENIE-DFCI-004609;GENIE-DFCI-006860;GENIE-MSK-P-0005199	Thyroid Cancer(1);Renal Cell Carcinoma(1);Cervical Cancer(1)
AKT1	missense_variant	p.D323G	c.968A>G	1	2	3	0	121410	18966	2.53012	GENIE-MSK-P-0006829	Breast Cancer(1)	B96-Tumor(urinary_tract);B96(urinary_tract)
AKT1	missense_variant&splice_region_variant	p.A58V	c.173C>T	2	1	3	0	121410	18966	3.57814	GENIE-MDA-414;GENIE-MSK-P-0004688	Bladder Cancer(1);Breast Cancer(1)	ESCC_152(oesophagus)
AKT2	missense_variant	p.D324G	c.971A>G	1	2	3	0	121410	14902	2.85435	GENIE-DFCI-004509	Cancer of Unknown Primary(1)	TCGA-DD-A4NG-01(liver);TCGA-B0-4827-01(kidney)
AKT3	missense_variant	p.E352D	c.1056G>T	2	1	3	0	121410	14902	4.03667	GENIE-MSK-P-0004379;GENIE-MSK-P-0006612	Endometrial Cancer(1);Colorectal Cancer(1)	TCGA-CA-6717-01(large_intestine)
AKT3	missense_variant	p.R66Q	c.197G>A	2	1	3	0	121410	14902	4.03667	GENIE-DFCI-001303;GENIE-DFCI-002977	Skin Cancer, Non-Melanoma(1);Colorectal Cancer(1)	S06-38853-TP(skin)
AKT3	missense_variant	p.Q78K	c.232C>A	1	2	3	0	121410	14902	2.85435	GENIE-DFCI-000989	Esophagogastric Cancer(1)	RKO(large_intestine);PR-00-1165(prostate)
AKT3	missense_variant	p.R249S	c.745C>A	3	0	3	0	121410	14902	4.94391	GENIE-DFCI-001309;GENIE-MSK-P-0000491;GENIE-MSK-P-0005080	Non-Small Cell Lung Cancer(3)
AKT3	missense_variant	p.R270C	c.808C>T	1	2	3	0	121410	14902	2.85435	GENIE-VICC-678813	Melanoma(1)	T2974(large_intestine);sysucc-2026T(large_intestine)
ALK	missense_variant	p.E405K	c.1213G>A	2	1	3	0	121410	18966	3.57814	GENIE-DFCI-005008;GENIE-MSK-P-0003560	Melanoma(1);Breast Cancer(1)	YUPTER(skin)
ALK	missense_variant	p.L560F	c.1680G>C	1	2	3	0	121410	18966	2.53012	GENIE-MSK-P-0005449	Bladder Cancer(1)	PD0119a(breast);PD0119a(breast)
ALK	missense_variant	p.G618E	c.1853G>A	3	0	3	1	120780	18966	3.58722	GENIE-MSK-P-0006155;GENIE-MSK-P-0007277;GENIE-VICC-678813	Skin Cancer, Non-Melanoma(1);Melanoma(2)
ALK	missense_variant	p.G843R	c.2527G>A	2	1	3	3	121352	18966	1.73209	GENIE-DFCI-004786;GENIE-MSK-P-0004865	Non-Small Cell Lung Cancer(1);Colorectal Cancer(1)	TCGA-E2-A1BD-01(breast)
ALK	missense_variant	p.G914R	c.2740G>A	1	2	3	0	121410	18966	2.53012	GENIE-DFCI-000987	Skin Cancer, Non-Melanoma(1)	PT46(skin);TCGA-EB-A5SE-01(skin)
ALK	missense_variant	p.A96T	c.286G>A	2	1	3	0	121410	18966	3.57814	GENIE-DFCI-000712;GENIE-DFCI-007229	Non-Small Cell Lung Cancer(1);Colorectal Cancer(1)	CACO2(large_intestine)
ALK	missense_variant	p.A1280V	c.3839C>T	3	0	3	4	121048	18966	2.26621	GENIE-DFCI-005440;GENIE-MSK-P-0001042;GENIE-MSK-P-0004382	Skin Cancer, Non-Melanoma(1);Non-Small Cell Lung Cancer(1);Colorectal Cancer(1)
ALK	missense_variant	p.G1304E	c.3911G>A	1	2	3	0	121410	18966	2.53012	GENIE-MSK-P-0006695	Non-Hodgkin Lymphoma(1)	DM18(skin);TCGA-EE-A29S-06(skin)
ALK	missense_variant	p.R179H	c.536G>A	2	1	3	0	121410	18966	3.57814	GENIE-MSK-P-0006910;GENIE-VICC-765745	Breast Cancer(1);Colorectal Cancer(1)	587338(large_intestine)
ALK	missense_variant	p.G202R	c.604G>A	2	1	3	0	121410	18966	3.57814	GENIE-DFCI-002112;GENIE-MSK-P-0003900	Glioma(2)	CSCC-5-T(skin)
ALK	missense_variant	p.A206V	c.617C>T	1	2	3	0	121410	18966	2.53012	GENIE-MSK-P-0001415	Breast Cancer(1)	TCGA-BS-A0TA-01(endometrium);TCGA-CD-8531-01(stomach)
ALK	missense_variant	p.S329F	c.986C>T	2	1	3	0	121410	18966	3.57814	GENIE-DFCI-002483;GENIE-DFCI-002505	Skin Cancer, Non-Melanoma(1);Glioma(1)	24T(skin)
ALK	stop_gained	p.W913*	c.2739G>A	2	1	3	0	121410	18966	3.57814	GENIE-DFCI-000987;GENIE-DFCI-002977	Skin Cancer, Non-Melanoma(2)	49M(skin)
ALOX12B	missense_variant	p.E461K	c.1381G>A	1	2	3	0	121410	14472	2.89644	GENIE-DFCI-005548	Melanoma(1)	TCGA-GN-A266-06(skin);TCGA-EE-A2MD-06(skin)
ALOX12B	missense_variant	p.S472L	c.1415C>T	2	1	3	2	99650	14472	2.24301	GENIE-DFCI-009181;GENIE-MSK-P-0002434	Non-Small Cell Lung Cancer(1);Colorectal Cancer(1)	TCGA-DO-A2HM-01(thyroid)
ALOX12B	missense_variant	p.P531L	c.1592C>T	3	0	3	3	121412	14472	3.12464	GENIE-DFCI-005744;GENIE-DFCI-008998;GENIE-MSK-P-0000653	Melanoma(1);Leukemia(1);Glioma(1)
AMER1	missense_variant	p.S46L	c.137C>T	1	2	3	0	121410	8173	3.85423	GENIE-MSK-P-0005619	Skin Cancer, Non-Melanoma(1)	CSCC-37-T(skin);NCI-H2009(lung)
AMER1	missense_variant	p.R575W	c.1723C>T	2	1	3	0	121410	8173	5.45073	GENIE-MSK-P-0003045;GENIE-MSK-P-0006612	Endometrial Cancer(1);Colorectal Cancer(1)	STC232(stomach)
AMER1	missense_variant	p.H619Y	c.1855C>T	1	2	3	0	121410	8173	3.85423	GENIE-VICC-634069	Melanoma(1)	PDA_098(pancreas);TCGA-FS-A4F9-06(skin)
AMER1	missense_variant	p.G115D	c.344G>A	1	2	3	0	121410	8173	3.85423	GENIE-MSK-P-0005509	Skin Cancer, Non-Melanoma(1)	S00830(lung);S00830(soft_tissue)
ANKRD11	missense_variant	p.A954T	c.2860G>A	1	2	3	1	120782	4540	3.51012	GENIE-MSK-P-0004616	Esophagogastric Cancer(1)	T3049(large_intestine);TCGA-CD-A4MG-01(stomach)
ANKRD11	missense_variant	p.P1341S	c.4021C>T	1	2	3	0	121410	4540	5.17132	GENIE-MSK-P-0004457	Melanoma(1)	RK298_C01(liver);CSCC-27-T(skin)
ANKRD11	missense_variant	p.P1938S	c.5812C>T	1	2	3	0	121410	4540	5.17132	GENIE-MSK-P-0006437	Skin Cancer, Non-Melanoma(1)	TCGA-DA-A1HY-06(skin);TCGA-FW-A3R5-06(skin)
APC	missense_variant	p.P1101L	c.3302C>T	2	1	3	0	121410	18966	3.57814	GENIE-JHU-00438;GENIE-JHU-00588	Melanoma(2)	cSCCP7(skin)
APC	missense_variant	p.G1120E	c.3359G>A	1	2	3	0	121410	18966	2.53012	GENIE-MSK-P-0003529	Glioma(1)	991673(stomach);TCGA-23-1022-01(ovary)
APC	missense_variant	p.E1306K	c.3916G>A	1	2	3	0	121410	18966	2.53012	GENIE-DFCI-003560	Non-Small Cell Lung Cancer(1)	986129(liver);ima-6(pancreas)
APC	missense_variant	p.P1361L	c.4082C>T	1	2	3	0	121410	18966	2.53012	GENIE-MSK-P-0000500	Glioma(1)	2146505(oesophagus);E34505(soft_tissue)
APC	missense_variant	p.P1381S	c.4141C>T	1	2	3	0	121410	18966	2.53012	GENIE-JHU-00425	Non-Small Cell Lung Cancer(1)	1620063(biliary_tract);TCGA-39-5030-01(lung)
APC	missense_variant	p.P1420L	c.4259C>T	1	2	3	0	121410	18966	2.53012	GENIE-MSK-P-0003871	Melanoma(1)	S61789(upper_aerodigestive_tract);S61800(upper_aerodigestive_tract)
APC	missense_variant	p.P2158R	c.6473C>G	3	0	3	6	120268	18966	1.72401	GENIE-DFCI-006529;GENIE-DFCI-006909;GENIE-VICC-850869	Breast Cancer(1);Colorectal Cancer(2)
APC	missense_variant	p.L2168I	c.6502C>A	1	2	3	0	121410	18966	2.53012	GENIE-DFCI-008519	Endometrial Cancer(1)	T578(large_intestine);TCGA-AX-A0J0-01(endometrium)
APC	missense_variant	p.P2540S	c.7618C>T	2	1	3	0	121410	18966	3.57814	GENIE-DFCI-007795;GENIE-MSK-P-0000068	Bladder Cancer(1);Glioma(1)	FM2(NS)
AR	missense_variant	p.A430T	c.1288G>A	3	0	3	0	121410	14472	5.01682	GENIE-DFCI-005566;GENIE-MSK-P-0001494;GENIE-MSK-P-0002827	Breast Cancer(1);Colorectal Cancer(2)
AR	missense_variant	p.P555L	c.1664C>T	2	1	3	0	121410	14472	4.0962	GENIE-MSK-P-0000582;GENIE-VICC-790097	Skin Cancer, Non-Melanoma(1);Melanoma(1)	PT44(skin)
AR	missense_variant	p.R608Q	c.1823G>A	1	2	3	0	121410	14472	2.89644	GENIE-DFCI-005630	Colorectal Cancer(1)	2492729(skin);TCGA-Q1-A73O-01(cervix)
AR	missense_variant	p.V716M	c.2146G>A	1	2	3	0	121410	14472	2.89644	GENIE-MSK-P-0004910	Prostate Cancer(1)	2551720(prostate);2539220(prostate)
AR	missense_variant	p.R775H	c.2324G>A	1	2	3	0	121410	14472	2.89644	GENIE-DFCI-008549	Colorectal Cancer(1)	TCGA-CD-8531-01(stomach);OSCC-GB_01350111(upper_aerodigestive_tract)
AR	missense_variant	p.R264Q	c.791G>A	2	1	3	0	121410	14472	4.0962	GENIE-MSK-P-0000582;GENIE-MSK-P-0003432	Skin Cancer, Non-Melanoma(1);Esophagogastric Cancer(1)	pfg413T(stomach)
ARAF	frameshift_variant	p.Q183fs	c.547delC	3	0	3	0	121410	14472	5.01682	GENIE-DFCI-002583;GENIE-MSK-P-0004051;GENIE-MSK-P-0005564	Endometrial Cancer(2);Colorectal Cancer(1)
ARAF	missense_variant	p.R30H	c.89G>A	2	1	3	0	121410	14472	4.0962	GENIE-DFCI-002414;GENIE-DFCI-005136	Small Bowel Cancer(1);Endometrial Cancer(1)	TCGA-AX-A0J0-01(endometrium)
ARID1A	disruptive_inframe_insertion	p.E38_A39insG	c.115_116insGCG	3	0	3	0	121410	14472	5.01682	GENIE-MSK-P-0000835;GENIE-MSK-P-0001918;GENIE-VICC-153713	Soft Tissue Sarcoma(1);Germ Cell Tumor(1);Non-Small Cell Lung Cancer(1)
ARID1A	missense_variant	p.P929L	c.2786C>T	1	2	3	0	121410	14472	2.89644	GENIE-DFCI-002065	Head and Neck Cancer(1)	DM8(skin);1604875(upper_aerodigestive_tract)
ARID1A	missense_variant	p.S1000Y	c.2999C>A	2	1	3	0	121410	14472	4.0962	GENIE-DFCI-008107;GENIE-MSK-P-0005824	Colorectal Cancer(2)	587376(large_intestine)
ARID1A	missense_variant	p.P1175L	c.3524C>T	3	0	3	5	121376	14472	2.46136	GENIE-DFCI-002538;GENIE-DFCI-007639;GENIE-VICC-963558	Bladder Cancer(1);Pancreatic Cancer(1);Endometrial Cancer(1)
ARID1A	missense_variant	p.R1551H	c.4652G>A	1	2	3	1	113678	14472	1.72951	GENIE-MSK-P-0001042	Skin Cancer, Non-Melanoma(1)	TCGA-KK-A59V-01(prostate);1099(endometrium)
ARID1A	missense_variant	p.R1833C	c.5497C>T	2	1	3	0	121410	14472	4.0962	GENIE-DFCI-005454;GENIE-DFCI-006447	Soft Tissue Sarcoma(1);Colorectal Cancer(1)	TCGA-BR-4184-01(stomach)
ARID1A	missense_variant	p.P1940L	c.5819C>T	2	1	3	1	121408	14472	3.14518	GENIE-DFCI-000865;GENIE-VICC-246857	Prostate Cancer(1);Breast Cancer(1)	S06-38853-TP(skin)
ARID1A	missense_variant	p.S2104F	c.6311C>T	1	2	3	0	121410	14472	2.89644	GENIE-DFCI-007320	Ovarian Cancer(1)	ESO-155(oesophagus);TCGA-18-3409-01(lung)
ARID1A	missense_variant	p.R2236P	c.6707G>C	2	1	3	0	121410	14472	4.0962	GENIE-DFCI-002179;GENIE-DFCI-004211	Ovarian Cancer(1);Non-Hodgkin Lymphoma(1)	TCGA-D1-A15X-01(endometrium)
ARID1A	missense_variant	p.S2262L	c.6785C>T	2	1	3	4	119314	14472	1.77574	GENIE-DFCI-007088;GENIE-MSK-P-0005366	Non-Hodgkin Lymphoma(1);Melanoma(1)	1522(endometrium)
ARID1B	disruptive_inframe_deletion	p.G256_G257del	c.765_770delCGGCGG	3	0	3	0	121410	14077	5.08672	GENIE-DFCI-009053;GENIE-VICC-508075;GENIE-VICC-508075	Ovarian Cancer(2);Salivary Gland Cancer(1)
ARID1B	missense_variant	p.P948L	c.2843C>T	2	1	3	2	121394	14077	2.5961	GENIE-DFCI-002627;GENIE-DFCI-006991	Sellar Tumor(1);Glioma(1)	EW8(bone)
ARID1B	missense_variant	p.S1436L	c.4307C>T	2	1	3	0	121410	14077	4.15327	GENIE-DFCI-002653;GENIE-DFCI-008143	Endometrial Cancer(1);Colorectal Cancer(1)	NB_69(autonomic_ganglia)
ARID1B	missense_variant	p.T1634M	c.4901C>T	3	0	3	0	121410	14077	5.08672	GENIE-DFCI-003432;GENIE-MSK-P-0001042;GENIE-MSK-P-0004688	Bladder Cancer(1);"Skin Cancer, Non-Melanoma"(1);Breast Cancer(1)
ARID2	missense_variant	p.M452V	c.1354A>G	1	2	3	0	121410	14472	2.89644	GENIE-DFCI-008814	Colorectal Cancer(1)	NCI-H23(lung);H23(lung)
ARID2	missense_variant	p.R601W	c.1801C>T	2	1	3	0	121410	14472	4.0962	GENIE-DFCI-007136;GENIE-MSK-P-0007319	Non-Small Cell Lung Cancer(1);Penile Cancer(1)	T578(large_intestine)
ARID2	missense_variant	p.R601Q	c.1802G>A	1	2	3	0	121410	14472	2.89644	GENIE-VICC-288679	Breast Cancer(1)	CHC123T(liver);CHC123T(liver)
ARID2	missense_variant	p.S989L	c.2966C>T	3	0	3	4	121376	14472	2.76181	GENIE-DFCI-000467;GENIE-MSK-P-0001042;GENIE-MSK-P-0005366	Skin Cancer, Non-Melanoma(1);Non-Small Cell Lung Cancer(1);Melanoma(1)
ARID2	missense_variant	p.P1066S	c.3196C>T	2	1	3	0	121410	14472	4.0962	GENIE-DFCI-008261;GENIE-MSK-P-0005703	Skin Cancer, Non-Melanoma(2)	DM36(skin)
ARID2	missense_variant	p.P1198A	c.3592C>G	2	1	3	1	121280	14472	3.14331	GENIE-DFCI-003923;GENIE-DFCI-008185	Bladder Cancer(1);Non-Small Cell Lung Cancer(1)	TCGA-66-2756-01(lung)
ARID2	missense_variant	p.S1476F	c.4427C>T	1	2	3	0	121410	14472	2.89644	GENIE-MSK-P-0006868	Small Bowel Cancer(1)	HCC28T(liver);HCC28(liver)
ARID2	missense_variant	p.D1703E	c.5109T>A	2	1	3	0	121410	14472	4.0962	GENIE-DFCI-005454;GENIE-DFCI-006388	Soft Tissue Sarcoma(1);Esophagogastric Cancer(1)	YUHAM(skin)
ARID5B	stop_gained	p.E454*	c.1360G>T	1	2	3	0	121410	7341	4.06679	GENIE-MSK-P-0004379	Endometrial Cancer(1)	TCGA-BS-A0UV-01(endometrium);TCGA-A5-A0GP-01(endometrium)
ASXL1	missense_variant	p.E537K	c.1609G>A	1	2	3	0	121410	14472	2.89644	GENIE-MSK-P-0001215	Colorectal Cancer(1)	TCGA-CA-6718-01(large_intestine);T407(large_intestine)
ASXL1	missense_variant	p.R606Q	c.1817G>A	2	1	3	1	119388	14472	3.11556	GENIE-DFCI-001343;GENIE-DFCI-004654	Non-Small Cell Lung Cancer(1);Glioma(1)	PD8334a(haematopoietic_and_lymphoid_tissue)
ASXL1	missense_variant	p.A772T	c.2314G>A	1	2	3	0	121410	14472	2.89644	GENIE-DFCI-006599	Glioma(1)	ME009T(skin);PD9385a(haematopoietic_and_lymphoid_tissue)
ASXL1	missense_variant	p.D800E	c.2400T>G	1	2	3	0	121410	14472	2.89644	GENIE-MSK-P-0006398	Pancreatic Cancer(1)	CHEWS027(bone);1534523(haematopoietic_and_lymphoid_tissue)
ASXL1	missense_variant	p.R1148H	c.3443G>A	3	0	3	4	121388	14472	2.762	GENIE-DFCI-006510;GENIE-DFCI-008519;GENIE-MSK-P-0005224	Bladder Cancer(1);Ovarian Cancer(1);Endometrial Cancer(1)
ASXL1	missense_variant	p.A1482V	c.4445C>T	3	0	3	2	121340	14472	3.57602	GENIE-DFCI-002790;GENIE-DFCI-003388;GENIE-MSK-P-0001042	Skin Cancer, Non-Melanoma(1);Non-Small Cell Lung Cancer(1);Esophagogastric Cancer(1)
ASXL1	missense_variant	p.R244H	c.731G>A	2	1	3	2	121354	14472	2.55047	GENIE-DFCI-007100;GENIE-DFCI-008348	Endometrial Cancer(1);Non-Small Cell Lung Cancer(1)	TCGA-AX-A0J0-01(endometrium)
ASXL1	missense_variant	p.R321W	c.961C>T	2	1	3	0	121410	14472	4.0962	GENIE-DFCI-008391;GENIE-MSK-P-0007680	Endometrial Cancer(1);Colorectal Cancer(1)	TCGA-F5-6571-01(large_intestine)
ASXL2	missense_variant	p.S687N	c.2060G>A	1	2	3	0	121410	7341	4.06679	GENIE-MSK-P-0001975	Glioma(1)	HCC118T(liver);HCC118(liver)
ATM	conservative_inframe_deletion	p.S2860del	c.8578_8580delTCT	3	0	3	0	121410	18966	4.38233	GENIE-DFCI-002713;GENIE-MSK-P-0003658;GENIE-MSK-P-0005554	Non-Hodgkin Lymphoma(1);Colorectal Cancer(1);Non-Small Cell Lung Cancer(1)
ATM	missense_variant	p.A350T	c.1048G>A	1	2	3	0	121410	18966	2.53012	GENIE-DFCI-001715	Colorectal Cancer(1)	1026510(haematopoietic_and_lymphoid_tissue);1791124(haematopoietic_and_lymphoid_tissue)
ATM	missense_variant	p.H1474D	c.4420C>G	2	1	3	0	121410	18966	3.57814	GENIE-DFCI-007352;GENIE-DFCI-009129	Ovarian Cancer(1);Breast Cancer(1)	2309887(haematopoietic_and_lymphoid_tissue)
ATM	missense_variant	p.D1682H	c.5044G>C	1	2	3	0	121410	18966	2.53012	GENIE-MSK-P-0002016	Non-Small Cell Lung Cancer(1)	1915920(haematopoietic_and_lymphoid_tissue);TPLL-1b8(haematopoietic_and_lymphoid_tissue)
ATM	missense_variant	p.G2072R	c.6214G>A	2	1	3	0	121410	18966	3.57814	GENIE-MSK-P-0001451;GENIE-MSK-P-0005399	Salivary Gland Cancer(1);Breast Cancer(1)	2460970(haematopoietic_and_lymphoid_tissue)
ATM	missense_variant	p.E2097D	c.6291A>T	1	2	3	0	121410	18966	2.53012	GENIE-DFCI-002483	Skin Cancer, Non-Melanoma(1)	HCC168(liver);HCC168T(liver)
ATM	missense_variant	p.R2105S	c.6315G>C	3	0	3	6	121368	18966	1.73911	GENIE-DFCI-001803;GENIE-DFCI-006693;GENIE-MSK-P-0003421	Skin Cancer, Non-Melanoma(1);Non-Small Cell Lung Cancer(1);Glioma(1)
ATM	missense_variant	p.A2274V	c.6821C>T	2	1	3	0	121410	18966	3.57814	GENIE-DFCI-008009;GENIE-MSK-P-0004798	Colorectal Cancer(2)	NBL7(autonomic_ganglia)
ATM	missense_variant	p.P2353S	c.7057C>T	2	1	3	0	121410	18966	3.57814	GENIE-MSK-P-0006437;GENIE-VICC-458744	Skin Cancer, Non-Melanoma(1);Melanoma(1)	2460971(haematopoietic_and_lymphoid_tissue)
ATM	missense_variant	p.S2394L	c.7181C>T	2	1	3	0	121410	18966	3.57814	GENIE-DFCI-004334;GENIE-MSK-P-0004085	Bladder Cancer(1);Breast Cancer(1)	1128604(haematopoietic_and_lymphoid_tissue)
ATM	missense_variant	p.D2395N	c.7183G>A	1	2	3	0	121410	18966	2.53012	GENIE-MSK-P-0000167	Breast Cancer(1)	20995_Sd-S(ovary);ESCC-110T(oesophagus)
ATM	missense_variant	p.F2410L	c.7228T>C	2	1	3	0	121410	18966	3.57814	GENIE-DFCI-003188;GENIE-DFCI-003188	Non-Small Cell Lung Cancer(2)	TCGA-BR-A4CQ-01(stomach)
ATM	missense_variant	p.Y2437D	c.7309T>G	2	1	3	0	121410	18966	3.57814	GENIE-DFCI-004191;GENIE-DFCI-004267	Ovarian Cancer(1);Non-Small Cell Lung Cancer(1)	2460973(haematopoietic_and_lymphoid_tissue)
ATM	missense_variant	p.D2448N	c.7342G>A	2	1	3	0	121410	18966	3.57814	GENIE-MSK-P-0004825;GENIE-MSK-P-0007174	Non-Hodgkin Lymphoma(1);Non-Small Cell Lung Cancer(1)	MC101(haematopoietic_and_lymphoid_tissue)
ATM	missense_variant	p.R2459C	c.7375C>T	2	1	3	3	121260	18966	1.73103	GENIE-DFCI-006019;GENIE-MSK-P-0005824	Colorectal Cancer(1);Thymic Tumor(1)	1915901(haematopoietic_and_lymphoid_tissue)
ATM	missense_variant	p.N2586S	c.7757A>G	3	0	3	1	120864	18966	3.58861	GENIE-DFCI-005067;GENIE-VICC-634542;GENIE-VICC-634542	Breast Cancer(2);Sex Cord Stromal Tumor(1)
ATM	missense_variant	p.T2666I	c.7997C>T	1	2	3	0	121410	18966	2.53012	GENIE-DFCI-004191	Ovarian Cancer(1)	B89-4-Tumor(urinary_tract);B89-4(urinary_tract)
ATM	missense_variant	p.G2695S	c.8083G>A	1	2	3	0	121410	18966	2.53012	GENIE-JHU-00588	Melanoma(1)	BD114T(biliary_tract);TCGA-CH-5737-01(prostate)
ATM	missense_variant	p.D2708N	c.8122G>A	2	1	3	0	121410	18966	3.57814	GENIE-GRCC-4bf10417;GENIE-MSK-P-0003524	Bladder Cancer(1);Non-Small Cell Lung Cancer(1)	16875(lung)
ATM	missense_variant	p.D2725H	c.8173G>C	3	0	3	0	121410	18966	4.38233	GENIE-DFCI-001939;GENIE-MSK-P-0003363;GENIE-MSK-P-0005022	Ovarian Cancer(1);Hepatobiliary Cancer(1);Thyroid Cancer(1)
ATM	missense_variant	p.V2873I	c.8617G>A	3	0	3	2	120086	18966	3.02054	GENIE-DFCI-004787;GENIE-DFCI-008448;GENIE-JHU-00312	Bladder Cancer(1);Prostate Cancer(1);Colorectal Cancer(1)
ATM	missense_variant	p.L2890P	c.8669T>C	2	1	3	0	121410	18966	3.57814	GENIE-MSK-P-0002576;GENIE-UHN-384293	Bladder Cancer(1);Prostate Cancer(1)	2027932(lung)
ATM	missense_variant	p.E2895K	c.8683G>A	1	2	3	0	121410	18966	2.53012	GENIE-MSK-P-0003858	Bladder Cancer(1)	PD11816a(breast);1514(haematopoietic_and_lymphoid_tissue)
ATM	missense_variant	p.G3051V	c.9152G>T	2	1	3	0	121410	18966	3.57814	GENIE-DFCI-004906;GENIE-MSK-P-0004468	Bladder Cancer(1);Non-Small Cell Lung Cancer(1)	1064810(haematopoietic_and_lymphoid_tissue)
ATM	missense_variant	p.I323V	c.967A>G	2	1	3	0	121410	18966	3.57814	GENIE-DFCI-000721;GENIE-DFCI-008724	Non-Small Cell Lung Cancer(1);Prostate Cancer(1)	M008(haematopoietic_and_lymphoid_tissue)
ATR	missense_variant	p.R2148Q	c.6443G>A	1	2	3	0	121410	8173	3.85423	GENIE-MSK-P-0004379	Endometrial Cancer(1)	Pat_46_A(NS);Pat_46_B(NS)
ATR	missense_variant	p.R2407C	c.7219C>T	1	2	3	1	120714	8173	2.53355	GENIE-MSK-P-0005228	Melanoma(1)	TCGA-AN-A046-01(breast);TCGA-BS-A0UV-01(endometrium)
ATR	missense_variant	p.R2514C	c.7540C>T	1	2	3	0	121410	8173	3.85423	GENIE-MSK-P-0005021	Bladder Cancer(1)	TCGA-FW-A3R5-06(skin);Au10(skin)
ATRX	frameshift_variant	p.K425fs	c.1273_1274delAA	1	2	3	0	121410	14472	2.89644	GENIE-DFCI-003950	Glioma(1)	AIII-6(central_nervous_system);AIII-6(central_nervous_system)
ATRX	frameshift_variant	p.T1346fs	c.4036_4039delACTG	1	2	3	0	121410	14472	2.89644	GENIE-MSK-P-0004256	Glioma(1)	G10(central_nervous_system);G10(central_nervous_system)
ATRX	frameshift_variant	p.E1702fs	c.5103_5106delAGAA	1	2	3	0	121410	14472	2.89644	GENIE-DFCI-006217	Glioma(1)	P118(central_nervous_system);AIII-5(central_nervous_system)
ATRX	frameshift_variant	p.E1702fs	c.5105_5106delAA	1	2	3	0	121410	14472	2.89644	GENIE-DFCI-007445	Glioma(1)	P118(central_nervous_system);AIII-5(central_nervous_system)
ATRX	frameshift_variant	p.R1803fs	c.5405dupA	1	2	3	0	121410	14472	2.89644	GENIE-MSK-P-0007293	Melanoma(1)	T2950(large_intestine);2171662(central_nervous_system)
ATRX	frameshift_variant	p.K1936fs	c.5798delA	1	2	3	0	121410	14472	2.89644	GENIE-DFCI-005496	Soft Tissue Sarcoma(1)	AIII-26(central_nervous_system);21(pancreas)
ATRX	missense_variant	p.R654Q	c.1961G>A	1	2	3	0	121410	14472	2.89644	GENIE-DFCI-008120	Leukemia(1)	6948_CLM(large_intestine);6948_PT(large_intestine)
ATRX	missense_variant	p.E884D	c.2652G>C	2	1	3	1	87686	14472	2.60779	GENIE-DFCI-002728;GENIE-DFCI-004855	Bladder Cancer(1);Colorectal Cancer(1)	OA3-8(central_nervous_system)
ATRX	missense_variant	p.R1302I	c.3905G>T	1	2	3	0	121410	14472	2.89644	GENIE-DFCI-009181	Colorectal Cancer(1)	GHE0624(haematopoietic_and_lymphoid_tissue);TCGA-BS-A0UF-01(endometrium)
ATRX	missense_variant	p.G1350R	c.4048G>A	3	0	3	1	86977	14472	3.47342	GENIE-DFCI-001195;GENIE-DFCI-004192;GENIE-VICC-130910	Ovarian Cancer(1);Endometrial Cancer(1);Salivary Gland Cancer(1)
ATRX	missense_variant	p.R1481W	c.4441C>T	2	1	3	0	121410	14472	4.0962	GENIE-DFCI-008633;GENIE-VICC-293481	Melanoma(1);Cervical Cancer(1)	ESCC-F34(oesophagus)
ATRX	missense_variant	p.R2028P	c.6083G>C	1	2	3	0	121410	14472	2.89644	GENIE-DFCI-005511	Myelodysplasia(1)	TCGA-A8-A07L-01(breast);1487610(haematopoietic_and_lymphoid_tissue)
ATRX	missense_variant	p.R2197H	c.6590G>A	2	1	3	0	121410	14472	4.0962	GENIE-DFCI-001185;GENIE-DFCI-007922	Bladder Cancer(1);Glioma(1)	PP098F2(autonomic_ganglia)
ATRX	missense_variant	p.A2371V	c.7112C>T	2	1	3	0	121410	14472	4.0962	GENIE-DFCI-007018;GENIE-VICC-900633	Ovarian Cancer(1);Pancreatic Cancer(1)	sysucc-1317T(large_intestine)
ATRX	missense_variant	p.Q2452L	c.7355A>T	3	0	3	0	121410	14472	5.01682	GENIE-MSK-P-0001424;GENIE-MSK-P-0001424;GENIE-VICC-967401	Skin Cancer, Non-Melanoma(1);Colorectal Cancer(2)
ATRX	missense_variant	p.R246C	c.736C>T	2	1	3	0	121410	14472	4.0962	GENIE-DFCI-003187;GENIE-MSK-P-0003524	Bladder Cancer(1);Cervical Cancer(1)	JEKO-1(haematopoietic_and_lymphoid_tissue)
ATRX	missense_variant&splice_region_variant	p.R221K	c.662G>A	1	2	3	0	121410	14472	2.89644	GENIE-MSK-P-0002128	Glioma(1)	G16(central_nervous_system);TCGA-HW-8319-01(central_nervous_system)
ATRX	stop_gained	p.R666*	c.1996C>T	1	2	3	0	121410	14472	2.89644	GENIE-DFCI-007278	Uterine Sarcoma(1)	RK172_C01(liver);2509000(central_nervous_system)
ATRX	stop_gained	p.S1387*	c.4160C>G	1	2	3	0	121410	14472	2.89644	GENIE-DFCI-002585	Glioma(1)	TCGA-FG-6689-01(central_nervous_system);AA3-17(central_nervous_system)
ATRX	stop_gained	p.R1514*	c.4540C>T	2	1	3	0	121410	14472	4.0962	GENIE-MSK-P-0002043;GENIE-MSK-P-0005015	Breast Cancer(1);Glioma(1)	OII-3(central_nervous_system)
ATRX	stop_gained	p.E1702*	c.5104G>T	2	1	3	0	121410	14472	4.0962	GENIE-DFCI-001013;GENIE-DFCI-001430	Ovarian Cancer(1);Glioma(1)	DA2-1(central_nervous_system)
ATRX	stop_gained	p.R2079*	c.6235C>T	1	2	3	0	121410	14472	2.89644	GENIE-DFCI-005869	Glioma(1)	TCGA-AP-A059-01(endometrium);3(pancreas)
ATRX	stop_gained	p.R2407*	c.7219C>T	1	2	3	0	121410	14472	2.89644	GENIE-MSK-P-0004233	Glioma(1)	PD7990a(haematopoietic_and_lymphoid_tissue);PD7627a(haematopoietic_and_lymphoid_tissue)
AURKA	missense_variant	p.Q402H	c.1206G>T	3	0	3	0	121410	14472	5.01682	GENIE-DFCI-003561;GENIE-DFCI-004824;GENIE-VICC-697181	Gastrointestinal Neuroendocrine Tumor(1);Breast Cancer(1);Leukemia(1)
AURKA	missense_variant	p.P32S	c.94C>T	2	1	3	0	121410	14472	4.0962	GENIE-MSK-P-0004952;GENIE-VICC-940748	Melanoma(2)	TCGA-EE-A2MI-06(skin)
AURKB	missense_variant	p.R248H	c.743G>A	2	1	3	2	121374	14472	2.55073	GENIE-DFCI-006578;GENIE-MSK-P-0000384	Bladder Cancer(1);Prostate Cancer(1)	TCGA-14-1395-01(central_nervous_system)
AXIN1	missense_variant	p.R382C	c.1144C>T	2	1	3	5	114726	7778	2.41121	GENIE-MSK-P-0006155;GENIE-VICC-113291	Melanoma(2)	TCGA-FW-A3R5-06(skin)
AXIN1	missense_variant	p.A804T	c.2410G>A	2	1	3	6	119642	7778	2.23247	GENIE-MSK-P-0005443;GENIE-VICC-892541	Colorectal Cancer(2)	TCGA-BR-4184-01(stomach)
AXIN2	missense_variant	p.R339H	c.1016G>A	1	2	3	0	121410	7341	4.06679	GENIE-MSK-P-0004362	Colorectal Cancer(1)	SNU-175(large_intestine);TCGA-AA-A010-01(large_intestine)
AXIN2	missense_variant	p.R399Q	c.1196G>A	1	2	3	1	120784	7341	2.69391	GENIE-MSK-P-0002329	Non-Small Cell Lung Cancer(1)	TCGA-JX-A3Q0-01(cervix);LUAD-S01346(lung)
AXL	missense_variant	p.R471H	c.1412G>A	3	0	3	7	121342	14472	1.98263	GENIE-DFCI-007003;GENIE-MSK-P-0002032;GENIE-VICC-373523	Prostate Cancer(1);Colorectal Cancer(1);Head and Neck Cancer(1)
AXL	missense_variant	p.P802S	c.2404C>T	3	0	3	0	121410	14472	5.01682	GENIE-DFCI-007660;GENIE-MSK-P-0005511;GENIE-MSK-P-0005511	Bladder Cancer(2);Endometrial Cancer(1)
AXL	missense_variant	p.R190H	c.569G>A	1	2	3	0	121410	14472	2.89644	GENIE-DFCI-007144	Ovarian Cancer(1)	pfg258T(stomach);TCGA-AA-3681-01(large_intestine)
AXL	missense_variant	p.R217C	c.649C>T	3	0	3	4	121288	14472	2.76043	GENIE-DFCI-005034;GENIE-DFCI-005654;GENIE-MSK-P-0007543	Endometrial Cancer(1);Head and Neck Cancer(1);Cancer of Unknown Primary(1)
AXL	missense_variant	p.A273V	c.818C>T	2	1	3	4	121352	14472	1.80047	GENIE-MSK-P-0000916;GENIE-MSK-P-0003524	Bladder Cancer(2)	TCGA-A6-5665-01(large_intestine)
AXL	missense_variant	p.G274R	c.820G>A	1	2	3	1	121366	14472	1.80355	GENIE-VICC-940748	Melanoma(1)	Pat_70_A(NS);Pat_70_B(NS)
AXL	missense_variant	p.P278S	c.832C>T	3	0	3	2	121360	14472	3.57637	GENIE-DFCI-003535;GENIE-DFCI-008217;GENIE-MSK-P-0001603	Non-Small Cell Lung Cancer(1);Melanoma(2)
AXL	missense_variant	p.Q293K	c.877C>A	1	2	3	0	121410	14472	2.89644	GENIE-MSK-P-0001541	Thyroid Cancer(1)	TARGET-30-PAIFXV(autonomic_ganglia);TCGA-F4-6459-01(large_intestine)
BAP1	missense_variant	p.G45R	c.133G>A	2	1	3	0	121410	14472	4.0962	GENIE-DFCI-003814;GENIE-DFCI-007256	Skin Cancer, Non-Melanoma(1);Renal Cell Carcinoma(1)	2265145(eye)
BAP1	missense_variant	p.E498K	c.1492G>A	3	0	3	0	121410	14472	5.01682	GENIE-DFCI-004347;GENIE-MSK-P-0005925;GENIE-MSK-P-0006839	Bladder Cancer(2);Non-Small Cell Lung Cancer(1)
BAP1	missense_variant	p.E54K	c.160G>A	2	1	3	0	121410	14472	4.0962	GENIE-DFCI-003977;GENIE-DFCI-008612	Endometrial Cancer(2)	TCGA-BP-4355-01(kidney)
BAP1	missense_variant	p.R56C	c.166C>T	2	1	3	0	121410	14472	4.0962	GENIE-DFCI-007844;GENIE-MSK-P-0000056	Bladder Cancer(1);Non-Small Cell Lung Cancer(1)	GC_319T-GC_319N(stomach)
BAP1	missense_variant	p.R701C	c.2101C>T	1	2	3	0	121410	14472	2.89644	GENIE-MSK-P-0001624	Adrenocortical Carcinoma(1)	27(pancreas);38(kidney)
BAP1	missense_variant	p.E9K	c.25G>A	2	1	3	0	121410	14472	4.0962	GENIE-DFCI-007284;GENIE-VICC-176342	Soft Tissue Sarcoma(1);Melanoma(1)	ESCC_BICR_010T(oesophagus)
BAP1	missense_variant	p.G13V	c.38G>T	1	2	3	0	121410	14472	2.89644	GENIE-MSK-P-0004520	Hepatobiliary Cancer(1)	250(kidney);T145(kidney)
BAP1	missense_variant	p.L14F	c.40C>T	2	1	3	0	121410	14472	4.0962	GENIE-MSK-P-0004689;GENIE-MSK-P-0005581	Renal Cell Carcinoma(1);Esophagogastric Cancer(1)	FS60(pleura)
BAP1	missense_variant	p.R227P	c.680G>C	2	1	3	0	121410	14472	4.0962	GENIE-MSK-P-0002953;GENIE-MSK-P-0003238	Bladder Cancer(2)	LC_C8(lung)
BCL2	missense_variant	p.T7P	c.19A>C	1	2	3	0	121410	14472	2.89644	GENIE-MSK-P-0007086	Non-Hodgkin Lymphoma(1)	2_FL(haematopoietic_and_lymphoid_tissue);2_tFL(haematopoietic_and_lymphoid_tissue)
BCL2	missense_variant	p.A76T	c.226G>A	1	2	3	0	121410	14472	2.89644	GENIE-MSK-P-0006130	Non-Hodgkin Lymphoma(1)	01-25197(haematopoietic_and_lymphoid_tissue);2292386(haematopoietic_and_lymphoid_tissue)
BCL2	missense_variant	p.A131D	c.392C>A	2	1	3	0	121410	14472	4.0962	GENIE-DFCI-004450;GENIE-MSK-P-0007086	Non-Hodgkin Lymphoma(2)	tumor_4112447(haematopoietic_and_lymphoid_tissue)
BCL2L1	missense_variant	p.T216M	c.647C>T	3	0	3	0	121410	14077	5.08672	GENIE-DFCI-006153;GENIE-DFCI-008718;GENIE-MSK-P-0004076	Endometrial Cancer(1);Esophagogastric Cancer(2)
BCL2L12	missense_variant	p.R160C	c.478C>T	2	1	3	10	120296	6299	1.86259	GENIE-DFCI-004246;GENIE-DFCI-007266	Prostate Cancer(1);Colorectal Cancer(1)	NCI-H716(large_intestine)
BCL6	frameshift_variant	p.K474fs	c.1417dupC	1	2	3	0	121410	14472	2.89644	GENIE-MSK-P-0002088	Breast Cancer(1)	LS411(large_intestine);TCGA-AA-3688-01(large_intestine)
BCL6	missense_variant	p.R594G	c.1780C>G	2	1	3	0	121410	14472	4.0962	GENIE-MSK-P-0002411;GENIE-MSK-P-0005427	Bladder Cancer(1);Head and Neck Cancer(1)	ESCC_131(oesophagus)
BCL6	missense_variant	p.N68S	c.203A>G	1	2	3	0	121410	14472	2.89644	GENIE-DFCI-007609	Colorectal Cancer(1)	HCC74(liver);HCC74T(liver)
BCL6	missense_variant	p.N73S	c.218A>G	2	1	3	3	121276	14472	2.12579	GENIE-DFCI-003613;GENIE-DFCI-006203	Pancreatic Cancer(1);Non-Small Cell Lung Cancer(1)	TCGA-22-4591-01(lung)
BCL6	missense_variant	p.P139S	c.415C>T	3	0	3	3	112914	14472	2.98262	GENIE-DFCI-003984;GENIE-DFCI-007706;GENIE-MSK-P-0005851	Non-Small Cell Lung Cancer(2);Bone Cancer(1)
BCL6	missense_variant	p.R158W	c.472C>T	1	2	3	1	119506	14472	1.78591	GENIE-DFCI-004547	Melanoma(1)	PD4882a(breast);CRC-02T(large_intestine)
BCOR	frameshift_variant	p.A603fs	c.1806delG	1	2	3	0	121410	14472	2.89644	GENIE-VICC-228641	Glioma(1)	SJHGG120_D(central_nervous_system);SJHGG120_D(central_nervous_system)
BCOR	frameshift_variant	p.L7fs	c.18delC	2	1	3	0	121410	14472	4.0962	GENIE-DFCI-004065;GENIE-MSK-P-0001703	Bladder Cancer(1);Endometrial Cancer(1)	pfg181T(stomach)
BCOR	frameshift_variant	p.K100fs	c.297_298delGA	1	2	3	0	121410	14472	2.89644	GENIE-MSK-P-0004051	Colorectal Cancer(1)	TCGA-CM-6171-01(large_intestine);TCGA-CM-6171-01(large_intestine)
BCOR	frameshift_variant	p.K1173fs	c.3518delA	2	1	3	0	121410	14472	4.0962	GENIE-MSK-P-0004097;GENIE-MSK-P-0006790	Pancreatic Cancer(1);Bone Cancer(1)	MD-286(central_nervous_system)
BCOR	frameshift_variant	p.C1572fs	c.4712delT	1	2	3	0	121410	14472	2.89644	GENIE-VICC-421929	Ovarian Cancer(1)	PD6195a(haematopoietic_and_lymphoid_tissue);PD7117a(haematopoietic_and_lymphoid_tissue)
BCOR	frameshift_variant	p.S158fs	c.471delA	1	2	3	0	121410	14472	2.89644	GENIE-MSK-P-0002455	Colorectal Cancer(1)	LIM1899(large_intestine);PD8068a(haematopoietic_and_lymphoid_tissue)
BCOR	frameshift_variant	p.S158fs	c.471dupA	1	2	3	0	121410	14472	2.89644	GENIE-MSK-P-0002347	Glioma(1)	LIM1899(large_intestine);PD8068a(haematopoietic_and_lymphoid_tissue)
BCOR	missense_variant	p.S562L	c.1685C>T	2	1	3	3	87694	14472	1.65675	GENIE-DFCI-004719;GENIE-MSK-P-0001597	Small Bowel Cancer(1);Non-Small Cell Lung Cancer(1)	D01(NS)
BCOR	missense_variant	p.E1150G	c.3449A>G	2	1	3	2	87411	14472	2.05079	GENIE-DFCI-002603;GENIE-VICC-943436	Endometrial Cancer(1);Non-Hodgkin Lymphoma(1)	TCGA-AA-3672-01(large_intestine)
BCOR	missense_variant	p.P1417L	c.4250C>T	2	1	3	1	63567	14472	2.14459	GENIE-DFCI-008521;GENIE-MSK-P-0002134	Nerve Sheath Tumor(1);Wilms Tumor(1)	TCGA-AP-A059-01(endometrium)
BCOR	missense_variant	p.R1644H	c.4931G>A	3	0	3	1	87355	14472	3.48184	GENIE-DFCI-001407;GENIE-DFCI-002540;GENIE-MSK-P-0005548	Endometrial Cancer(1);Non-Small Cell Lung Cancer(1);Colorectal Cancer(1)
BCOR	missense_variant	p.R188W	c.562C>T	3	0	3	0	121410	14472	5.01682	GENIE-DFCI-007518;GENIE-DFCI-007660;GENIE-MSK-P-0001397	Endometrial Cancer(1);Non-Small Cell Lung Cancer(1);Colorectal Cancer(1)
BCOR	missense_variant	p.E27K	c.79G>A	2	1	3	0	121410	14472	4.0962	GENIE-MSK-P-0004379;GENIE-VICC-137169	Endometrial Cancer(1);Colorectal Cancer(1)	BD114T(biliary_tract)
BCOR	missense_variant	p.V280I	c.838G>A	3	0	3	1	59208	14472	2.78689	GENIE-DFCI-002593;GENIE-DFCI-009091;GENIE-MSK-P-0004417	Appendiceal Cancer(1);Ovarian Cancer(1);Germ Cell Tumor(1)
BCOR	splice_donor_variant&intron_variant		c.4874+1G>T	2	1	3	0	121410	14472	4.0962	GENIE-DFCI-006102;GENIE-DFCI-006102	Leukemia(2)	3071(haematopoietic_and_lymphoid_tissue)
BCOR	stop_gained	p.W534*	c.1602G>A	1	2	3	0	121410	14472	2.89644	GENIE-DFCI-003878	Glioma(1)	AML_378(haematopoietic_and_lymphoid_tissue);1068(breast)
BCOR	stop_gained	p.E1698*	c.5092G>T	1	2	3	0	121410	14472	2.89644	GENIE-MSK-P-0006770	Colorectal Cancer(1)	CH-109-T2(haematopoietic_and_lymphoid_tissue);HN_63021(upper_aerodigestive_tract)
BCORL1	missense_variant	p.R945Q	c.2834G>A	1	2	3	0	121410	7131	4.12623	GENIE-DFCI-001411	Endometrial Cancer(1)	T1154(large_intestine);36(pancreas)
BIRC3	frameshift_variant	p.L514fs	c.1539dupT	1	2	3	0	121410	4540	5.17132	GENIE-MSK-P-0004497	Non-Hodgkin Lymphoma(1)	T3024(large_intestine);TCGA-EW-A1PB-01(breast)
BLM	missense_variant	p.T526P	c.1576A>C	1	2	3	0	121410	14472	2.89644	GENIE-DFCI-007696	Colorectal Cancer(1)	B65-Tumor(urinary_tract);B65(urinary_tract)
BLM	missense_variant	p.E642K	c.1924G>A	3	0	3	4	120758	14472	2.7521	GENIE-DFCI-002930;GENIE-VICC-283494;GENIE-VICC-563815	Melanoma(1);Breast Cancer(1);Cancer of Unknown Primary(1)
BLM	missense_variant	p.S72F	c.215C>T	2	1	3	0	121410	14472	4.0962	GENIE-MSK-P-0007291;GENIE-VICC-784966	Melanoma(2)	PT15_1(skin)
BLM	missense_variant	p.P822S	c.2464C>T	2	1	3	0	121410	14472	4.0962	GENIE-DFCI-006385;GENIE-MSK-P-0004214	Non-Small Cell Lung Cancer(1);Melanoma(1)	PT34(skin)
BLM	missense_variant	p.T830M	c.2489C>T	1	2	3	1	121330	14472	1.80321	GENIE-MSK-P-0005985	Non-Small Cell Lung Cancer(1)	TCGA-23-1030-01(ovary);Pat_01_B(NS)
BLM	missense_variant	p.G102D	c.305G>A	1	2	3	0	121410	14472	2.89644	GENIE-VICC-673909	Breast Cancer(1)	2521259(skin);pfg344T(stomach)
BLM	missense_variant	p.M157V	c.469A>G	1	2	3	0	121410	14472	2.89644	GENIE-MSK-P-0005039	Melanoma(1)	HCC15(liver);HCC15T(liver)
BMPR1A	missense_variant	p.A357T	c.1069G>A	1	2	3	1	120950	14077	1.83146	GENIE-DFCI-006961	Colorectal Cancer(1)	TCGA-G4-6294-01(large_intestine);107529(breast)
BMPR1A	missense_variant	p.R486W	c.1456C>T	2	1	3	1	121410	14077	3.19455	GENIE-MSK-P-0001808;GENIE-MSK-P-0006118	Colorectal Cancer(2)	TCGA-AA-3510-01(large_intestine)
BMPR1A	missense_variant	p.R254C	c.760C>T	2	1	3	4	120874	14077	1.83534	GENIE-DFCI-008331;GENIE-DFCI-009244	Endometrial Cancer(1);Leukemia(1)	KM12(large_intestine)
BRAF	missense_variant	p.P334L	c.1001C>T	1	2	3	0	121410	18966	2.53012	GENIE-DFCI-006499	Melanoma(1)	PCSI_0161_Pa_P_526(pancreas);DM16(skin)
BRAF	missense_variant	p.S465F	c.1394C>T	1	2	3	0	121410	18966	2.53012	GENIE-DFCI-007139	Melanoma(1)	C30T(large_intestine);2440174(NS)
BRAF	missense_variant	p.Y472C	c.1415A>G	1	2	3	0	121410	18966	2.53012	GENIE-DFCI-003323	Endometrial Cancer(1)	T3267(large_intestine);1451618(lung)
BRAF	missense_variant	p.K483E	c.1447A>G	1	2	3	0	121410	18966	2.53012	GENIE-DFCI-007553	Colorectal Cancer(1)	OSCC-GB_00520111(upper_aerodigestive_tract);52T(upper_aerodigestive_tract)
BRAF	missense_variant	p.E501K	c.1501G>A	2	1	3	0	121410	18966	3.57814	GENIE-MSK-P-0002884;GENIE-VICC-567468	Small Bowel Cancer(1);Colorectal Cancer(1)	027-0063-01TD(haematopoietic_and_lymphoid_tissue)
BRAF	missense_variant	p.D594H	c.1780G>C	1	2	3	0	121410	18966	2.53012	GENIE-JHU-00766	Non-Small Cell Lung Cancer(1)	1630192(skin);sysucc-1050T(large_intestine)
BRAF	missense_variant	p.W604G	c.1810T>G	1	2	3	0	121410	18966	2.53012	GENIE-MSK-P-0004457	Melanoma(1)	E38890(skin);1151108(skin)
BRAF	missense_variant	p.H725Y	c.2173C>T	2	1	3	0	121410	18966	3.57814	GENIE-DFCI-008217;GENIE-MSK-P-0004423	Skin Cancer, Non-Melanoma(1);Melanoma(1)	TCGA-FW-A3R5-06(skin)
BRAF	missense_variant	p.N148S	c.443A>G	1	2	3	0	121410	18966	2.53012	GENIE-DFCI-007934	Colorectal Cancer(1)	DN1401C(breast);CSCC-44-T(skin)
BRAF	missense_variant	p.R271H	c.812G>A	2	1	3	0	121410	18966	3.57814	GENIE-DFCI-009805;GENIE-MSK-P-0004910	Non-Hodgkin Lymphoma(1);Prostate Cancer(1)	TCGA-D1-A16X-01(endometrium)
BRAF	missense_variant	p.T332I	c.995C>T	2	1	3	0	121410	18966	3.57814	GENIE-DFCI-007728;GENIE-MSK-P-0000030	Non-Small Cell Lung Cancer(1);Thymic Tumor(1)	SJBALL269_D(haematopoietic_and_lymphoid_tissue)
BRAF	synonymous_variant	p.V600V	c.1800G>A	2	1	3	0	121410	18966	3.57814	GENIE-JHU-00769;GENIE-UHN-447495	Melanoma(2)	1711484(haematopoietic_and_lymphoid_tissue)
BRCA1	missense_variant	p.L512F	c.1534C>T	3	0	3	3	121006	14902	3.06028	GENIE-DFCI-009191;GENIE-MSK-P-0004263;GENIE-MSK-P-0005312	Non-Small Cell Lung Cancer(1);Miscellaneous Neuroepithelial Tumor(1);Esophagogastric Cancer(1)
BRCA1	missense_variant	p.R7C	c.19C>T	3	0	3	3	120650	14902	3.05451	GENIE-DFCI-005561;GENIE-DFCI-006484;GENIE-VICC-958149	Skin Cancer, Non-Melanoma(1);Endometrial Cancer(1);Glioma(1)
BRCA1	missense_variant	p.P930S	c.2788C>T	2	1	3	0	121410	14902	4.03667	GENIE-DFCI-007629;GENIE-MSK-P-0005136	Melanoma(1);Renal Cell Carcinoma(1)	49M(skin)
BRCA1	missense_variant	p.D214G	c.641A>G	3	0	3	2	115540	14902	3.41462	GENIE-DFCI-007419;GENIE-VICC-399450;GENIE-VICC-800348	Gastrointestinal Neuroendocrine Tumor(1);Non-Small Cell Lung Cancer(1);Colorectal Cancer(1)
BRCA2	missense_variant	p.P1088S	c.3262C>T	2	1	3	1	118182	14902	3.04681	GENIE-DFCI-005662;GENIE-VICC-528284	Melanoma(1);Colorectal Cancer(1)	ESO-114(oesophagus)
BRCA2	missense_variant	p.S1461F	c.4382C>T	3	0	3	0	121410	14902	4.94391	GENIE-DFCI-003212;GENIE-MSK-P-0000293;GENIE-MSK-P-0000686	Skin Cancer, Non-Melanoma(1);Melanoma(2)
BRCA2	missense_variant	p.V1852I	c.5554G>A	3	0	3	5	120656	14902	2.39688	GENIE-DFCI-000687;GENIE-DFCI-006341;GENIE-VICC-877137	Breast Cancer(2);Head and Neck Cancer(1)
BRCA2	missense_variant	p.N1878K	c.5634C>G	3	0	3	1	120554	14902	4.09065	GENIE-DFCI-000903;GENIE-DFCI-005203;GENIE-MSK-P-0003385	Uterine Sarcoma(1);Non-Small Cell Lung Cancer(2)
BRCA2	missense_variant	p.E2020K	c.6058G>A	1	2	3	1	120632	14902	1.76333	GENIE-DFCI-005790	Myelodysplasia(1)	TCGA-B5-A0JY-01(endometrium);TCGA-AX-A0J1-01(endometrium)
BRCA2	missense_variant	p.P2107S	c.6319C>T	2	1	3	0	121410	14902	4.03667	GENIE-MSK-P-0005733;GENIE-MSK-P-0005733	Melanoma(2)	TCGA-EE-A2ML-06(skin)
BRCA2	missense_variant	p.S2303F	c.6908C>T	2	1	3	0	121410	14902	4.03667	GENIE-DFCI-008652;GENIE-MSK-P-0004214	Skin Cancer, Non-Melanoma(1);Melanoma(1)	DM37(skin)
BRCA2	missense_variant	p.R2494Q	c.7481G>A	1	2	3	0	121410	14902	2.85435	GENIE-DFCI-007450	Ovarian Cancer(1)	TCGA-F5-6814-01(large_intestine);TCGA-D1-A16X-01(endometrium)
BRCA2	missense_variant	p.T2542M	c.7625C>T	2	1	3	0	121410	14902	4.03667	GENIE-DFCI-001979;GENIE-DFCI-007298	Ovarian Cancer(1);Endometrial Cancer(1)	TCGA-AX-A0J1-01(endometrium)
BRCA2	missense_variant	p.V2545I	c.7633G>A	2	1	3	0	121410	14902	4.03667	GENIE-MSK-P-0006032;GENIE-VICC-432674	Salivary Gland Cancer(1);Colorectal Cancer(1)	TCGA-BR-6852-01(stomach)
BRCA2	missense_variant	p.A3029T	c.9085G>A	3	0	3	6	117622	14902	2.09764	GENIE-DFCI-002151;GENIE-DFCI-002599;GENIE-MSK-P-0003421	Non-Hodgkin Lymphoma(1);Thyroid Cancer(1);Glioma(1)
BRD4	missense_variant	p.P46S	c.136C>T	2	1	3	0	121410	14077	4.15327	GENIE-DFCI-006239;GENIE-DFCI-007725	Mesothelioma(1);Glioma(1)	TCGA-DA-A1I4-06(skin)
BRD4	missense_variant	p.R632H	c.1895G>A	2	1	3	0	121410	14077	4.15327	GENIE-DFCI-005316;GENIE-MSK-P-0004260	Bladder Cancer(1);Head and Neck Cancer(1)	T3021(large_intestine)
BRD4	missense_variant	p.A1303V	c.3908C>T	3	0	3	2	72926	14077	2.66078	GENIE-DFCI-007500;GENIE-DFCI-008463;GENIE-MSK-P-0004688	Bladder Cancer(1);Non-Small Cell Lung Cancer(1);Breast Cancer(1)
BRD4	stop_gained	p.R423*	c.1267C>T	1	2	3	0	121410	14077	2.9368	GENIE-DFCI-002470	Ovarian Cancer(1)	TCGA-D5-6928-01(large_intestine);TCGA-AD-5900-01(large_intestine)
BRIP1	frameshift_variant	p.N576fs	c.1727dupA	1	2	3	0	121410	14472	2.89644	GENIE-DFCI-007795	Glioma(1)	61(small_intestine)
BRIP1	missense_variant	p.R814H	c.2441G>A	2	1	3	3	120654	14472	2.11795	GENIE-DFCI-001228;GENIE-DFCI-007059	Ovarian Cancer(1);Colorectal Cancer(1)	SJHGG010_D(central_nervous_system)
BRIP1	missense_variant	p.R865W	c.2593C>T	1	2	3	1	120118	14472	1.79173	GENIE-DFCI-006263	Non-Small Cell Lung Cancer(1)	TCGA-D7-A4YV-01(stomach);TCGA-D1-A17Q-01(endometrium)
BUB1B	missense_variant	p.R416W	c.1246C>T	2	1	3	0	121410	6299	6.20883	GENIE-DFCI-008107;GENIE-DFCI-008326	Mesothelioma(1);Colorectal Cancer(1)	TCGA-AZ-4315-01(large_intestine)
BUB1B	missense_variant	p.R616C	c.1846C>T	1	2	3	0	121410	6299	4.39029	GENIE-DFCI-004117	Cancer of Unknown Primary(1)	CSCC-55-T(skin);PT44(skin)
BUB1B	missense_variant	p.E23K	c.67G>A	1	2	3	0	121410	6299	4.39029	GENIE-DFCI-007450	Ovarian Cancer(1)	CHC892T(liver);CHC892T(liver)
CADM2	missense_variant	p.L56I	c.166C>A	1	2	3	0	121410	3211	6.14906	GENIE-DFCI-001168	Breast Cancer(1)	TCGA-G4-6588-01(large_intestine);TCGA-AP-A059-01(endometrium)
CADM2	missense_variant	p.S85F	c.254C>T	1	2	3	0	121410	3211	6.14906	GENIE-DFCI-009076	Colorectal Cancer(1)	TCGA-EE-A29D-06(skin);PT50(skin)
CADM2	missense_variant	p.A202V	c.605C>T	2	1	3	0	121410	3211	8.69612	GENIE-DFCI-007718;GENIE-DFCI-008640	Breast Cancer(1);Esophagogastric Cancer(1)	YUKLAB(skin)
CARD11	missense_variant	p.R660W	c.1978C>T	2	1	3	0	121410	14472	4.0962	GENIE-DFCI-000086;GENIE-MSK-P-0006863	Breast Cancer(1);Colorectal Cancer(1)	OV207(ovary)
CARD11	missense_variant	p.R72Q	c.215G>A	2	1	3	0	121410	14472	4.0962	GENIE-DFCI-003833;GENIE-MSK-P-0005019	Breast Cancer(1);Esophagogastric Cancer(1)	DM79(skin)
CARD11	missense_variant	p.R932Q	c.2795G>A	2	1	3	2	120746	14472	2.54234	GENIE-MSK-P-0007562;GENIE-VICC-567468	Soft Tissue Sarcoma(1);Small Bowel Cancer(1)	BD165T(biliary_tract)
CARD11	missense_variant	p.R1104Q	c.3311G>A	2	1	3	0	121410	14472	4.0962	GENIE-MSK-P-0001859;GENIE-MSK-P-0001859	Prostate Cancer(2)	6115224(prostate)
CARD11	missense_variant	p.K215T	c.644A>C	1	2	3	0	121410	14472	2.89644	GENIE-MSK-P-0006811	Non-Hodgkin Lymphoma(1)	M024(haematopoietic_and_lymphoid_tissue);TCGA-BS-A0UJ-01(endometrium)
CARD11	missense_variant	p.R223Q	c.668G>A	1	2	3	0	121410	14472	2.89644	GENIE-DFCI-000033	Melanoma(1)	DM51(skin);ASHPC_0015_Pa_P(pancreas)
CARD11	missense_variant	p.S250P	c.748T>C	1	2	3	0	121410	14472	2.89644	GENIE-MSK-P-0007372	Non-Hodgkin Lymphoma(1)	DLBCL890(haematopoietic_and_lymphoid_tissue);1487376(haematopoietic_and_lymphoid_tissue)
CASP8	missense_variant	p.Q375E	c.1123C>G	1	2	3	0	121410	8173	3.85423	GENIE-MSK-P-0003279	Bladder Cancer(1)	2T(upper_aerodigestive_tract);OSCC-GB_00020111(upper_aerodigestive_tract)
CASP8	missense_variant	p.R430Q	c.1289G>A	1	2	3	0	121410	8173	3.85423	GENIE-MSK-P-0004260	Bladder Cancer(1)	2122354(large_intestine);BD72T(biliary_tract)
CASP8	missense_variant	p.T458I	c.1373C>T	2	1	3	0	121410	8173	5.45073	GENIE-MSK-P-0005511;GENIE-MSK-P-0005511	Bladder Cancer(2)	OSCC-GB_00750111(upper_aerodigestive_tract)
CBL	missense_variant	p.L370F	c.1110A>T	1	2	3	0	121410	14472	2.89644	GENIE-DFCI-006269	Leukemia(1)	PD8373a(haematopoietic_and_lymphoid_tissue);14(haematopoietic_and_lymphoid_tissue)
CBL	missense_variant	p.H398R	c.1193A>G	1	2	3	0	121410	14472	2.89644	GENIE-MSK-P-0006267	Melanoma(1)	SC-her2-046(breast);1507682(haematopoietic_and_lymphoid_tissue)
CBL	missense_variant	p.C401S	c.1201T>A	1	2	3	0	121410	14472	2.89644	GENIE-MSK-P-0003861	Non-Small Cell Lung Cancer(1)	PD6646a(haematopoietic_and_lymphoid_tissue);11(haematopoietic_and_lymphoid_tissue)
CBL	missense_variant	p.C404S	c.1211G>C	1	2	3	0	121410	14472	2.89644	GENIE-DFCI-004961	Leukemia(1)	1280854(haematopoietic_and_lymphoid_tissue);1280850(haematopoietic_and_lymphoid_tissue)
CBL	missense_variant	p.P417R	c.1250C>G	1	2	3	0	121410	14472	2.89644	GENIE-DFCI-007379	Non-Small Cell Lung Cancer(1)	1505358(haematopoietic_and_lymphoid_tissue);1633510(haematopoietic_and_lymphoid_tissue)
CBL	missense_variant	p.C419R	c.1255T>C	1	2	3	0	121410	14472	2.89644	GENIE-DFCI-008999	CNS Cancer(1)	2246982(genital_tract);1330208(haematopoietic_and_lymphoid_tissue)
CBL	missense_variant	p.M469I	c.1407G>A	1	2	3	0	121410	14472	2.89644	GENIE-DFCI-002470	Ovarian Cancer(1)	TCGA-DK-A3X1-01(urinary_tract);TCGA-46-6026-01(lung)
CBL	missense_variant	p.R96H	c.287G>A	2	1	3	1	121376	14472	3.14472	GENIE-DFCI-001303;GENIE-DFCI-007660	Endometrial Cancer(1);Colorectal Cancer(1)	sysucc-274T(large_intestine)
CBL	missense_variant&splice_region_variant	p.E366K	c.1096G>A	1	2	3	0	121410	14472	2.89644	GENIE-DFCI-004186	Melanoma(1)	HD-0264(haematopoietic_and_lymphoid_tissue);HD-0304(haematopoietic_and_lymphoid_tissue)
CBLB	missense_variant	p.R455C	c.1363C>T	2	1	3	2	121032	6299	4.15537	GENIE-DFCI-000143;GENIE-DFCI-005561	Skin Cancer, Non-Melanoma(1);Melanoma(1)	TCGA-QB-A6FS-06(skin)
CBLB	missense_variant	p.R670W	c.2008C>T	2	1	3	6	119792	6299	2.59728	GENIE-DFCI-001221;GENIE-DFCI-005782	Ovarian Cancer(1);Esophagogastric Cancer(1)	TCGA-ER-A19P-06(skin)
CBLB	missense_variant	p.E704G	c.2111A>G	1	2	3	1	120940	6299	2.93702	GENIE-DFCI-005335	Ovarian Cancer(1)	PD7110a(haematopoietic_and_lymphoid_tissue);T55(large_intestine)
CBLB	missense_variant	p.S718F	c.2153C>T	1	2	3	0	121410	6299	4.39029	GENIE-DFCI-005785	Skin Cancer, Non-Melanoma(1)	TCGA-GN-A262-06(skin);TCGA-IH-A3EA-01(skin)
CBLB	missense_variant	p.R979H	c.2936G>A	2	1	3	1	121302	6299	4.93569	GENIE-DFCI-003188;GENIE-DFCI-003188	Non-Small Cell Lung Cancer(2)	sysucc-1397T(large_intestine)
CBLB	stop_gained	p.R968*	c.2902C>T	1	2	3	3	121302	6299	1.85237	GENIE-DFCI-000534	Colorectal Cancer(1)	YUKLAB(skin);ATL325(haematopoietic_and_lymphoid_tissue)
CCND1	missense_variant	p.E36Q	c.106G>C	2	1	3	0	121410	14472	4.0962	GENIE-MSK-P-0004497;GENIE-MSK-P-0004497	Non-Hodgkin Lymphoma(2)	327(haematopoietic_and_lymphoid_tissue)
CCND1	missense_variant	p.P199L	c.596C>T	1	2	3	0	121410	14472	2.89644	GENIE-DFCI-003362	Hepatobiliary Cancer(1)	T3024(large_intestine);I2L-P19Ta-Tumor-Organoid(large_intestine)
CCND2	missense_variant	p.R86C	c.256C>T	2	1	3	0	121410	14472	4.0962	GENIE-MSK-P-0003529;GENIE-VICC-110974	Melanoma(1);Glioma(1)	PT35(skin)
CCND2	stop_gained	p.Q265*	c.793C>T	2	1	3	0	121410	14472	4.0962	GENIE-DFCI-003325;GENIE-VICC-113291	Myelodysplasia(1);Melanoma(1)	RPMI-8226(haematopoietic_and_lymphoid_tissue)
CCND2	stop_gained	p.G268*	c.802G>T	1	2	3	0	121410	14472	2.89644	GENIE-DFCI-002794	Non-Small Cell Lung Cancer(1)	ESO-184(oesophagus);1292-01-02TD(haematopoietic_and_lymphoid_tissue)
CCND3	missense_variant	p.P284L	c.851C>T	1	2	3	0	121410	14472	2.89644	GENIE-VICC-425950	Colorectal Cancer(1)	tumor_4194218(haematopoietic_and_lymphoid_tissue);FL007(haematopoietic_and_lymphoid_tissue)
CCNE1	missense_variant	p.A353T	c.1057G>A	1	2	3	0	121410	14472	2.89644	GENIE-DFCI-006709	Non-Small Cell Lung Cancer(1)	TCGA-FP-A4BE-01(stomach);TCGA-A8-A09A-01(breast)
CCNE1	missense_variant	p.F172L	c.516C>A	2	1	3	0	121410	14472	4.0962	GENIE-DFCI-009181;GENIE-MSK-P-0001808	Colorectal Cancer(2)	TCGA-BS-A0UV-01(endometrium)
CCNE1	missense_variant	p.H306Y	c.916C>T	2	1	3	0	121410	14472	4.0962	GENIE-DFCI-004186;GENIE-MSK-P-0002087	Melanoma(1);Cancer of Unknown Primary(1)	YUPRO(skin)
CD274	missense_variant	p.R260H	c.779G>A	3	0	3	8	120724	14077	1.82531	GENIE-DFCI-006348;GENIE-DFCI-008255;GENIE-MSK-P-0005742	Colorectal Cancer(2);Glioma(1)
CD58	missense_variant	p.S107L	c.320C>T	1	2	3	0	121410	6299	4.39029	GENIE-DFCI-006854	Melanoma(1)	PACA-2440-T(pancreas);PACA2440(pancreas)
CD58	stop_gained	p.S212*	c.635C>G	2	1	3	0	121410	6299	6.20883	GENIE-DFCI-007254;GENIE-DFCI-008975	Soft Tissue Sarcoma(1);Head and Neck Cancer(1)	ATL259(haematopoietic_and_lymphoid_tissue)
CD79B	missense_variant	p.S130L	c.389C>T	2	1	3	0	121410	14472	4.0962	GENIE-MSK-P-0004482;GENIE-MSK-P-0005964	Germ Cell Tumor(1);Prostate Cancer(1)	S00838(soft_tissue)
CD79B	missense_variant	p.E191K	c.571G>A	1	2	3	0	121410	14472	2.89644	GENIE-DFCI-006525	Non-Small Cell Lung Cancer(1)	PET134T(pancreas);ITNET_0134_T(pancreas)
CD79B	splice_acceptor_variant&intron_variant		c.550-1G>A	2	1	3	0	121410	14472	4.0962	GENIE-MSK-P-0005803;GENIE-MSK-P-0005926	Non-Hodgkin Lymphoma(2)	tumor_4157186(haematopoietic_and_lymphoid_tissue)
CDC73	missense_variant	p.R513Q	c.1538G>A	2	1	3	0	121410	14472	4.0962	GENIE-VICC-509167;GENIE-VICC-509167	Vaginal Cancer(2)	587220(large_intestine)
CDC73	missense_variant	p.R263C	c.787C>T	1	2	3	0	121410	14472	2.89644	GENIE-MSK-P-0001042	Skin Cancer, Non-Melanoma(1)	CSCC-40-T(skin);SNU-175(large_intestine)
CDC73	missense_variant	p.D294N	c.880G>A	3	0	3	0	121410	14472	5.01682	GENIE-DFCI-009181;GENIE-MSK-P-0000651;GENIE-MSK-P-0004379	Endometrial Cancer(1);Colorectal Cancer(1);Glioma(1)
CDH1	missense_variant	p.E497K	c.1489G>A	1	2	3	0	121410	18966	2.53012	GENIE-VICC-125872	Esophagogastric Cancer(1)	TCGA-BR-A4QM-01(stomach);ESO-049(oesophagus)
CDH1	missense_variant	p.V685M	c.2053G>A	2	1	3	1	121408	18966	2.69333	GENIE-DFCI-002782;GENIE-DFCI-003263	Small Bowel Cancer(1);Glioma(1)	TCGA-AD-6964-01(large_intestine)
CDH1	missense_variant	p.Y190C	c.569A>G	1	2	3	0	121410	18966	2.53012	GENIE-MSK-P-0002428	Esophagogastric Cancer(1)	178T(stomach);TCGA-BR-8592-01(stomach)
CDH1	missense_variant	p.D254N	c.760G>A	1	2	3	0	121410	18966	2.53012	GENIE-MSK-P-0007319	Penile Cancer(1)	ESO-580(oesophagus);GC_307T-GC_307N(stomach)
CDH1	missense_variant	p.E273K	c.817G>A	2	1	3	0	121410	18966	3.57814	GENIE-DFCI-003941;GENIE-MSK-P-0003885	Breast Cancer(1);Glioma(1)	EOPC-03_tumor(prostate)
CDK12	frameshift_variant	p.Q937fs	c.2808delT	1	2	3	0	121410	8173	3.85423	GENIE-MSK-P-0000561	Colorectal Cancer(1)	SNU-C2B(large_intestine);TCGA-D5-6928-01(large_intestine)
CDK12	missense_variant	p.R858W	c.2572C>T	1	2	3	0	121410	8173	3.85423	GENIE-MSK-P-0001407	Prostate Cancer(1)	TCGA-EJ-A46G-01(prostate);1115161(prostate)
CDK12	missense_variant	p.R882W	c.2644C>T	2	1	3	0	121410	8173	5.45073	GENIE-MSK-P-0004323;GENIE-MSK-P-0005374	Prostate Cancer(1);Colorectal Cancer(1)	TCGA-BF-A3DN-01(skin)
CDK12	stop_gained	p.R93*	c.277C>T	2	1	3	0	121410	8173	5.45073	GENIE-MSK-P-0000842;GENIE-MSK-P-0000842	Prostate Cancer(2)	TCGA-D3-A3MR-06(skin)
CDK2	missense_variant	p.R200W	c.598C>T	2	1	3	0	121410	6299	6.20883	GENIE-DFCI-003084;GENIE-DFCI-005123	Skin Cancer, Non-Melanoma(1);Colorectal Cancer(1)	TCGA-A5-A0GH-01(endometrium)
CDK4	missense_variant	p.K22M	c.65A>T	1	2	3	0	121410	14472	2.89644	GENIE-MSK-P-0004203	Melanoma(1)	TCGA-GF-A6C8-06(skin);TCGA-EE-A2MG-06(skin)
CDK4	missense_variant	p.R24S	c.70C>A	1	2	3	0	121410	14472	2.89644	GENIE-MSK-P-0004661	Melanoma(1)	YUMUL(skin);TCGA-ER-A19E-06(skin)
CDK4	missense_variant	p.S285C	c.854C>G	1	2	3	0	121410	14472	2.89644	GENIE-DFCI-009237	Soft Tissue Sarcoma(1)	XHDG27C(biliary_tract);XHDG27(biliary_tract)
CDK4	missense_variant	p.G300S	c.898G>A	3	0	3	0	121410	14472	5.01682	GENIE-DFCI-006200;GENIE-DFCI-009720;GENIE-VICC-671387	Colorectal Cancer(2);Glioma(1)
CDK8	missense_variant	p.P341S	c.1021C>T	2	1	3	0	121410	8173	5.45073	GENIE-MSK-P-0003235;GENIE-MSK-P-0005127	Skin Cancer, Non-Melanoma(1);Cancer of Unknown Primary(1)	DM93(skin)
CDKN1A	missense_variant	p.R140Q	c.419G>A	2	1	3	2	120386	14077	2.58246	GENIE-DFCI-007083;GENIE-MSK-P-0000764	Skin Cancer, Non-Melanoma(1);Melanoma(1)	TCGA-13-1403-01(ovary)
CDKN1A	missense_variant	p.R19H	c.56G>A	1	2	3	1	117998	14077	1.80301	GENIE-DFCI-007539	Colorectal Cancer(1)	KM12(large_intestine);KM12(large_intestine)
CDKN1A	missense_variant	p.D33N	c.97G>A	1	2	3	1	120126	14077	1.82357	GENIE-DFCI-001310	Thyroid Cancer(1)	TCGA-HC-A6AP-01(prostate);TCGA-AA-3492-01(large_intestine)
CDKN1B	missense_variant	p.A121V	c.362C>T	3	0	3	2	116406	14472	3.48974	GENIE-DFCI-004847;GENIE-DFCI-008610;GENIE-VICC-785666	Bladder Cancer(1);Ovarian Cancer(1);Esophagogastric Cancer(1)
CDKN2A	missense_variant	p.G35V	c.104G>T	2	1	3	0	121410	18966	3.57814	GENIE-MSK-P-0001352;GENIE-VICC-549371	Non-Small Cell Lung Cancer(1);Breast Cancer(1)	911853(skin)
CDKN2A	missense_variant	p.G55V	c.164G>T	2	1	3	0	121410	18966	3.57814	GENIE-GRCC-8a2956b8;GENIE-MSK-P-0005020	Prostate Cancer(1);Non-Small Cell Lung Cancer(1)	LC99(lung)
CDKN2A	missense_variant	p.A57T	c.169G>A	1	2	3	0	121410	18966	2.53012	GENIE-UHN-337165	Ovarian Cancer(1)	S00936(lung);2334201(lung)
CDKN2A	missense_variant	p.A60E	c.179C>A	2	1	3	0	121410	18966	3.57814	GENIE-UHN-407271;GENIE-UHN-890136	Salivary Gland Cancer(1);Colorectal Cancer(1)	1165204(oesophagus)
CDKN2A	missense_variant	p.A60V	c.179C>T	1	2	3	0	121410	18966	2.53012	GENIE-MSK-P-0006965	Non-Small Cell Lung Cancer(1)	1047922(upper_aerodigestive_tract);1040511(upper_aerodigestive_tract)
CDKN2A	missense_variant	p.L64P	c.191T>C	1	2	3	0	121410	18966	2.53012	GENIE-DFCI-003078	Head and Neck Cancer(1)	931348(ovary);2535950(pancreas)
CDKN2A	missense_variant	p.A68E	c.203C>A	2	1	3	0	121410	18966	3.57814	GENIE-DFCI-008273;GENIE-MSK-P-0000924	Non-Small Cell Lung Cancer(1);Esophagogastric Cancer(1)	933165(biliary_tract)
CDKN2A	missense_variant	p.P81S	c.241C>T	1	2	3	0	121410	18966	2.53012	GENIE-JHU-00613	Melanoma(1)	17262(lung);ESTDAB-095(skin)
CDKN2A	missense_variant	p.P81H	c.242C>A	1	2	3	0	121410	18966	2.53012	GENIE-DFCI-007289	Sellar Tumor(1)	S90480(oesophagus);1122203(skin)
CDKN2A	missense_variant	p.H83N	c.247C>A	1	2	3	0	121410	18966	2.53012	GENIE-MSK-P-0003278	Non-Small Cell Lung Cancer(1)	929393(lung);1891994(skin)
CDKN2A	missense_variant	p.A85P	c.253G>C	2	1	3	0	121410	18966	3.57814	GENIE-DFCI-009750;GENIE-MSK-P-0004617	Non-Small Cell Lung Cancer(1);Small Cell Lung Cancer(1)	1207346(lung)
CDKN2A	missense_variant	p.G89S	c.265G>A	2	1	3	1	110026	18966	2.5415	GENIE-DFCI-000099;GENIE-VICC-917984	Non-Small Cell Lung Cancer(1);Melanoma(1)	930302(upper_aerodigestive_tract)
CDKN2A	missense_variant	p.T93K	c.278C>A	1	2	3	0	121410	18966	2.53012	GENIE-MSK-P-0000951	Skin Cancer, Non-Melanoma(1)	3N42-VS-3T42(oesophagus);2011-2283:2012-316-T(upper_aerodigestive_tract)
CDKN2A	missense_variant	p.A100P	c.298G>C	2	1	3	0	121410	18966	3.57814	GENIE-DFCI-008523;GENIE-MSK-P-0000083	Bladder Cancer(1);Glioma(1)	931337(ovary)
CDKN2A	missense_variant	p.G101V	c.302G>T	1	2	3	0	121410	18966	2.53012	GENIE-JHU-00865	Non-Small Cell Lung Cancer(1)	ESCC_129(oesophagus);HCC008T(liver)
CDKN2A	missense_variant	p.A102P	c.304G>C	1	2	3	0	121410	18966	2.53012	GENIE-MSK-P-0000083	Bladder Cancer(1)	407(upper_aerodigestive_tract);2204824(liver)
CDKN2A	missense_variant	p.R112H	c.335G>A	2	1	3	0	121410	18966	3.57814	GENIE-DFCI-006130;GENIE-GRCC-9466f9d3	Soft Tissue Sarcoma(1);"Skin Cancer, Non-Melanoma"(1)	TCGA-AG-4022-01(large_intestine)
CDKN2A	missense_variant	p.R112P	c.335G>C	2	1	3	0	121410	18966	3.57814	GENIE-DFCI-006369;GENIE-MSK-P-0000893	Non-Small Cell Lung Cancer(1);Melanoma(1)	SK-MEL-63(skin)
CDKN2A	missense_variant	p.P114S	c.340C>T	1	2	3	0	121410	18966	2.53012	GENIE-MSK-P-0005366	Melanoma(1)	226(upper_aerodigestive_tract);929651(oesophagus)
CDKN2A	missense_variant	p.E119K	c.355G>A	2	1	3	0	121410	18966	3.57814	GENIE-DFCI-004161;GENIE-JHU-00781	Prostate Cancer(1);Non-Small Cell Lung Cancer(1)	TCGA-G2-A2EO-01(urinary_tract)
CDKN2A	missense_variant	p.V126F	c.376G>T	1	2	3	0	121410	18966	2.53012	GENIE-MSK-P-0005179	Non-Small Cell Lung Cancer(1)	918356(lung);4(lung)
CDKN2A	missense_variant	p.R128Q	c.383G>A	1	2	3	0	121410	18966	2.53012	GENIE-DFCI-001254	Colorectal Cancer(1)	TCGA-AD-6901-01(large_intestine);213(upper_aerodigestive_tract)
CDKN2A	missense_variant	p.Y129C	c.386A>G	1	2	3	0	121410	18966	2.53012	GENIE-MSK-P-0005992	Hepatobiliary Cancer(1)	HPAF(pancreas);HC58T(liver)
CDKN2A	missense_variant	p.D14E	c.42C>G	1	2	3	0	121410	18966	2.53012	GENIE-MSK-P-0006058	Gastrointestinal Neuroendocrine Tumor(1)	1107960(skin);924014(biliary_tract)
CDKN2A	missense_variant	p.D153Y	c.457G>T	2	1	3	0	121410	18966	3.57814	GENIE-DFCI-002687;GENIE-DFCI-003775	Non-Small Cell Lung Cancer(1);Esophagogastric Cancer(1)	SNU-585(upper_aerodigestive_tract)
CDKN2A	missense_variant	p.R22P	c.65G>C	1	2	3	0	121410	18966	2.53012	GENIE-DFCI-004153	Pancreatic Cancer(1)	917722(lung);1768351(pancreas)
CDKN2A	missense_variant&splice_region_variant	p.Q50H	c.150G>T	1	2	3	0	121410	18966	2.53012	GENIE-DFCI-000263	Non-Small Cell Lung Cancer(1)	CH-54-T2(haematopoietic_and_lymphoid_tissue);8035591(pancreas)
CDKN2A	synonymous_variant	p.R107R	c.321C>T	2	1	3	0	121410	18966	3.57814	GENIE-MSK-P-0004688;GENIE-VICC-785666	Bladder Cancer(1);Esophagogastric Cancer(1)	T3658(large_intestine)
CDKN2B	missense_variant	p.P40S	c.118C>T	1	2	3	0	121410	14472	2.89644	GENIE-MSK-P-0003720	Colorectal Cancer(1)	HCC136(liver);HCC136T(liver)
CEBPA	missense_variant	p.I341V	c.1021A>G	2	1	3	2	102164	11671	2.62071	GENIE-DFCI-005605;GENIE-DFCI-007521	Endometrial Cancer(1);Glioma(1)	2404702(haematopoietic_and_lymphoid_tissue)
CHD4	missense_variant	p.R1105Q	c.3314G>A	1	2	3	0	121410	437	16.6682	GENIE-VICC-254701	Colorectal Cancer(1)	TCGA-CD-A4MJ-01(stomach);AOCS-166-1-2(ovary)
CHEK1	missense_variant	p.G169S	c.505G>A	1	2	3	0	121410	8173	3.85423	GENIE-MSK-P-0003869	Non-Small Cell Lung Cancer(1)	S01366(lung);S01366(soft_tissue)
CHEK2	missense_variant	p.C385R	c.1153T>C	3	0	3	3	120634	14472	3.1119	GENIE-DFCI-000782;GENIE-DFCI-001456;GENIE-VICC-792756	Bladder Cancer(1);Adrenocortical Carcinoma(1);Esophagogastric Cancer(1)
CHEK2	missense_variant	p.D490E	c.1470C>A	2	1	3	1	112860	14472	3.01789	GENIE-DFCI-007358;GENIE-DFCI-008853	Pancreatic Cancer(1);Uterine Sarcoma(1)	I2L-P5-Tumor-Organoid(large_intestine)
CHEK2	missense_variant	p.S5L	c.14C>T	3	0	3	6	119918	14472	2.18386	GENIE-DFCI-001840;GENIE-DFCI-007465;GENIE-VICC-568873	Ovarian Cancer(1);Non-Small Cell Lung Cancer(1);Breast Cancer(1)
CHEK2	missense_variant	p.G167R	c.499G>A	3	0	3	5	121366	14472	2.46121	GENIE-DFCI-006922;GENIE-DFCI-008288;GENIE-VICC-696724	Endometrial Cancer(1);Non-Small Cell Lung Cancer(1);Esophagogastric Cancer(1)
CHEK2	missense_variant	p.R180H	c.539G>A	2	1	3	4	121354	14472	1.80049	GENIE-DFCI-009300;GENIE-MSK-P-0004330	Soft Tissue Sarcoma(1);Bladder Cancer(1)	TCGA-G4-6320-01(large_intestine)
CHEK2	missense_variant	p.A237T	c.709G>A	1	2	3	0	121410	14472	2.89644	GENIE-MSK-P-0005050	Prostate Cancer(1)	MSK-PCa7_tissue(prostate);MSK-PCa7_organoid(prostate)
CHEK2	missense_variant	p.G306R	c.916G>A	1	2	3	0	121410	14472	2.89644	GENIE-MSK-P-0001171	Non-Small Cell Lung Cancer(1)	ESCC_149(oesophagus);101692(lung)
CIC	missense_variant	p.P621L	c.1862C>T	1	2	3	0	121410	8173	3.85423	GENIE-VICC-458744	Melanoma(1)	ME030T(skin);S04-45633-TP(skin)
CIC	missense_variant	p.T831M	c.2492C>T	1	2	3	0	121410	8173	3.85423	GENIE-MSK-P-0007311	Esophagogastric Cancer(1)	TCGA-A6-6781-01(large_intestine);TCGA-A6-5665-01(large_intestine)
CIC	missense_variant	p.R139Q	c.416G>A	2	1	3	1	117120	8173	4.21867	GENIE-MSK-P-0001336;GENIE-MSK-P-0004076	Hepatobiliary Cancer(1);Esophagogastric Cancer(1)	C0002T(kidney)
CIC	missense_variant	p.R202Q	c.605G>A	1	2	3	0	121410	8173	3.85423	GENIE-MSK-P-0001448	Soft Tissue Sarcoma(1)	1680455(central_nervous_system);TCGA-DB-A64P-01(central_nervous_system)
CIC	missense_variant	p.N205S	c.614A>G	1	2	3	0	121410	8173	3.85423	GENIE-MSK-P-0007013	Glioma(1)	TCGA-FG-7641-01(central_nervous_system);2508983(central_nervous_system)
CIC	missense_variant	p.R213P	c.638G>C	1	2	3	0	121410	8173	3.85423	GENIE-MSK-P-0006481	Glioma(1)	OLID10(central_nervous_system);OIII-18(central_nervous_system)
CIC	missense_variant	p.R228W	c.682C>T	1	2	3	0	121410	8173	3.85423	GENIE-VICC-926560	Colorectal Cancer(1)	1680439(central_nervous_system);TCGA-FG-7641-01(central_nervous_system)
CIC	missense_variant	p.R274Q	c.821G>A	2	1	3	0	121410	8173	5.45073	GENIE-MSK-P-0007009;GENIE-MSK-P-0007009	Breast Cancer(2)	TCGA-BS-A0UV-01(endometrium)
CREBBP	missense_variant	p.R625H	c.1874G>A	2	1	3	0	121410	14472	4.0962	GENIE-MSK-P-0001042;GENIE-MSK-P-0004436	Skin Cancer, Non-Melanoma(1);Non-Small Cell Lung Cancer(1)	TCGA-AP-A051-01(endometrium)
CREBBP	missense_variant	p.S71L	c.212C>T	1	2	3	0	121410	14472	2.89644	GENIE-MSK-P-0001629	Endometrial Cancer(1)	TCGA-AG-3592-01(large_intestine);TCGA-FU-A3HZ-01(cervix)
CREBBP	missense_variant	p.A787V	c.2360C>T	3	0	3	1	121258	14472	4.16925	GENIE-DFCI-001059;GENIE-MSK-P-0001042;GENIE-MSK-P-0004688	Bladder Cancer(2);"Skin Cancer, Non-Melanoma"(1)
CREBBP	missense_variant	p.P937S	c.2809C>T	1	2	3	0	121410	14472	2.89644	GENIE-DFCI-005298	Melanoma(1)	CP66-MEL(skin);CP66-MEL(skin)
CREBBP	missense_variant	p.S945L	c.2834C>T	3	0	3	0	121410	14472	5.01682	GENIE-DFCI-005561;GENIE-DFCI-006836;GENIE-MSK-P-0006612	Sellar Tumor(1);"Skin Cancer, Non-Melanoma"(1);Colorectal Cancer(1)
CREBBP	missense_variant	p.A1071T	c.3211G>A	1	2	3	0	121410	14472	2.89644	GENIE-DFCI-002414	Endometrial Cancer(1)	OVCAR5(ovary);OVCAR-5(ovary)
CREBBP	missense_variant	p.C1240Y	c.3719G>A	1	2	3	0	121410	14472	2.89644	GENIE-MSK-P-0004092	Skin Cancer, Non-Melanoma(1)	CHC1744T(liver);CHC1744T(liver)
CREBBP	missense_variant	p.R1319Q	c.3956G>A	2	1	3	0	121410	14472	4.0962	GENIE-DFCI-006327;GENIE-MSK-P-0003650	Endometrial Cancer(1);Esophagogastric Cancer(1)	TCGA-BS-A0UF-01(endometrium)
CREBBP	missense_variant	p.R1347W	c.4039C>T	1	2	3	0	121410	14472	2.89644	GENIE-MSK-P-0003475	Colorectal Cancer(1)	101(haematopoietic_and_lymphoid_tissue);TCGA-76-4925-01(central_nervous_system)
CREBBP	missense_variant	p.G1411E	c.4232G>A	1	2	3	0	121410	14472	2.89644	GENIE-MSK-P-0007372	Non-Hodgkin Lymphoma(1)	1649666(haematopoietic_and_lymphoid_tissue);1649667(haematopoietic_and_lymphoid_tissue)
CREBBP	missense_variant	p.I1483N	c.4448T>A	1	2	3	0	121410	14472	2.89644	GENIE-DFCI-001160	Non-Hodgkin Lymphoma(1)	17_tFL(haematopoietic_and_lymphoid_tissue);17_FL(haematopoietic_and_lymphoid_tissue)
CREBBP	missense_variant	p.L1499Q	c.4496T>A	1	2	3	0	121410	14472	2.89644	GENIE-MSK-P-0005003	Colorectal Cancer(1)	03-31713(haematopoietic_and_lymphoid_tissue);tumor_4108992(haematopoietic_and_lymphoid_tissue)
CREBBP	missense_variant	p.L1499P	c.4496T>C	1	2	3	0	121410	14472	2.89644	GENIE-DFCI-007281	Non-Hodgkin Lymphoma(1)	1518(haematopoietic_and_lymphoid_tissue);05-24006(haematopoietic_and_lymphoid_tissue)
CREBBP	missense_variant	p.W1502R	c.4504T>C	1	2	3	0	121410	14472	2.89644	GENIE-DFCI-002716	Non-Hodgkin Lymphoma(1)	tumor_4145056(haematopoietic_and_lymphoid_tissue);I2L-P7-Tumor-Organoid(large_intestine)
CREBBP	missense_variant	p.R1800Q	c.5399G>A	1	2	3	0	121410	14472	2.89644	GENIE-MSK-P-0007159	Esophagogastric Cancer(1)	TCGA-EE-A2MD-06(skin);177T(liver)
CREBBP	missense_variant	p.R1851H	c.5552G>A	1	2	3	0	121410	14472	2.89644	GENIE-MSK-P-0006752	Esophagogastric Cancer(1)	I2L-P19Tb-Tumor-Biopsy(large_intestine);I2L-P19Tb-Tumor-Organoid(large_intestine)
CREBBP	missense_variant	p.A2046V	c.6137C>T	3	0	3	2	96550	14472	3.11914	GENIE-DFCI-004606;GENIE-MSK-P-0004093;GENIE-MSK-P-0007319	Penile Cancer(1);Colorectal Cancer(1);Vaginal Cancer(1)
CREBBP	missense_variant	p.S2076L	c.6227C>T	2	1	3	0	121410	14472	4.0962	GENIE-DFCI-000339;GENIE-DFCI-005561	Skin Cancer, Non-Melanoma(1);Melanoma(1)	CSCC-31-T(skin)
CREBBP	missense_variant	p.S2372L	c.7115C>T	2	1	3	0	121410	14472	4.0962	GENIE-DFCI-004780;GENIE-MSK-P-0007385	Bladder Cancer(1);Hepatobiliary Cancer(1)	TCGA-C8-A26V-01(breast)
CREBBP	missense_variant	p.S32L	c.95C>T	1	2	3	0	121410	14472	2.89644	GENIE-MSK-P-0006731	Melanoma(1)	TCGA-HE-A5NJ-01(kidney);TCGA-IR-A3LK-01(cervix)
CRKL	missense_variant	p.P135S	c.403C>T	3	0	3	0	121410	14472	5.01682	GENIE-DFCI-002977;GENIE-DFCI-006472;GENIE-MSK-P-0004092	Skin Cancer, Non-Melanoma(2);Melanoma(1)
CRKL	missense_variant	p.E278K	c.832G>A	1	2	3	0	121410	14472	2.89644	GENIE-MSK-P-0001215	Colorectal Cancer(1)	TCGA-F5-6814-01(large_intestine);TCGA-BS-A0UV-01(endometrium)
CRTC2	frameshift_variant	p.S274fs	c.818dupG	1	2	3	0	121410	6299	4.39029	GENIE-DFCI-001997	Colorectal Cancer(1)	RKO(large_intestine)
CRTC2	missense_variant&splice_region_variant	p.T146M	c.437C>T	2	1	3	1	114910	6299	4.79676	GENIE-DFCI-009181;GENIE-DFCI-009289	Non-Small Cell Lung Cancer(1);Colorectal Cancer(1)	TCGA-AP-A051-01(endometrium)
CSF1R	missense_variant	p.N428S	c.1283A>G	3	0	3	7	121096	15878	1.81844	GENIE-DFCI-001534;GENIE-DFCI-007479;GENIE-VICC-519581	Endometrial Cancer(1);Colorectal Cancer(1);Glioma(1)
CSF3R	frameshift_variant	p.M231fs	c.689delC	1	2	3	0	121410	7751	3.95777	GENIE-MSK-P-0004821	Ovarian Cancer(1)	T3118(large_intestine);RKO(large_intestine)
CSF3R	missense_variant	p.A805V	c.2414C>T	1	2	3	1	105546	7751	2.41772	GENIE-MSK-P-0003524	Bladder Cancer(1)	SNU-C2B(large_intestine);TCGA-B5-A11Y-01(endometrium)
CSF3R	missense_variant	p.R190H	c.569G>A	1	2	3	2	121332	7751	1.99245	GENIE-DFCI-008019	Melanoma(1)	060T(liver);TCGA-AA-A01P-01(large_intestine)
CTCF	missense_variant	p.E7K	c.19G>A	1	2	3	1	109772	8173	2.39851	GENIE-MSK-P-0007319	Penile Cancer(1)	ESO-0067(oesophagus);TCGA-F5-6814-01(large_intestine)
CTCF	missense_variant	p.E14K	c.40G>A	2	1	3	0	121410	8173	5.45073	GENIE-MSK-P-0000205;GENIE-MSK-P-0007067	Non-Small Cell Lung Cancer(2)	PTC-14C(thyroid)
CTNNB1	missense_variant	p.R542H	c.1625G>A	2	1	3	1	121370	18966	2.69284	GENIE-DFCI-000529;GENIE-DFCI-005992	Endometrial Cancer(1);Colorectal Cancer(1)	19(pancreas)
CTNNB1	missense_variant	p.D56N	c.166G>A	1	2	3	0	121410	18966	2.53012	GENIE-DFCI-004347	Bladder Cancer(1)	E37504(thyroid);hos-11(haematopoietic_and_lymphoid_tissue)
CTNNB1	missense_variant	p.D751N	c.2251G>A	1	2	3	0	121410	18966	2.53012	GENIE-DFCI-000987	Skin Cancer, Non-Melanoma(1)	PCSI_0056_Pa_X(pancreas);CME_0001_Pa_C(pancreas)
CTNNB1	missense_variant	p.R190H	c.569G>A	2	1	3	0	121410	18966	3.57814	GENIE-DFCI-006447;GENIE-MSK-P-0005282	Non-Small Cell Lung Cancer(1);Colorectal Cancer(1)	T2944(large_intestine)
CTNNB1	missense_variant	p.V195L	c.583G>C	3	0	3	2	120238	18966	3.0229	GENIE-DFCI-003849;GENIE-VICC-278928;GENIE-VICC-926612	Non-Small Cell Lung Cancer(1);Melanoma(1);Gastrointestinal Stromal Tumor(1)
CTNNB1	missense_variant	p.A215T	c.643G>A	2	1	3	2	120522	18966	2.12418	GENIE-DFCI-002627;GENIE-DFCI-005611	Glioma(1);Cancer of Unknown Primary(1)	TCGA-D1-A103-01(endometrium)
CTNNB1	missense_variant	p.K292E	c.874A>G	1	2	3	0	121410	18966	2.53012	GENIE-MSK-P-0007108	Non-Small Cell Lung Cancer(1)	CHC433T(liver);TCGA-EE-A180-06(skin)
CTNNB1	stop_gained	p.R535*	c.1603C>T	1	2	3	0	121410	18966	2.53012	GENIE-DFCI-003366	Colorectal Cancer(1)	pfg182T(stomach);GC_356T-GC_356N(stomach)
CTNNB1	stop_gained	p.E77*	c.229G>T	1	2	3	0	121410	18966	2.53012	GENIE-DFCI-006327	Endometrial Cancer(1)	778(endometrium);1788125(large_intestine)
CUL3	missense_variant	p.R506W	c.1516C>T	2	1	3	0	121410	7778	5.58742	GENIE-MSK-P-0003650;GENIE-MSK-P-0006368	Non-Small Cell Lung Cancer(1);Esophagogastric Cancer(1)	ccRCC-18(kidney)
CUX1	missense_variant	p.R648Q	c.1943G>A	1	2	3	0	121410	6299	4.39029	GENIE-DFCI-007020	Non-Small Cell Lung Cancer(1)	TCGA-EE-A3J5-06(skin);TCGA-D8-A27G-01(breast)
CUX1	missense_variant	p.R715Q	c.2144G>A	2	1	3	3	121168	6299	3.61704	GENIE-DFCI-003264;GENIE-DFCI-008048	Non-Hodgkin Lymphoma(1);Colorectal Cancer(1)	ESCC_43(oesophagus)
CUX1	missense_variant	p.R1248W	c.3742C>T	1	2	3	0	121410	6299	4.39029	GENIE-DFCI-004433	Non-Small Cell Lung Cancer(1)	TCGA-BG-A18B-01(endometrium);TCGA-ER-A193-06(skin)
CYLD	missense_variant	p.R53C	c.157C>T	2	1	3	0	121410	6736	6.00405	GENIE-DFCI-000339;GENIE-DFCI-008168	Melanoma(2)	TCGA-FW-A3R5-06(skin)
CYLD	missense_variant	p.E242G	c.725A>G	2	1	3	3	120178	6736	3.46039	GENIE-DFCI-001113;GENIE-DFCI-005929	Thyroid Cancer(1);Breast Cancer(1)	PT35(skin)
DAXX	stop_gained	p.R238*	c.712C>T	1	2	3	0	121410	8173	3.85423	GENIE-MSK-P-0005023	Renal Cell Carcinoma(1)	PGBM21(central_nervous_system);TCGA-HU-A4GX-01(stomach)
DDR2	missense_variant	p.R668C	c.2002C>T	2	1	3	1	121362	14902	3.09297	GENIE-DFCI-006160;GENIE-MSK-P-0006418	Endometrial Cancer(1);Esophagogastric Cancer(1)	61(small_intestine)
DDR2	missense_variant	p.R752H	c.2255G>A	2	1	3	0	121410	14902	4.03667	GENIE-MSK-P-0005454;GENIE-MSK-P-0007222	Prostate Cancer(1);Colorectal Cancer(1)	TCGA-E2-A10E-01(breast)
DDR2	missense_variant	p.L239P	c.716T>C	3	0	3	2	121364	14902	3.51541	GENIE-DFCI-007445;GENIE-DFCI-008074;GENIE-VICC-117380	Pancreatic Cancer(1);Glioma(1);Esophagogastric Cancer(1)
DEPDC5	missense_variant	p.R988C	c.2962C>T	1	2	3	0	121410	3211	6.14906	GENIE-DFCI-006510	Bladder Cancer(1)	HCC2998(large_intestine);HCC2998(large_intestine)
DEPDC5	missense_variant	p.R1260C	c.3778C>T	1	2	3	5	120686	3211	2.16993	GENIE-DFCI-000587	Myelodysplasia(1)	12-P279(bone);T3446(large_intestine)
DEPDC5	missense_variant	p.R1405C	c.4213C>T	1	2	3	4	120764	3211	2.45096	GENIE-DFCI-007750	Non-Small Cell Lung Cancer(1)	ESCC_4(oesophagus);229(oesophagus)
DEPDC5	missense_variant	p.R165H	c.494G>A	1	2	3	0	121410	3211	6.14906	GENIE-DFCI-006463	Colorectal Cancer(1)	T2225(large_intestine);T3091(large_intestine)
DICER1	missense_variant	p.P762S	c.2284C>T	2	1	3	0	121410	14077	4.15327	GENIE-DFCI-009041;GENIE-MSK-P-0005366	Non-Small Cell Lung Cancer(1);Melanoma(1)	YUKLAB(skin)
DICER1	missense_variant	p.R790Q	c.2369G>A	1	2	3	0	121410	14077	2.9368	GENIE-MSK-P-0001042	Skin Cancer, Non-Melanoma(1)	TCGA-AZ-4315-01(large_intestine);TCGA-AZ-6598-01(large_intestine)
DICER1	missense_variant	p.E1551K	c.4651G>A	2	1	3	0	121410	14077	4.15327	GENIE-DFCI-001132;GENIE-MSK-P-0003235	Bladder Cancer(1);"Skin Cancer, Non-Melanoma"(1)	U044(biliary_tract)
DICER1	missense_variant	p.D1713V	c.5138A>T	1	2	3	0	121410	14077	2.9368	GENIE-DFCI-005034	Endometrial Cancer(1)	PD13606a(breast);DN120FF(breast)
DIS3	frameshift_variant	p.M163fs	c.486dupA	1	2	3	0	121410	14472	2.89644	GENIE-MSK-P-0005080	Non-Small Cell Lung Cancer(1)	I2L-P19Tb-Tumor-Organoid(large_intestine);LIM2405(large_intestine)
DIS3	missense_variant	p.S550F	c.1649C>T	2	1	3	0	121410	14472	4.0962	GENIE-DFCI-004657;GENIE-MSK-P-0000646	Thyroid Cancer(1);Melanoma(1)	RK190_C01(liver)
DIS3	missense_variant	p.R789W	c.2365C>T	2	1	3	0	121410	14472	4.0962	GENIE-DFCI-006475;GENIE-MSK-P-0004092	Skin Cancer, Non-Melanoma(1);Breast Cancer(1)	ASHPC_0010_Pa_P(pancreas)
DMD	missense_variant	p.E471K	c.1411G>A	2	1	3	0	121410	6299	6.20883	GENIE-DFCI-001068;GENIE-DFCI-006443	Vaginal Cancer(1);Cancer of Unknown Primary(1)	OSCC-GB_00600111(upper_aerodigestive_tract)
DMD	missense_variant	p.E516K	c.1546G>A	2	1	3	2	73780	6299	3.13031	GENIE-DFCI-006614;GENIE-DFCI-007366	Ovarian Cancer(1);Pancreatic Cancer(1)	PD4121a(breast)
DMD	missense_variant	p.R96I	c.287G>T	1	2	3	0	121410	6299	4.39029	GENIE-DFCI-001979	Endometrial Cancer(1)	TCGA-B5-A11N-01(endometrium);HCC2998(large_intestine)
DMD	missense_variant	p.G1181C	c.3541G>T	1	2	3	0	121410	6299	4.39029	GENIE-DFCI-007064	Non-Small Cell Lung Cancer(1)	TCGA-AP-A059-01(endometrium);S02289(soft_tissue)
DNAPK	missense_variant	p.M2741K	c.8222T>A	3	0	3	1	120768	14472	4.16012	GENIE-DFCI-003316;GENIE-DFCI-008008;GENIE-VICC-546854	Glioma(1);Cancer of Unknown Primary(1);Colorectal Cancer(1)
DNMT1	missense_variant	p.T780M	c.2339C>T	2	1	3	6	120618	7341	2.34299	GENIE-MSK-P-0001054;GENIE-MSK-P-0001054	Colorectal Cancer(2)	100843(lung)
DNMT1	missense_variant	p.V1343M	c.4027G>A	1	2	3	1	120992	7341	2.69653	GENIE-MSK-P-0006170	Colorectal Cancer(1)	66(small_intestine);TCGA-E3-A3DZ-01(thyroid)
DNMT3A	missense_variant	p.L344Q	c.1031T>A	1	2	3	0	121410	14472	2.89644	GENIE-DFCI-005352	Non-Small Cell Lung Cancer(1)	AML_269(haematopoietic_and_lymphoid_tissue);PD6175a(haematopoietic_and_lymphoid_tissue)
DNMT3A	missense_variant	p.L344P	c.1031T>C	1	2	3	1	117060	14472	1.76245	GENIE-DFCI-003813	Myelodysplasia(1)	PD9365a(haematopoietic_and_lymphoid_tissue);AML_78(haematopoietic_and_lymphoid_tissue)
DNMT3A	missense_variant	p.A525V	c.1574C>T	1	2	3	0	121410	14472	2.89644	GENIE-DFCI-005046	Endometrial Cancer(1)	TCGA-BR-6802-01(stomach);T2926(large_intestine)
DNMT3A	missense_variant	p.V563M	c.1687G>A	1	2	3	0	121410	14472	2.89644	GENIE-MSK-P-0000764	Skin Cancer, Non-Melanoma(1)	AML_492(haematopoietic_and_lymphoid_tissue);1950529(haematopoietic_and_lymphoid_tissue)
DNMT3A	missense_variant	p.A644T	c.1930G>A	1	2	3	0	121410	14472	2.89644	GENIE-DFCI-007675	Colorectal Cancer(1)	E5(haematopoietic_and_lymphoid_tissue);1639308(haematopoietic_and_lymphoid_tissue)
DNMT3A	missense_variant	p.R676W	c.2026C>T	2	1	3	0	121410	14472	4.0962	GENIE-DFCI-008658;GENIE-MSK-P-0003360	Leukemia(1);Glioma(1)	1762573(haematopoietic_and_lymphoid_tissue)
DNMT3A	missense_variant	p.Q842H	c.2526G>T	1	2	3	0	121410	14472	2.89644	GENIE-MSK-P-0005700	Non-Small Cell Lung Cancer(1)	1950845(haematopoietic_and_lymphoid_tissue);PD10904a(haematopoietic_and_lymphoid_tissue)
DNMT3A	missense_variant	p.S129L	c.386C>T	3	0	3	0	121410	14472	5.01682	GENIE-DFCI-006812;GENIE-DFCI-009161;GENIE-VICC-145289	Small Bowel Cancer(1);Pancreatic Cancer(1);Breast Cancer(1)
DNMT3B	missense_variant	p.R573W	c.1717C>T	2	1	3	3	108838	7341	3.09559	GENIE-MSK-P-0001042;GENIE-MSK-P-0002878	Skin Cancer, Non-Melanoma(1);Colorectal Cancer(1)	TCGA-BR-7707-01(stomach)
DNMT3B	missense_variant	p.R683H	c.2048G>A	2	1	3	0	121410	7341	5.75133	GENIE-MSK-P-0001325;GENIE-MSK-P-0001325	Prostate Cancer(2)	587284(large_intestine)
DNMT3B	missense_variant	p.R92W	c.274C>T	2	1	3	4	120770	7341	2.9092	GENIE-MSK-P-0004239;GENIE-MSK-P-0005853	Skin Cancer, Non-Melanoma(1);Colorectal Cancer(1)	TCGA-AA-3818-01(large_intestine)
DOT1L	missense_variant	p.S1181F	c.3542C>T	1	2	3	0	121410	8173	3.85423	GENIE-MSK-P-0006960	Colorectal Cancer(1)	HCC90(liver);HCC90T(liver)
E2F3	frameshift_variant	p.T177fs	c.529dupA	1	2	3	0	121410	7341	4.06679	GENIE-MSK-P-0007311	Esophagogastric Cancer(1)	TCGA-CM-5861-01(large_intestine);TCGA-F4-6570-01(large_intestine)
E2F3	missense_variant	p.V25A	c.74T>C	2	1	3	0	121410	7341	5.75133	GENIE-MSK-P-0002049;GENIE-MSK-P-0003796	Colorectal Cancer(2)	TCGA-HU-A4H8-01(stomach)
E2F3	missense_variant	p.G251D	c.752G>A	1	2	3	1	118364	7341	2.66326	GENIE-MSK-P-0002107	Glioma(1)	BN40(liver);BN40T(liver)
EED	missense_variant	p.A41T	c.121G>A	2	1	3	2	117060	10552	3.03052	GENIE-DFCI-002713;GENIE-DFCI-007239	Colorectal Cancer(2)	TCGA-AX-A0J1-01(endometrium)
EGFR	missense_variant	p.T363I	c.1088C>T	1	2	3	0	121410	18966	2.53012	GENIE-MSK-P-0004846	Glioma(1)	TCGA-14-1455(central_nervous_system);TCGA-14-1829-01(central_nervous_system)
EGFR	missense_variant	p.G63R	c.187G>A	1	2	3	0	121410	18966	2.53012	GENIE-MSK-P-0006441	Glioma(1)	TCGA-14-1034-02(central_nervous_system);MaPT01s(breast)
EGFR	missense_variant	p.V689M	c.2065G>A	2	1	3	0	121410	18966	3.57814	GENIE-MSK-P-0001303;GENIE-MSK-P-0001303	Non-Small Cell Lung Cancer(2)	1592872(lung)
EGFR	missense_variant	p.V689L	c.2065G>C	1	2	3	0	121410	18966	2.53012	GENIE-DFCI-000715	Non-Small Cell Lung Cancer(1)	1086840(lung);1479923(lung)
EGFR	missense_variant	p.L730F	c.2188C>T	1	2	3	0	121410	18966	2.53012	GENIE-JHU-00377	Melanoma(1)	3696(lung);1839252(oesophagus)
EGFR	missense_variant	p.A755G	c.2264C>G	3	0	3	0	121410	18966	4.38233	GENIE-JHU-00234;GENIE-JHU-00234;GENIE-MSK-P-0006789	Non-Small Cell Lung Cancer(3)
EGFR	missense_variant	p.E758K	c.2272G>A	1	2	3	0	121410	18966	2.53012	GENIE-MSK-P-0005127	Cancer of Unknown Primary(1)	DM2(skin);2064729(lung)
EGFR	missense_variant	p.Q787R	c.2360A>G	1	2	3	0	121410	18966	2.53012	GENIE-NKI-SU8F	Non-Small Cell Lung Cancer(1)	982783(lung);2008803(lung)
EGFR	missense_variant	p.V802A	c.2405T>C	1	2	3	0	121410	18966	2.53012	GENIE-NKI-PBCP	Cancer of Unknown Primary(1)	1592979(lung);ATL065(haematopoietic_and_lymphoid_tissue)
EGFR	missense_variant	p.D807N	c.2419G>A	1	2	3	0	121410	18966	2.53012	GENIE-DFCI-000951	Appendiceal Cancer(1)	1517063(lung);1083335(lung)
EGFR	missense_variant	p.V845M	c.2533G>A	1	2	3	0	121410	18966	2.53012	GENIE-DFCI-004873	Skin Cancer, Non-Melanoma(1)	1179044(adrenal_gland);2131917(lung)
EGFR	missense_variant	p.T854S	c.2560A>T	2	1	3	0	121410	18966	3.57814	GENIE-MSK-P-0002085;GENIE-MSK-P-0002085	Non-Small Cell Lung Cancer(2)	1882511(lung)
EGFR	missense_variant	p.A864V	c.2591C>T	1	2	3	0	121410	18966	2.53012	GENIE-DFCI-002687	Non-Small Cell Lung Cancer(1)	SNU-175(large_intestine);1668469(lung)
EGFR	missense_variant	p.E868K	c.2602G>A	1	2	3	0	121410	18966	2.53012	GENIE-GRCC-0b7eed58	Cancer of Unknown Primary(1)	1661391(lung);2226913(lung)
EGFR	missense_variant	p.E967K	c.2899G>A	1	2	3	0	121410	18966	2.53012	GENIE-MSK-P-0006115	Non-Small Cell Lung Cancer(1)	2471442(skin);2471440(skin)
EGFR	missense_variant	p.P100S	c.298C>T	2	1	3	0	121410	18966	3.57814	GENIE-JHU-00818;GENIE-MSK-P-0005725	Melanoma(2)	TCGA-EE-A2MF-06(skin)
EGFR	missense_variant	p.R108G	c.322A>G	2	1	3	0	121410	18966	3.57814	GENIE-JHU-00215;GENIE-MSK-P-0004837	Non-Small Cell Lung Cancer(1);Glioma(1)	TCGA-28-1747-01(central_nervous_system)
EGFR	missense_variant	p.V148M	c.442G>A	2	1	3	0	121410	18966	3.57814	GENIE-DFCI-000404;GENIE-MSK-P-0005945	Bladder Cancer(1);Non-Hodgkin Lymphoma(1)	TCGA-AP-A051-01(endometrium)
EGFR	missense_variant	p.R165W	c.493C>T	2	1	3	3	121316	18966	1.73168	GENIE-DFCI-000552;GENIE-DFCI-003963	Endometrial Cancer(1);Non-Small Cell Lung Cancer(1)	OV207(ovary)
EGFR	missense_variant	p.C219G	c.655T>G	2	1	3	0	121410	18966	3.57814	GENIE-MSK-P-0003350;GENIE-MSK-P-0003417	Glioma(1);Renal Cell Carcinoma(1)	Br20P(central_nervous_system)
EGFR	missense_variant	p.D256G	c.767A>G	1	2	3	0	121410	18966	2.53012	GENIE-DFCI-005887	Glioma(1)	TCGA-DU-7012-01(central_nervous_system);TCGA-12-0691(central_nervous_system)
EGFR	missense_variant	p.T274M	c.821C>T	2	1	3	0	121410	18966	3.57814	GENIE-DFCI-004452;GENIE-DFCI-009344	Glioma(1);Head and Neck Cancer(1)	95504(large_intestine)
EGFR	missense_variant	p.Y275F	c.824A>T	1	2	3	0	121410	18966	2.53012	GENIE-DFCI-009012	Non-Small Cell Lung Cancer(1)	1881374(lung);1881381(lung)
EGFR	missense_variant	p.S306L	c.917C>T	3	0	3	0	121410	18966	4.38233	GENIE-DFCI-006734;GENIE-MSK-P-0000894;GENIE-MSK-P-0002490	Non-Small Cell Lung Cancer(1);Melanoma(1);Colorectal Cancer(1)
EIF1AX	missense_variant	p.W70C	c.210G>T	1	2	3	0	121410	7341	4.06679	GENIE-MSK-P-0001986	Non-Small Cell Lung Cancer(1)	TCGA-A5-A0G9-01(endometrium);TCGA-G4-6298-01(large_intestine)
EIF1AX	missense_variant	p.G9R	c.25G>C	1	2	3	0	121410	7341	4.06679	GENIE-MSK-P-0004015	Thyroid Cancer(1)	S01504(lung);TCGA-EM-A2CL-01(thyroid)
EIF1AX	missense_variant	p.G9D	c.26G>A	1	2	3	0	121410	7341	4.06679	GENIE-MSK-P-0003193	Non-Small Cell Lung Cancer(1)	TCGA-BJ-A0ZG-01(thyroid);TCGA-EL-A3CO-01(thyroid)
EIF1AX	missense_variant	p.R13C	c.37C>T	2	1	3	0	121410	7341	5.75133	GENIE-MSK-P-0000852;GENIE-MSK-P-0002335	Melanoma(1);Glioma(1)	PT18_1(skin)
EIF1AX	missense_variant	p.G15D	c.44G>A	1	2	3	0	121410	7341	4.06679	GENIE-MSK-P-0001893	Non-Small Cell Lung Cancer(1)	S01573(lung);TCGA-DU-A5TP-01(central_nervous_system)
EIF1AX	splice_acceptor_variant&intron_variant		c.17-2A>G	1	2	3	0	121410	7341	4.06679	GENIE-MSK-P-0002049	Colorectal Cancer(1)	ITNET_0087_T(pancreas);PET087T(pancreas)
EP300	missense_variant	p.P593S	c.1777C>T	1	2	3	0	121410	14472	2.89644	GENIE-MSK-P-0005159	Melanoma(1)	S02-15015-TP(skin);DM14(skin)
EP300	missense_variant	p.A627V	c.1880C>T	2	1	3	0	121410	14472	4.0962	GENIE-DFCI-003216;GENIE-MSK-P-0001042	Endometrial Cancer(1);"Skin Cancer, Non-Melanoma"(1)	EGC15(stomach)
EP300	missense_variant	p.M126V	c.376A>G	2	1	3	4	121364	14472	1.80061	GENIE-DFCI-003391;GENIE-DFCI-004686	Ovarian Cancer(1);Head and Neck Cancer(1)	2180(haematopoietic_and_lymphoid_tissue)
EP300	missense_variant	p.T132S	c.394A>T	2	1	3	1	121350	14472	3.14434	GENIE-DFCI-006984;GENIE-DFCI-007708	Colorectal Cancer(1);Leukemia(1)	PD8735a(haematopoietic_and_lymphoid_tissue)
EP300	missense_variant	p.C1372R	c.4114T>C	1	2	3	0	121410	14472	2.89644	GENIE-DFCI-000863	Non-Hodgkin Lymphoma(1)	403(oesophagus);2334191(lung)
EP300	missense_variant	p.W1436L	c.4307G>T	2	1	3	0	121410	14472	4.0962	GENIE-DFCI-002483;GENIE-DFCI-005524	Skin Cancer, Non-Melanoma(1);Small Cell Lung Cancer(1)	V208(oesophagus)
EP300	missense_variant	p.H1451N	c.4351C>A	1	2	3	0	121410	14472	2.89644	GENIE-DFCI-002538	Bladder Cancer(1)	I2L-P19Tb-Tumor-Biopsy(large_intestine);I2L-P19Tb-Tumor-Organoid(large_intestine)
EP300	missense_variant	p.Y1467H	c.4399T>C	1	2	3	0	121410	14472	2.89644	GENIE-MSK-P-0004924	Bladder Cancer(1)	DLBCL-PatientG(haematopoietic_and_lymphoid_tissue);L02(haematopoietic_and_lymphoid_tissue)
EP300	missense_variant	p.Y1467D	c.4399T>G	1	2	3	0	121410	14472	2.89644	GENIE-MSK-P-0007557	Non-Hodgkin Lymphoma(1)	tumor_4160468(haematopoietic_and_lymphoid_tissue);QC2-17-T2(haematopoietic_and_lymphoid_tissue)
EP300	missense_variant	p.E1505K	c.4513G>A	3	0	3	0	121410	14472	5.01682	GENIE-DFCI-003943;GENIE-MSK-P-0000768;GENIE-VICC-566921	Bladder Cancer(1);Endometrial Cancer(1);Head and Neck Cancer(1)
EP300	missense_variant	p.R1645Q	c.4934G>A	1	2	3	0	121410	14472	2.89644	GENIE-MSK-P-0006612	Colorectal Cancer(1)	TCGA-C5-A7UH-01(cervix);YUMOBER(skin)
EP300	missense_variant	p.R1829C	c.5485C>T	1	2	3	0	121410	14472	2.89644	GENIE-MSK-P-0005326	Colorectal Cancer(1)	TCGA-HC-7817-01(prostate);TCGA-A6-6780-01(large_intestine)
EP300	missense_variant	p.P1863S	c.5587C>T	2	1	3	0	121410	14472	4.0962	GENIE-DFCI-005925;GENIE-MSK-P-0002049	Colorectal Cancer(2)	ESO-859(oesophagus)
EPHA3	missense_variant	p.D356N	c.1066G>A	1	2	3	0	121410	14472	2.89644	GENIE-MSK-P-0001229	Skin Cancer, Non-Melanoma(1)	PT48(skin);cSCCP4(skin)
EPHA3	missense_variant	p.T37A	c.109A>G	1	2	3	0	121410	14472	2.89644	GENIE-DFCI-007948	Small Cell Lung Cancer(1)	SS6003311(oesophagus);SS6003312(oesophagus)
EPHA3	missense_variant	p.G414R	c.1240G>A	1	2	3	0	121410	14472	2.89644	GENIE-DFCI-004071	Endometrial Cancer(1)	PT37(skin);CSCC-41-T(skin)
EPHA3	missense_variant	p.A427V	c.1280C>T	2	1	3	4	118450	14472	1.76516	GENIE-MSK-P-0002565;GENIE-MSK-P-0004688	Bladder Cancer(1);Colorectal Cancer(1)	587228(large_intestine)
EPHA3	missense_variant	p.S449F	c.1346C>T	1	2	3	0	121410	14472	2.89644	GENIE-DFCI-006782	Melanoma(1)	NCI-H1770(lung);NCI-H1770(lung)
EPHA3	missense_variant	p.D469N	c.1405G>A	1	2	3	0	121410	14472	2.89644	GENIE-DFCI-008261	Skin Cancer, Non-Melanoma(1)	PD4124a(breast);CSCC-31-T(skin)
EPHA3	missense_variant	p.E479K	c.1435G>A	1	2	3	0	121410	14472	2.89644	GENIE-MSK-P-0003182	Skin Cancer, Non-Melanoma(1)	DM28(skin);CSCC-60-T(skin)
EPHA3	missense_variant	p.T519M	c.1556C>T	2	1	3	4	121278	14472	1.79958	GENIE-MSK-P-0000660;GENIE-MSK-P-0005240	Soft Tissue Sarcoma(1);Colorectal Cancer(1)	P148(central_nervous_system)
EPHA3	missense_variant	p.E578K	c.1732G>A	1	2	3	0	121410	14472	2.89644	GENIE-DFCI-006602	Melanoma(1)	CSCC-54-T(skin);PT13(skin)
EPHA3	missense_variant	p.R639H	c.1916G>A	2	1	3	1	118736	14472	3.10594	GENIE-DFCI-007886;GENIE-MSK-P-0002658	Colorectal Cancer(1);Small Cell Lung Cancer(1)	RK041_C01(liver)
EPHA3	missense_variant	p.S947F	c.2840C>T	1	2	3	0	121410	14472	2.89644	GENIE-MSK-P-0000686	Melanoma(1)	DM45(skin);PT35(skin)
EPHA3	missense_variant	p.L10F	c.28C>T	2	1	3	4	121374	14472	1.80073	GENIE-DFCI-002073;GENIE-DFCI-004932	Glioma(1);Leukemia(1)	CACO2(large_intestine)
EPHA3	missense_variant	p.P982L	c.2945C>T	3	0	3	0	121410	14472	5.01682	GENIE-DFCI-002505;GENIE-DFCI-007207;GENIE-VICC-678813	Skin Cancer, Non-Melanoma(1);Melanoma(1);Glioma(1)
EPHA3	missense_variant	p.L122M	c.364C>A	1	2	3	0	121410	14472	2.89644	GENIE-DFCI-004414	Non-Small Cell Lung Cancer(1)	TCGA-G4-6309-01(large_intestine);TCGA-AP-A051-01(endometrium)
EPHA3	missense_variant	p.E298K	c.892G>A	1	2	3	0	121410	14472	2.89644	GENIE-DFCI-002335	Non-Small Cell Lung Cancer(1)	CSCC-44-T(skin);TCGA-EE-A182-06(skin)
EPHA5	frameshift_variant	p.K232fs	c.695delA	2	1	3	0	121410	14472	4.0962	GENIE-DFCI-004362;GENIE-DFCI-008343	Colorectal Cancer(2)	LIM1215(large_intestine)
EPHA5	missense_variant	p.E339K	c.1015G>A	2	1	3	0	121410	14472	4.0962	GENIE-DFCI-002977;GENIE-MSK-P-0001987	Skin Cancer, Non-Melanoma(1);Non-Small Cell Lung Cancer(1)	TCGA-DK-A2I1-01(urinary_tract)
EPHA5	missense_variant	p.D493Y	c.1477G>T	2	1	3	0	121410	14472	4.0962	GENIE-DFCI-008074;GENIE-MSK-P-0006345	Pancreatic Cancer(1);Colorectal Cancer(1)	16802(lung)
EPHA5	missense_variant	p.S534L	c.1601C>T	1	2	3	0	121410	14472	2.89644	GENIE-DFCI-007726	Non-Small Cell Lung Cancer(1)	TCGA-JW-A5VL-01(cervix);TCGA-EB-A5UL-06(skin)
EPHA5	missense_variant	p.E688K	c.2062G>A	1	2	3	0	121410	14472	2.89644	GENIE-DFCI-005237	Skin Cancer, Non-Melanoma(1)	DM2(skin);ESCC-123T(oesophagus)
EPHA5	missense_variant	p.R718H	c.2153G>A	1	2	3	0	121410	14472	2.89644	GENIE-DFCI-001732	Small Cell Lung Cancer(1)	TCGA-AZ-6598-01(large_intestine);TCGA-D1-A102-01(endometrium)
EPHA5	missense_variant	p.G838E	c.2513G>A	3	0	3	0	121410	14472	5.01682	GENIE-DFCI-009352;GENIE-MSK-P-0003182;GENIE-MSK-P-0006437	Skin Cancer, Non-Melanoma(2);Head and Neck Cancer(1)
EPHA5	missense_variant	p.R896C	c.2686C>T	2	1	3	2	119120	14472	2.52047	GENIE-DFCI-001411;GENIE-MSK-P-0006612	Endometrial Cancer(1);Colorectal Cancer(1)	PT42(skin)
EPHA5	missense_variant	p.E91K	c.271G>A	2	1	3	0	121410	14472	4.0962	GENIE-DFCI-005561;GENIE-DFCI-007436	Skin Cancer, Non-Melanoma(1);Leukemia(1)	PT38(skin)
EPHA5	missense_variant	p.R919Q	c.2756G>A	2	1	3	0	121410	14472	4.0962	GENIE-DFCI-005654;GENIE-DFCI-007256	Skin Cancer, Non-Melanoma(1);Cancer of Unknown Primary(1)	CSCC-62-T(skin)
EPHA5	missense_variant	p.R135Q	c.404G>A	3	0	3	0	121410	14472	5.01682	GENIE-DFCI-004680;GENIE-MSK-P-0006201;GENIE-MSK-P-0006448	Endometrial Cancer(2);Esophagogastric Cancer(1)
EPHA5	missense_variant	p.E168K	c.502G>A	1	2	3	0	121410	14472	2.89644	GENIE-DFCI-004117	Cancer of Unknown Primary(1)	PT34(skin);ESO-S41(oesophagus)
EPHA5	missense_variant	p.R191C	c.571C>T	2	1	3	1	121376	14472	3.14472	GENIE-DFCI-001059;GENIE-MSK-P-0000115	Bladder Cancer(1);Esophagogastric Cancer(1)	ZZUFHECRKL-G006T(oesophagus)
EPHA5	missense_variant	p.A26V	c.77C>T	1	2	3	0	121410	14472	2.89644	GENIE-MSK-P-0000769	Colorectal Cancer(1)	HCC64(liver);HCC64T(liver)
EPHA5	missense_variant	p.A278T	c.832G>A	1	2	3	1	121356	14472	1.80346	GENIE-MSK-P-0001469	Colorectal Cancer(1)	T21(large_intestine);PCSI_0509_Pa_P_526(pancreas)
EPHA5	stop_gained	p.E701*	c.2101G>T	1	2	3	0	121410	14472	2.89644	GENIE-DFCI-006327	Endometrial Cancer(1)	TCGA-AA-A010-01(large_intestine);sysucc-311T(large_intestine)
EPHA7	missense_variant	p.D362N	c.1084G>A	1	2	3	0	121410	11276	3.28134	GENIE-MSK-P-0006612	Colorectal Cancer(1)	Pat_15_A(NS);Pat_15_B(NS)
EPHA7	missense_variant	p.D423N	c.1267G>A	2	1	3	0	121410	11276	4.64053	GENIE-DFCI-005654;GENIE-VICC-528284	Melanoma(1);Cancer of Unknown Primary(1)	LUAD-B02216(lung)
EPHA7	missense_variant	p.P443S	c.1327C>T	2	1	3	0	121410	11276	4.64053	GENIE-DFCI-008490;GENIE-MSK-P-0003529	Soft Tissue Sarcoma(1);Glioma(1)	CSCC-5-T(skin)
EPHA7	missense_variant	p.S462F	c.1385C>T	2	1	3	0	121410	11276	4.64053	GENIE-MSK-P-0004650;GENIE-VICC-113291	Melanoma(2)	TCGA-FS-A1ZA-06(skin)
EPHA7	missense_variant	p.G508R	c.1522G>A	1	2	3	0	121410	11276	3.28134	GENIE-DFCI-006854	Melanoma(1)	BCM759T(liver);BCM759T(liver)
EPHA7	missense_variant	p.D593N	c.1777G>A	1	2	3	1	120622	11276	2.09653	GENIE-MSK-P-0005824	Colorectal Cancer(1)	TCGA-CJ-5682-01(kidney);CSCC-55-T(skin)
EPHA7	missense_variant	p.G656E	c.1967G>A	1	2	3	0	121410	11276	3.28134	GENIE-MSK-P-0003871	Melanoma(1)	TCGA-D3-A2J8-06(skin);CSCC-31-T(skin)
EPHA7	missense_variant	p.E715K	c.2143G>A	3	0	3	0	121410	11276	5.68349	GENIE-DFCI-006782;GENIE-MSK-P-0006754;GENIE-VICC-917984	Skin Cancer, Non-Melanoma(1);Melanoma(2)
EPHA7	missense_variant	p.E806K	c.2416G>A	2	1	3	1	120498	11276	3.59812	GENIE-DFCI-000332;GENIE-MSK-P-0006170	Prostate Cancer(1);Colorectal Cancer(1)	pfg160T(stomach)
EPHA7	missense_variant	p.G181R	c.541G>A	1	2	3	0	121410	11276	3.28134	GENIE-DFCI-008652	Skin Cancer, Non-Melanoma(1)	PT31(skin);TCGA-EE-A181-06(skin)
EPHB1	missense_variant	p.R80W	c.238C>T	2	1	3	4	115862	8173	2.64056	GENIE-MSK-P-0001242;GENIE-VICC-133198	Prostate Cancer(1);Non-Small Cell Lung Cancer(1)	09-365(central_nervous_system)
EPHB1	missense_variant	p.R865W	c.2593C>T	1	2	3	1	120792	8173	2.53449	GENIE-VICC-131870	Breast Cancer(1)	TCGA-21-1076-01(lung);TCGA-BR-4362-01(stomach)
EPHB1	missense_variant	p.P133S	c.397C>T	1	2	3	0	121410	8173	3.85423	GENIE-MSK-P-0002441	Pancreatic Cancer(1)	TCGA-DJ-A13W-01(thyroid);CSCC-10-T(skin)
EPHB1	missense_variant	p.E144K	c.430G>A	1	2	3	0	121410	8173	3.85423	GENIE-MSK-P-0002506	Non-Small Cell Lung Cancer(1)	Pat_76_B(NS);Pat_76_A(NS)
EPHB1	missense_variant	p.P207S	c.619C>T	3	0	3	0	121410	8173	6.67578	GENIE-MSK-P-0002392;GENIE-VICC-645488;GENIE-VICC-785310	Non-Small Cell Lung Cancer(1);Melanoma(2)
EPHB1	missense_variant	p.R252Q	c.755G>A	2	1	3	1	119248	8173	4.25957	GENIE-MSK-P-0004379;GENIE-VICC-285414	Ovarian Cancer(1);Endometrial Cancer(1)	TCGA-FW-A3R5-06(skin)
ERBB2	missense_variant	p.R47C	c.139C>T	3	0	3	0	121410	18966	4.38233	GENIE-DFCI-000801;GENIE-DFCI-007700;GENIE-MSK-P-0000180	Breast Cancer(1);Leukemia(1);Esophagogastric Cancer(1)
ERBB2	missense_variant	p.R677Q	c.2030G>A	1	2	3	0	121410	18966	2.53012	GENIE-DFCI-008107	Colorectal Cancer(1)	CHC884T(liver);CHC884T(liver)
ERBB2	missense_variant	p.G727A	c.2180G>C	3	0	3	0	121410	18966	4.38233	GENIE-DFCI-004264;GENIE-DFCI-006805;GENIE-MSK-P-0006979	Non-Small Cell Lung Cancer(1);Breast Cancer(1);Cervical Cancer(1)
ERBB2	missense_variant	p.L755P	c.2263_2264delTTinsCC	1	2	3	0	121410	18966	2.53012	GENIE-DFCI-001219	Bladder Cancer(1)
ERBB2	missense_variant	p.E265K	c.793G>A	1	2	3	0	121410	18966	2.53012	GENIE-VICC-969377	Colorectal Cancer(1)	XHDG04(biliary_tract);XHDG04C(biliary_tract)
ERBB2	missense_variant	p.S305C	c.914C>G	2	1	3	0	121410	18966	3.57814	GENIE-MSK-P-0000336;GENIE-MSK-P-0002586	Bladder Cancer(1);Cancer of Unknown Primary(1)	TCGA-C8-A3M7-01(breast)
ERBB2	missense_variant	p.L313V	c.937C>G	2	1	3	0	121410	18966	3.57814	GENIE-MSK-P-0003504;GENIE-MSK-P-0007485	Bladder Cancer(1);Cervical Cancer(1)	TCGA-DK-A1A5-01(urinary_tract)
ERBB3	missense_variant	p.R388Q	c.1163G>A	2	1	3	1	121410	14902	3.09366	GENIE-DFCI-007023;GENIE-DFCI-008348	Endometrial Cancer(1);Colorectal Cancer(1)	TCGA-G2-A2EF-01(urinary_tract)
ERBB3	missense_variant	p.P403L	c.1208C>T	3	0	3	2	121374	14902	3.51559	GENIE-DFCI-005136;GENIE-GRCC-d58549f5;GENIE-MSK-P-0006079	Small Bowel Cancer(1);Colorectal Cancer(1);Cancer of Unknown Primary(1)
ERBB3	missense_variant	p.D41N	c.121G>A	2	1	3	3	121412	14902	2.08302	GENIE-DFCI-003342;GENIE-MSK-P-0007072	Prostate Cancer(1);Breast Cancer(1)	Pat_01_B(NS)
ERBB3	missense_variant	p.P583S	c.1747C>T	1	2	3	0	121410	14902	2.85435	GENIE-MSK-P-0004844	Colorectal Cancer(1)	TCGA-BH-A18G-01(breast);sysucc-880T(large_intestine)
ERBB3	missense_variant	p.V920L	c.2758G>C	3	0	3	0	121410	14902	4.94391	GENIE-DFCI-004887;GENIE-MSK-P-0000854;GENIE-MSK-P-0005346	Bladder Cancer(2);Colorectal Cancer(1)
ERBB3	missense_variant	p.R1040W	c.3118C>T	3	0	3	1	121386	14902	4.10595	GENIE-DFCI-004828;GENIE-DFCI-009207;GENIE-MSK-P-0006640	Non-Small Cell Lung Cancer(2);Glioma(1)
ERBB3	missense_variant	p.V119I	c.355G>A	2	1	3	0	121410	14902	4.03667	GENIE-DFCI-005918;GENIE-DFCI-006515	Thyroid Cancer(1);Pineal Tumor(1)	TCGA-BR-6452-01(stomach)
ERBB3	missense_variant	p.L1243V	c.3727C>G	3	0	3	0	121410	14902	4.94391	GENIE-DFCI-007369;GENIE-MSK-P-0006108;GENIE-MSK-P-0006108	Prostate Cancer(3)
ERBB3	missense_variant	p.R135C	c.403C>T	1	2	3	1	121410	14902	1.7706	GENIE-DFCI-007110	Cancer of Unknown Primary(1)	B9(urinary_tract);B9-Tumor(urinary_tract)
ERBB3	missense_variant	p.P221L	c.662C>T	3	0	3	0	121410	14902	4.94391	GENIE-DFCI-007000;GENIE-MSK-P-0000064;GENIE-MSK-P-0007657	Endometrial Cancer(1);Colorectal Cancer(2)
ERBB3	missense_variant	p.P262H	c.785C>A	2	1	3	0	121410	14902	4.03667	GENIE-DFCI-008425;GENIE-MSK-P-0001194	Colorectal Cancer(1);Esophagogastric Cancer(1)	C547(large_intestine)
ERBB3	missense_variant	p.P276S	c.826C>T	2	1	3	0	121410	14902	4.03667	GENIE-DFCI-006487;GENIE-MSK-P-0001543	Endometrial Cancer(1);Esophagogastric Cancer(1)	B50(urinary_tract)
ERBB3	missense_variant	p.S300F	c.899C>T	1	2	3	0	121410	14902	2.85435	GENIE-DFCI-006599	Glioma(1)	Pat_46_B(NS);Pat_46_A(NS)
ERBB3	missense_variant	p.P306R	c.917C>G	3	0	3	0	121410	14902	4.94391	GENIE-DFCI-001203;GENIE-MSK-P-0004758;GENIE-MSK-P-0007096	Bladder Cancer(1);Salivary Gland Cancer(1);Breast Cancer(1)
ERBB4	missense_variant	p.P386Q	c.1157C>A	1	2	3	0	121410	18966	2.53012	GENIE-DFCI-002483	Skin Cancer, Non-Melanoma(1)	S01366(lung);S01366(soft_tissue)
ERBB4	missense_variant	p.R393Q	c.1178G>A	3	0	3	1	121388	18966	3.59723	GENIE-DFCI-001997;GENIE-DFCI-007886;GENIE-MSK-P-0006863	Colorectal Cancer(3)
ERBB4	missense_variant	p.R491K	c.1472G>A	1	2	3	0	121410	18966	2.53012	GENIE-MSK-P-0006192	Melanoma(1)	TCGA-RP-A695-06(skin);34T(skin)
ERBB4	missense_variant	p.P572S	c.1714C>T	1	2	3	0	121410	18966	2.53012	GENIE-DFCI-003731	Colorectal Cancer(1)	YUCLAT(skin);TCGA-DA-A1I0-06(skin)
ERBB4	missense_variant	p.G741R	c.2221G>A	1	2	3	0	121410	18966	2.53012	GENIE-MSK-P-0002046	Non-Small Cell Lung Cancer(1)	TCGA-EB-A5UN-06(skin);DM2(skin)
ERBB4	missense_variant	p.L798R	c.2393T>G	1	2	3	0	121410	18966	2.53012	GENIE-DFCI-003953	Esophagogastric Cancer(1)	ESO-049(oesophagus);pfg317T(stomach)
ERBB4	missense_variant	p.E810K	c.2428G>A	1	2	3	0	121410	18966	2.53012	GENIE-DFCI-003029	Colorectal Cancer(1)	TCGA-EE-A20H-06(skin);J65_T(lung)
ERBB4	missense_variant	p.R847C	c.2539C>T	2	1	3	1	121402	18966	2.69325	GENIE-DFCI-000493;GENIE-VICC-940156	Small Bowel Cancer(1);Colorectal Cancer(1)	T1844(large_intestine)
ERBB4	missense_variant	p.P854S	c.2560C>T	1	2	3	0	121410	18966	2.53012	GENIE-DFCI-007083	Melanoma(1)	ME100L(skin);YUKLAB(skin)
ERBB4	missense_variant	p.D861N	c.2581G>A	1	2	3	0	121410	18966	2.53012	GENIE-VICC-939443	Melanoma(1)	ESCC_29(oesophagus);DM2(skin)
ERBB4	missense_variant	p.G870R	c.2608G>A	2	1	3	0	121410	18966	3.57814	GENIE-MSK-P-0003891;GENIE-MSK-P-0006177	Skin Cancer, Non-Melanoma(1);Melanoma(1)	CSCC-11-T(skin)
ERBB4	missense_variant	p.G870E	c.2609G>A	2	1	3	0	121410	18966	3.57814	GENIE-DFCI-007453;GENIE-MSK-P-0006754	Skin Cancer, Non-Melanoma(1);Colorectal Cancer(1)	DM55(skin)
ERBB4	missense_variant	p.T926M	c.2777C>T	3	0	3	5	120938	18966	1.97837	GENIE-DFCI-008995;GENIE-UHN-407469;GENIE-VICC-765745	Colorectal Cancer(3)
ERBB4	missense_variant	p.D931Y	c.2791G>T	2	1	3	0	121410	18966	3.57814	GENIE-JHU-00753;GENIE-JHU-00803	Non-Small Cell Lung Cancer(2)	16706(lung)
ERBB4	missense_variant	p.M958I	c.2874G>A	2	1	3	0	121410	18966	3.57814	GENIE-DFCI-000193;GENIE-DFCI-004092	Skin Cancer, Non-Melanoma(1);Melanoma(1)	TCGA-EE-A3JA-06(skin)
ERBB4	missense_variant	p.E969K	c.2905G>A	1	2	3	0	121410	18966	2.53012	GENIE-DFCI-003821	Skin Cancer, Non-Melanoma(1)	YUPROST(skin);TCGA-EE-A2MU-06(skin)
ERBB4	missense_variant	p.R106H	c.317G>A	1	2	3	0	121410	18966	2.53012	GENIE-DFCI-002491	Colorectal Cancer(1)	TCGA-D5-6928-01(large_intestine);PDA_082(pancreas)
ERBB4	missense_variant	p.P1141S	c.3421C>T	3	0	3	0	121410	18966	4.38233	GENIE-DFCI-006599;GENIE-MSK-P-0001237;GENIE-VICC-528284	Melanoma(1);Glioma(1);Colorectal Cancer(1)
ERBB4	missense_variant	p.P1165L	c.3494C>T	2	1	3	0	121410	18966	3.57814	GENIE-DFCI-005561;GENIE-MSK-P-0006192	Skin Cancer, Non-Melanoma(1);Melanoma(1)	TCGA-D9-A4Z3-01(skin)
ERBB4	missense_variant	p.K1223T	c.3668A>C	1	2	3	0	121410	18966	2.53012	GENIE-MSK-P-0005899	Esophagogastric Cancer(1)	TCGA-BR-7197-01(stomach);ESO-0013(oesophagus)
ERBB4	missense_variant	p.R1275Q	c.3824G>A	3	0	3	3	121308	18966	2.61322	GENIE-DFCI-005725;GENIE-DFCI-005964;GENIE-VICC-899430	Myelodysplasia(2);Colorectal Cancer(1)
ERBB4	missense_variant	p.R1304W	c.3910C>T	2	1	3	0	121410	18966	3.57814	GENIE-DFCI-003958;GENIE-MSK-P-0000404	Endometrial Cancer(1);Non-Small Cell Lung Cancer(1)	SA056(breast)
ERBB4	missense_variant	p.R210K	c.629G>A	3	0	3	0	121410	18966	4.38233	GENIE-DFCI-007083;GENIE-MSK-P-0000596;GENIE-VICC-183532	Melanoma(3)
ERBB4	missense_variant	p.R232Q	c.695G>A	2	1	3	0	121410	18966	3.57814	GENIE-DFCI-002063;GENIE-DFCI-008358	Non-Small Cell Lung Cancer(1);Colorectal Cancer(1)	ATL041(haematopoietic_and_lymphoid_tissue)
ERBB4	missense_variant	p.M250I	c.750G>T	1	2	3	0	121410	18966	2.53012	GENIE-DFCI-006490	Colorectal Cancer(1)	TCGA-BS-A0UV-01(endometrium);ASHPC_0010_Pa_P(pancreas)
ERBB4	missense_variant	p.R306H	c.917G>A	3	0	3	0	121410	18966	4.38233	GENIE-MSK-P-0001793;GENIE-UHN-284788;GENIE-UHN-811873	Pancreatic Cancer(1);Breast Cancer(1);Colorectal Cancer(1)
ERBB4	missense_variant	p.K321N	c.963A>C	1	2	3	0	121410	18966	2.53012	GENIE-MSK-P-0004673	Colorectal Cancer(1)	ICGC_0066(pancreas);8031680(pancreas)
ERCC2	missense_variant	p.T484A	c.1450A>G	3	0	3	0	121410	14472	5.01682	GENIE-DFCI-005318;GENIE-MSK-P-0003433;GENIE-MSK-P-0005087	Bladder Cancer(3)
ERCC2	missense_variant	p.T484M	c.1451C>T	3	0	3	0	121410	14472	5.01682	GENIE-DFCI-004906;GENIE-DFCI-008046;GENIE-MSK-P-0006714	Bladder Cancer(2);Esophagogastric Cancer(1)
ERCC2	missense_variant	p.A144V	c.431C>T	3	0	3	2	120118	14472	3.55484	GENIE-DFCI-003769;GENIE-DFCI-008662;GENIE-MSK-P-0000215	Endometrial Cancer(1);Breast Cancer(1);Colorectal Cancer(1)
ERCC3	missense_variant	p.I306V	c.916A>G	3	0	3	0	121410	13640	5.16756	GENIE-DFCI-002293;GENIE-DFCI-009348;GENIE-MSK-P-0005419	Ovarian Cancer(1);Breast Cancer(1);Head and Neck Cancer(1)
ERCC4	missense_variant	p.R340Q	c.1019G>A	2	1	3	2	120858	14077	2.58885	GENIE-DFCI-004117;GENIE-MSK-P-0004754	Colorectal Cancer(1);Cancer of Unknown Primary(1)	TCGA-EK-A2RO-01(cervix)
ERCC4	missense_variant	p.S540L	c.1619C>T	3	0	3	3	121288	14077	3.17783	GENIE-DFCI-005293;GENIE-DFCI-008107;GENIE-MSK-P-0006612	Prostate Cancer(1);Colorectal Cancer(2)
ERCC4	missense_variant	p.A825V	c.2474C>T	2	1	3	0	121410	14077	4.15327	GENIE-DFCI-005400;GENIE-DFCI-007795	Glioma(2)	TCGA-A5-A0GH-01(endometrium)
ERCC4	missense_variant	p.R864C	c.2590C>T	2	1	3	3	121368	14077	2.16941	GENIE-DFCI-002905;GENIE-MSK-P-0003458	Breast Cancer(1);Glioma(1)	CRC-20T(large_intestine)
ERCC4	missense_variant	p.L185F	c.553C>T	2	1	3	0	121410	14077	4.15327	GENIE-DFCI-001411;GENIE-MSK-P-0004457	Endometrial Cancer(1);Melanoma(1)	100960(lung)
ERCC4	missense_variant	p.C242Y	c.725G>A	3	0	3	0	121410	14077	5.08672	GENIE-DFCI-003339;GENIE-DFCI-008645;GENIE-MSK-P-0007319	Non-Small Cell Lung Cancer(1);Penile Cancer(1);Head and Neck Cancer(1)
ERCC5	missense_variant	p.W34C	c.102G>T	2	1	3	1	121314	13640	3.25008	GENIE-DFCI-006518;GENIE-MSK-P-0002865	Non-Small Cell Lung Cancer(2)	T1194(large_intestine)
ERCC5	missense_variant	p.A513T	c.1537G>A	1	2	3	0	121410	13640	2.98347	GENIE-MSK-P-0001071	Prostate Cancer(1)	TCGA-66-2727-01(lung);SW48(large_intestine)
ERCC5	missense_variant	p.E612D	c.1836G>T	1	2	3	0	121410	13640	2.98347	GENIE-DFCI-005542	Endometrial Cancer(1)	TCGA-A5-A0GP-01(endometrium);TCGA-FU-A3HZ-01(cervix)
ERCC5	missense_variant	p.H910Y	c.2728C>T	2	1	3	1	121144	13640	3.24753	GENIE-DFCI-004172;GENIE-MSK-P-0001196	Non-Small Cell Lung Cancer(1);Colorectal Cancer(1)	CSCC-31-T(skin)
ERCC5	missense_variant	p.R919W	c.2755C>T	3	0	3	1	121358	13640	4.30667	GENIE-DFCI-003445;GENIE-DFCI-007418;GENIE-MSK-P-0004441	Ovarian Cancer(1);Myelodysplasia(1);Colorectal Cancer(1)
ERCC5	missense_variant	p.D985N	c.2953G>A	2	1	3	4	121402	13640	1.88858	GENIE-DFCI-004439;GENIE-DFCI-007916	Prostate Cancer(1);Thyroid Cancer(1)	TCGA-AX-A0J0-01(endometrium)
ERRFI1	missense_variant	p.L164V	c.490C>G	1	2	3	1	121376	4977	3.34879	GENIE-MSK-P-0004755	Bladder Cancer(1)	HCC120(liver);HCC120T(liver)
ESR1	frameshift_variant	p.G96fs	c.287delG	2	1	3	0	121410	14472	4.0962	GENIE-MSK-P-0001494;GENIE-MSK-P-0003555	Bladder Cancer(1);Colorectal Cancer(1)	19(pancreas)
ESR1	missense_variant	p.S341L	c.1022C>T	2	1	3	0	121410	14472	4.0962	GENIE-DFCI-007049;GENIE-MSK-P-0006612	Non-Small Cell Lung Cancer(1);Colorectal Cancer(1)	Br07X(central_nervous_system)
ESR1	missense_variant	p.S463P	c.1387T>C	1	2	3	0	121410	14472	2.89644	GENIE-MSK-P-0001258	Breast Cancer(1)	SC-her2-019(breast);2313876(breast)
ESR1	missense_variant	p.R157Q	c.470G>A	3	0	3	0	121410	14472	5.01682	GENIE-DFCI-003977;GENIE-DFCI-007500;GENIE-MSK-P-0001808	Endometrial Cancer(1);Breast Cancer(1);Colorectal Cancer(1)
ESR1	missense_variant	p.R243H	c.728G>A	3	0	3	2	121328	14472	3.57581	GENIE-DFCI-004884;GENIE-MSK-P-0001151;GENIE-MSK-P-0006612	Breast Cancer(1);Colorectal Cancer(2)
ESR1	missense_variant	p.R259Q	c.776G>A	2	1	3	0	121410	14472	4.0962	GENIE-VICC-113291;GENIE-VICC-940748	Melanoma(2)	TCGA-A6-6781-01(large_intestine)
ETV1	missense_variant	p.R391H	c.1172G>A	2	1	3	0	121410	14472	4.0962	GENIE-DFCI-005726;GENIE-MSK-P-0005731	Bladder Cancer(1);Thymic Tumor(1)	CSB29(breast)
ETV1	missense_variant	p.R440H	c.1319G>A	3	0	3	0	121410	14472	5.01682	GENIE-DFCI-007750;GENIE-MSK-P-0001020;GENIE-MSK-P-0001781	Uterine Sarcoma(1);Non-Small Cell Lung Cancer(1);Colorectal Cancer(1)
ETV1	missense_variant	p.P199S	c.595C>T	1	2	3	0	121410	14472	2.89644	GENIE-DFCI-009275	Melanoma(1)	TCGA-EE-A29G-06(skin);TCGA-EE-A2MT-06(skin)
ETV1	stop_gained	p.R332*	c.994C>T	2	1	3	0	121410	14472	4.0962	GENIE-DFCI-007680;GENIE-MSK-P-0006960	Pancreatic Cancer(1);Colorectal Cancer(1)	TCGA-A6-5661-01(large_intestine)
ETV5	missense_variant	p.S96F	c.287C>T	1	2	3	0	121410	7131	4.12623	GENIE-DFCI-004117	Cancer of Unknown Primary(1)	PD6731a2(breast);CSCC-29-T(skin)
ETV5	missense_variant	p.S180L	c.539C>T	2	1	3	0	121410	7131	5.8354	GENIE-DFCI-002977;GENIE-DFCI-005061	Skin Cancer, Non-Melanoma(1);Glioma(1)	TCGA-EE-A2MR-06(skin)
ETV6	missense_variant	p.R359Q	c.1076G>A	2	1	3	0	121410	14472	4.0962	GENIE-DFCI-008037;GENIE-MSK-P-0006590	Thyroid Cancer(1);Head and Neck Cancer(1)	S02277(soft_tissue)
ETV6	missense_variant	p.G381E	c.1142G>A	1	2	3	0	121410	14472	2.89644	GENIE-MSK-P-0002373	Ovarian Cancer(1)	AML_252(haematopoietic_and_lymphoid_tissue);TCGA-AM-5820-01(large_intestine)
ETV6	missense_variant	p.R202W	c.604C>T	1	2	3	0	121410	14472	2.89644	GENIE-MSK-P-0004709	Non-Small Cell Lung Cancer(1)	STC252(stomach);TCGA-EE-A2MR-06(skin)
EWSR1	missense_variant	p.R503W	c.1507C>T	2	1	3	0	121410	7131	5.8354	GENIE-DFCI-005785;GENIE-DFCI-007625	Skin Cancer, Non-Melanoma(1);Thymic Tumor(1)	TCGA-FD-A3N6-01(urinary_tract)
EWSR1	missense_variant	p.R581C	c.1741C>T	1	2	3	3	118680	7131	1.67212	GENIE-DFCI-007020	Non-Small Cell Lung Cancer(1)	B35(urinary_tract);DM37(skin)
EWSR1	missense_variant	p.P139S	c.415C>T	2	1	3	0	121410	7131	5.8354	GENIE-DFCI-000129;GENIE-DFCI-003941	Glioma(2)	C086(NS)
EWSR1	missense_variant&splice_region_variant	p.P139S	c.415C>T	2	1	3	0	121410	7131	5.8354	GENIE-DFCI-000129;GENIE-DFCI-003941	Glioma(2)	C086(NS)
EXT1	missense_variant	p.R605W	c.1813C>T	1	2	3	1	121404	6299	2.94327	GENIE-DFCI-007795	Glioma(1)	TCGA-D1-A103-01(endometrium);Patient_1(lung)
EXT1	missense_variant	p.N186S	c.557A>G	2	1	3	0	121410	6299	6.20883	GENIE-DFCI-000386;GENIE-DFCI-006649	Soft Tissue Sarcoma(1);Bladder Cancer(1)	HCC122T(liver)
EXT2	missense_variant	p.T89M	c.266C>T	2	1	3	2	121108	6299	4.15681	GENIE-DFCI-001736;GENIE-DFCI-006819	Endometrial Cancer(1);Esophagogastric Cancer(1)	ESO-081(oesophagus)
EXT2	missense_variant	p.Y233C	c.698A>G	2	1	3	3	121406	6299	3.62119	GENIE-DFCI-002376;GENIE-DFCI-002702	Endometrial Cancer(1);Melanoma(1)	XHDG38(biliary_tract)
EZH2	missense_variant	p.R347Q	c.1040G>A	1	2	3	0	121410	16204	2.73727	GENIE-MSK-P-0000829	Hepatobiliary Cancer(1)	CCRF-CEM(haematopoietic_and_lymphoid_tissue);YULAPE(skin)
EZH2	missense_variant	p.R358C	c.1072C>T	1	2	3	0	121410	16204	2.73727	GENIE-DFCI-002179	Ovarian Cancer(1)	YUKAT(skin);587342(large_intestine)
EZH2	missense_variant	p.R502Q	c.1505G>A	1	2	3	0	121410	16204	2.73727	GENIE-DFCI-006626	Myelodysplasia(1)	TCGA-AP-A056-01(endometrium);5(haematopoietic_and_lymphoid_tissue)
EZH2	missense_variant	p.R566H	c.1697G>A	1	2	3	0	121410	16204	2.73727	GENIE-DFCI-007795	Glioma(1)	1581439(haematopoietic_and_lymphoid_tissue);1737745(haematopoietic_and_lymphoid_tissue)
EZH2	missense_variant	p.R684C	c.2050C>T	1	2	3	0	121410	16204	2.73727	GENIE-DFCI-006582	Myelodysplasia(1)	1465932(haematopoietic_and_lymphoid_tissue);1465921(haematopoietic_and_lymphoid_tissue)
EZH2	missense_variant	p.E169D	c.507A>C	1	2	3	0	121410	16204	2.73727	GENIE-DFCI-001303	Colorectal Cancer(1)	587376(large_intestine);TCGA-AA-A010-01(large_intestine)
FAM46C	missense_variant	p.R174W	c.520C>T	3	0	3	1	121140	14472	4.16705	GENIE-DFCI-005561;GENIE-DFCI-008742;GENIE-MSK-P-0006612	Skin Cancer, Non-Melanoma(1);Colorectal Cancer(2)
FANCA	missense_variant	p.E526Q	c.1576G>C	3	0	3	0	121410	14472	5.01682	GENIE-DFCI-004527;GENIE-MSK-P-0001491;GENIE-VICC-568873	Non-Small Cell Lung Cancer(1);Breast Cancer(2)
FANCA	missense_variant	p.Q904H	c.2712G>C	1	2	3	0	121410	14472	2.89644	GENIE-DFCI-006007	Leukemia(1)	KYSE510(oesophagus);KYSE-510(oesophagus)
FANCA	missense_variant	p.R1011H	c.3032G>A	2	1	3	4	121334	14472	1.80025	GENIE-DFCI-005809;GENIE-DFCI-007844	Non-Small Cell Lung Cancer(2)	Pat_53_B(NS)
FANCA	missense_variant	p.P128S	c.382C>T	2	1	3	1	120692	14472	3.13472	GENIE-DFCI-003078;GENIE-MSK-P-0002695	Glioma(1);Head and Neck Cancer(1)	S12-22512-TP(skin)
FANCA	missense_variant	p.R1321C	c.3961C>T	3	0	3	0	121410	14472	5.01682	GENIE-DFCI-003795;GENIE-DFCI-007049;GENIE-VICC-826567	Non-Small Cell Lung Cancer(1);Melanoma(1);Head and Neck Cancer(1)
FANCC	frameshift_variant	p.I89fs	c.264delA	3	0	3	0	121410	14472	5.01682	GENIE-DFCI-003366;GENIE-DFCI-008425;GENIE-MSK-P-0007296	Colorectal Cancer(3)
FANCD2	missense_variant	p.K396N	c.1188G>T	2	1	3	0	121410	7131	5.8354	GENIE-DFCI-008659;GENIE-DFCI-008742	Endometrial Cancer(1);Colorectal Cancer(1)	TCGA-B5-A0JY-01(endometrium)
FANCE	frameshift_variant	p.P310fs	c.929delC	1	2	3	1	121178	7131	2.74337	GENIE-DFCI-005779	Endometrial Cancer(1)	T3094(large_intestine);T207(large_intestine)
FANCE	missense_variant	p.R460Q	c.1379G>A	1	2	3	2	121202	7131	2.10017	GENIE-DFCI-005286	Bladder Cancer(1)	PACA-44-T(pancreas);PACA44(pancreas)
FANCE	missense_variant	p.G511S	c.1531G>A	2	1	3	0	121410	7131	5.8354	GENIE-DFCI-002470;GENIE-DFCI-003941	Ovarian Cancer(1);Glioma(1)	CSCC-30-T(skin)
FANCE	missense_variant	p.R134H	c.401G>A	1	2	3	1	120208	7131	2.73099	GENIE-DFCI-006137	Breast Cancer(1)	CHC798T(liver);CHC798T(liver)
FANCE	missense_variant	p.R221W	c.661C>T	3	0	3	4	121378	7131	4.31174	GENIE-DFCI-007963;GENIE-VICC-772313;GENIE-VICC-890026	Breast Cancer(1);Colorectal Cancer(1);Esophagogastric Cancer(1)
FANCF	missense_variant	p.W347C	c.1041G>T	1	2	3	0	121410	7131	4.12623	GENIE-DFCI-009266	Non-Small Cell Lung Cancer(1)	2334187(lung);TCGA-85-6561-01(lung)
FAS	missense_variant	p.R250Q	c.749G>A	2	1	3	0	121410	6736	6.00405	GENIE-DFCI-009181;GENIE-VICC-404331	Melanoma(1);Colorectal Cancer(1)	ATL397(haematopoietic_and_lymphoid_tissue)
FAS	missense_variant	p.D265H	c.793G>C	1	2	3	0	121410	6736	4.24549	GENIE-DFCI-001630	Non-Small Cell Lung Cancer(1)	TCGA-JW-A5VL-01(cervix);TCGA-BH-A18V-06(breast)
FAS	missense_variant	p.R279C	c.835C>T	2	1	3	1	121328	6736	4.76461	GENIE-DFCI-005273;GENIE-DFCI-005561	Small Bowel Cancer(1);"Skin Cancer, Non-Melanoma"(1)	YUKAT(skin)
FAT1	missense_variant	p.P4055L	c.12164C>T	1	2	3	1	120498	7778	2.60355	GENIE-MSK-P-0006897	Soft Tissue Sarcoma(1)	PT37(skin);TCGA-D1-A103-01(endometrium)
FAT1	missense_variant	p.S4582F	c.13745C>T	1	2	3	1	116650	7778	2.55581	GENIE-MSK-P-0004228	Esophagogastric Cancer(1)	CSCC-19-T(skin);PCSI_0066_Pa_X(pancreas)
FAT1	missense_variant	p.D1278N	c.3832G>A	1	2	3	2	120762	7778	1.98192	GENIE-MSK-P-0002671	Colorectal Cancer(1)	TCGA-EB-A551-01(skin);Pat_32_A(NS)
FBXW7	disruptive_inframe_deletion	p.N401del	c.1202_1204delACA	1	2	3	0	121410	18966	2.53012	GENIE-MSK-P-0005025	Colorectal Cancer(1)	2083418(haematopoietic_and_lymphoid_tissue);TCGA-AG-3594-01(large_intestine)
FBXW7	missense_variant	p.T385I	c.1154C>T	3	0	3	0	121410	18966	4.38233	GENIE-DFCI-007556;GENIE-MDA-2054;GENIE-UHN-388881	Bladder Cancer(1);Colorectal Cancer(2)
FBXW7	missense_variant	p.D440N	c.1318G>A	1	2	3	0	121410	18966	2.53012	GENIE-MSK-P-0006046	Non-Small Cell Lung Cancer(1)	1044736(stomach);2011-2324:2012-339-T(upper_aerodigestive_tract)
FBXW7	missense_variant	p.H460Y	c.1378C>T	3	0	3	0	121410	18966	4.38233	GENIE-DFCI-003978;GENIE-DFCI-005378;GENIE-NKI-3XZN	Ovarian Cancer(1);Colorectal Cancer(1);Head and Neck Cancer(1)
FBXW7	missense_variant	p.V464M	c.1390G>A	1	2	3	0	121410	18966	2.53012	GENIE-MDA-1443	Colorectal Cancer(1)	TLE83(haematopoietic_and_lymphoid_tissue);262LT(large_intestine)
FBXW7	missense_variant	p.R465S	c.1393C>A	2	1	3	0	121410	18966	3.57814	GENIE-DFCI-005069;GENIE-MSK-P-0003582	Soft Tissue Sarcoma(1);Colorectal Cancer(1)	2321302(haematopoietic_and_lymphoid_tissue)
FBXW7	missense_variant	p.R465P	c.1394G>C	1	2	3	0	121410	18966	2.53012	GENIE-DFCI-003925	Non-Small Cell Lung Cancer(1)	PD7721a(haematopoietic_and_lymphoid_tissue);2011-2260:2012-1319-T(upper_aerodigestive_tract)
FBXW7	missense_variant	p.L497S	c.1490T>C	3	0	3	0	121410	18966	4.38233	GENIE-DFCI-007277;GENIE-GRCC-707c2853;GENIE-MSK-P-0002878	Bladder Cancer(1);Melanoma(1);Colorectal Cancer(1)
FBXW7	missense_variant	p.G517E	c.1550G>A	1	2	3	0	121410	18966	2.53012	GENIE-DFCI-002855	Non-Small Cell Lung Cancer(1)	TCGA-22-4604-01(lung);BD246T(biliary_tract)
FBXW7	missense_variant	p.D520G	c.1559A>G	3	0	3	0	121410	18966	4.38233	GENIE-DFCI-008060;GENIE-DFCI-008909;GENIE-MSK-P-0001318	Bladder Cancer(1);Colorectal Cancer(2)
FBXW7	missense_variant	p.L594F	c.1780C>T	1	2	3	0	121410	18966	2.53012	GENIE-MSK-P-0005634	Colorectal Cancer(1)	1114578(ovary);ESCC_38(oesophagus)
FBXW7	missense_variant	p.S596F	c.1787C>T	2	1	3	0	121410	18966	3.57814	GENIE-MSK-P-0000678;GENIE-MSK-P-0005522	Colorectal Cancer(2)	1494(large_intestine)
FGF3	missense_variant	p.S232F	c.695C>T	1	2	3	0	121410	8173	3.85423	GENIE-MSK-P-0000865	Melanoma(1)	TCGA-FW-A3TU-06(skin);TCGA-FW-A3R5-06(skin)
FGF6	missense_variant	p.R188W	c.562C>T	1	2	3	12	121412	832	3.07506	GENIE-VICC-937031	Colorectal Cancer(1)	PD7248a(breast);TCGA-D5-5539-01(large_intestine)
FGFR1	missense_variant	p.P483L	c.1448C>T	1	2	3	0	121410	18966	2.53012	GENIE-MSK-P-0006138	Colorectal Cancer(1)	TCGA-FW-A3TV-06(skin);9227_T(liver)
FGFR1	missense_variant	p.N65S	c.194A>G	3	0	3	6	116000	18966	1.66445	GENIE-DFCI-001605;GENIE-DFCI-004856;GENIE-VICC-150645	Bladder Cancer(1);Non-Small Cell Lung Cancer(1);Cervical Cancer(1)
FGFR1	missense_variant	p.R734Q	c.2201G>A	2	1	3	3	119952	18966	1.71592	GENIE-DFCI-002491;GENIE-MSK-P-0003768	Appendiceal Cancer(1);Colorectal Cancer(1)	STC246(stomach)
FGFR1	missense_variant	p.D128N	c.382G>A	1	2	3	0	121410	18966	2.53012	GENIE-DFCI-005561	Skin Cancer, Non-Melanoma(1)	PCSI_0077_Pa_P_526(pancreas);PCSI_0077_Pa_X(pancreas)
FGFR1	missense_variant	p.R148H	c.443G>A	2	1	3	1	120762	18966	2.68494	GENIE-DFCI-004602;GENIE-DFCI-006149	Non-Small Cell Lung Cancer(1);Esophagogastric Cancer(1)	2552057(large_intestine)
FGFR1	missense_variant	p.R189C	c.565C>T	1	2	3	0	121410	18966	2.53012	GENIE-DFCI-008343	Colorectal Cancer(1)	7T(stomach);P04-1243(prostate)
FGFR1	missense_variant&splice_region_variant	p.V151I	c.451G>A	3	0	3	5	120760	18966	1.97588	GENIE-DFCI-003042;GENIE-DFCI-004566;GENIE-MSK-P-0001051	CNS Cancer(1);Endometrial Cancer(1);Cancer of Unknown Primary(1)
FGFR2	missense_variant	p.R425Q	c.1274G>A	2	1	3	0	121410	18966	3.57814	GENIE-DFCI-004777;GENIE-VICC-678813	Melanoma(1);Renal Cell Carcinoma(1)	10-428(large_intestine)
FGFR2	missense_variant	p.A68T	c.202G>A	2	1	3	2	121412	18966	2.13492	GENIE-DFCI-006131;GENIE-DFCI-009181	Colorectal Cancer(1);Esophagogastric Cancer(1)	YUKLAB(skin)
FGFR2	missense_variant	p.G690R	c.2068G>A	2	1	3	0	121410	18966	3.57814	GENIE-DFCI-001149;GENIE-VICC-214659	Melanoma(1);Colorectal Cancer(1)	TCGA-EE-A3AE-06(skin)
FGFR2	missense_variant	p.S702L	c.2105C>T	3	0	3	0	121410	18966	4.38233	GENIE-DFCI-001565;GENIE-MSK-P-0006645;GENIE-VICC-110974	Bladder Cancer(1);Non-Small Cell Lung Cancer(1);Melanoma(1)
FGFR2	missense_variant	p.E718K	c.2152G>A	1	2	3	0	121410	18966	2.53012	GENIE-MSK-P-0000646	Melanoma(1)	TCGA-FW-A3R5-06(skin);TCGA-EE-A29E-06(skin)
FGFR2	missense_variant	p.E731K	c.2191G>A	3	0	3	0	121410	18966	4.38233	GENIE-DFCI-008742;GENIE-MSK-P-0007544;GENIE-VICC-106269	Melanoma(2);Colorectal Cancer(1)
FGFR2	missense_variant	p.E768K	c.2302G>A	2	1	3	2	121368	18966	2.13439	GENIE-DFCI-003670;GENIE-DFCI-006854	Melanoma(2)	DM2(skin)
FGFR2	missense_variant	p.E777K	c.2329G>A	3	0	3	2	121404	18966	3.04095	GENIE-DFCI-009181;GENIE-MSK-P-0000865;GENIE-MSK-P-0005824	Melanoma(1);Colorectal Cancer(2)
FGFR2	missense_variant	p.E160K	c.478G>A	1	2	3	0	121410	18966	2.53012	GENIE-VICC-458744	Melanoma(1)	Au4(skin);2233658(skin)
FGFR2	missense_variant	p.R210Q	c.629G>A	1	2	3	0	121410	18966	2.53012	GENIE-MSK-P-0006267	Melanoma(1)	TCGA-FR-A3YO-06(skin);35M(skin)
FGFR2	missense_variant	p.E219K	c.655G>A	2	1	3	0	121410	18966	3.57814	GENIE-DFCI-003901;GENIE-VICC-634069	Soft Tissue Sarcoma(1);Melanoma(1)	MM369(skin)
FGFR2	missense_variant	p.A315T	c.943G>A	2	1	3	1	121146	18966	2.68993	GENIE-DFCI-003537;GENIE-DFCI-005713	Breast Cancer(1);Leukemia(1)	ESS-1(soft_tissue)
FGFR2	missense_variant	p.R330W	c.988C>T	1	2	3	0	121410	18966	2.53012	GENIE-DFCI-006713	Melanoma(1)	LAU63(skin);TCGA-AP-A0LM-01(endometrium)
FGFR3	frameshift_variant	p.H284fs	c.850dupC	1	2	3	0	121410	18966	2.53012	GENIE-DFCI-008045	Endometrial Cancer(1)	CRC-201-C(large_intestine);7_79_1(cervix)
FGFR3	frameshift_variant	p.T311fs	c.932delC	1	2	3	0	121410	18966	2.53012	GENIE-MSK-P-0005714	Renal Cell Carcinoma(1)	D11(skin);MM485(skin)
FGFR3	missense_variant	p.D513N	c.1537G>A	3	0	3	6	119722	18966	1.71648	GENIE-DFCI-002179;GENIE-MSK-P-0001215;GENIE-MSK-P-0004330	Ovarian Cancer(1);Bladder Cancer(1);Colorectal Cancer(1)
FGFR3	missense_variant	p.R621H	c.1862G>A	1	2	3	0	121410	18966	2.53012	GENIE-VICC-528284	Melanoma(1)	HSB2(haematopoietic_and_lymphoid_tissue);MOLT-4(haematopoietic_and_lymphoid_tissue)
FGFR3	missense_variant	p.R640W	c.1918C>T	1	2	3	0	121410	18966	2.53012	GENIE-JHU-00382	Colorectal Cancer(1)	YUZINO(skin);2552053(large_intestine)
FGFR3	missense_variant	p.G697S	c.2089G>A	2	1	3	0	121410	18966	3.57814	GENIE-JHU-00382;GENIE-JHU-00434	Non-Small Cell Lung Cancer(1);Colorectal Cancer(1)	2552053(large_intestine)
FGFR3	missense_variant	p.R93W	c.277C>T	3	0	3	4	94164	18966	1.84809	GENIE-DFCI-003657;GENIE-DFCI-005061;GENIE-MSK-P-0007365	Colorectal Cancer(1);Glioma(1);Esophagogastric Cancer(1)
FGFR3	missense_variant	p.P167S	c.499C>T	3	0	3	0	121410	18966	4.38233	GENIE-DFCI-000062;GENIE-DFCI-004409;GENIE-MSK-P-0005251	Bladder Cancer(3)
FGFR3	missense_variant&splice_region_variant	p.D513N	c.1537G>A	3	0	3	6	119722	18966	1.71648	GENIE-DFCI-002179;GENIE-MSK-P-0001215;GENIE-MSK-P-0004330	Ovarian Cancer(1);Bladder Cancer(1);Colorectal Cancer(1)
FGFR4	missense_variant	p.S342F	c.1025C>T	1	2	3	0	121410	14902	2.85435	GENIE-MSK-P-0005039	Melanoma(1)	TCGA-ER-A19W-06(skin);TCGA-EE-A2MD-06(skin)
FGFR4	missense_variant	p.A702V	c.2105C>T	3	0	3	3	97150	14902	2.64752	GENIE-DFCI-001123;GENIE-DFCI-002414;GENIE-GRCC-c008dfc0	Endometrial Cancer(1);Prostate Cancer(1);Glioma(1)
FGFR4	missense_variant	p.P726S	c.2176C>T	2	1	3	2	121104	14902	2.49999	GENIE-DFCI-002787;GENIE-MSK-P-0005703	Skin Cancer, Non-Melanoma(2)	CSCC-17-T(skin)
FH	missense_variant	p.G464V	c.1391G>T	1	2	3	0	121410	14077	2.9368	GENIE-MSK-P-0000907	Non-Small Cell Lung Cancer(1)	A549(lung);A549(lung)
FH	missense_variant	p.E488K	c.1462G>A	3	0	3	1	120812	14077	4.2237	GENIE-DFCI-000786;GENIE-DFCI-007710;GENIE-MSK-P-0006612	Breast Cancer(1);Colorectal Cancer(1);Esophagogastric Cancer(1)
FH	missense_variant	p.P192S	c.574C>T	1	2	3	0	121410	14077	2.9368	GENIE-DFCI-006713	Melanoma(1)	KYSE70(oesophagus);PT37(skin)
FLCN	missense_variant	p.A541V	c.1622C>T	2	1	3	3	121412	14077	2.16997	GENIE-DFCI-008107;GENIE-MSK-P-0003292	Colorectal Cancer(1);Glioma(1)	TCGA-AZ-6598-01(large_intestine)
FLCN	missense_variant	p.T568M	c.1703C>T	1	2	3	1	121412	14077	1.83588	GENIE-DFCI-005763	Colorectal Cancer(1)	T636(large_intestine);Pat_41_B(NS)
FLCN	missense_variant	p.R57Q	c.170G>A	2	1	3	1	121126	14077	3.19035	GENIE-MSK-P-0003461;GENIE-MSK-P-0006960	Hepatobiliary Cancer(1);Colorectal Cancer(1)	TCGA-D1-A17U-01(endometrium)
FLCN	missense_variant	p.R59C	c.175C>T	3	0	3	5	121138	14077	2.5089	GENIE-DFCI-003366;GENIE-MSK-P-0004011;GENIE-MSK-P-0004688	Bladder Cancer(1);Colorectal Cancer(2)
FLT1	frameshift_variant	p.M609fs	c.1824delA	2	1	3	0	121410	14902	4.03667	GENIE-DFCI-003432;GENIE-MSK-P-0003796	Breast Cancer(1);Colorectal Cancer(1)	C29T(large_intestine)
FLT1	frameshift_variant	p.K171fs	c.511delA	1	2	3	0	121410	14902	2.85435	GENIE-MSK-P-0005151	Colorectal Cancer(1)	LoVo(large_intestine);LOVO(large_intestine)
FLT1	missense_variant	p.S380F	c.1139C>T	1	2	3	0	121410	14902	2.85435	GENIE-DFCI-000143	Melanoma(1)	Pat_30_A(NS);Pat_30_B(NS)
FLT1	missense_variant	p.R386H	c.1157G>A	3	0	3	7	121266	14902	1.93034	GENIE-DFCI-007441;GENIE-DFCI-008743;GENIE-GRCC-f3aff618	Breast Cancer(2);Cervical Cancer(1)
FLT1	missense_variant	p.S389L	c.1166C>T	1	2	3	0	121410	14902	2.85435	GENIE-VICC-458744	Melanoma(1)	ESCC-F114(oesophagus);TCGA-BR-8680-01(stomach)
FLT1	missense_variant	p.E487K	c.1459G>A	1	2	3	0	121410	14902	2.85435	GENIE-VICC-678813	Melanoma(1)	TCGA-FS-A1ZB-06(skin);ME100L(skin)
FLT1	missense_variant	p.E56K	c.166G>A	2	1	3	0	121410	14902	4.03667	GENIE-DFCI-005561;GENIE-MSK-P-0006269	Skin Cancer, Non-Melanoma(1);Endometrial Cancer(1)	YUPAER(skin)
FLT1	missense_variant	p.P567L	c.1700C>T	2	1	3	2	121354	14902	2.50329	GENIE-DFCI-006122;GENIE-MSK-P-0007319	Skin Cancer, Non-Melanoma(1);Penile Cancer(1)	TCGA-AF-6136-01(large_intestine)
FLT1	missense_variant	p.L648F	c.1942C>T	2	1	3	1	121412	14902	3.09369	GENIE-DFCI-007083;GENIE-MSK-P-0001744	Skin Cancer, Non-Melanoma(1);Melanoma(1)	2521249(upper_aerodigestive_tract)
FLT1	missense_variant	p.R665Q	c.1994G>A	3	0	3	1	121412	14902	4.10643	GENIE-GRCC-18fce8dd;GENIE-MSK-P-0005054;GENIE-MSK-P-0007319	Miscellaneous Brain Tumor(1);Bladder Cancer(1);Penile Cancer(1)
FLT1	missense_variant	p.E1011K	c.3031G>A	2	1	3	0	121410	14902	4.03667	GENIE-MSK-P-0002614;GENIE-MSK-P-0002614	Bladder Cancer(2)	YUPROST(skin)
FLT1	missense_variant	p.R1224K	c.3671G>A	1	2	3	0	121410	14902	2.85435	GENIE-DFCI-002466	Non-Small Cell Lung Cancer(1)	TCGA-FW-A3R5-06(skin);S04-32572-TP(skin)
FLT1	missense_variant	p.D1245N	c.3733G>A	2	1	3	0	121410	14902	4.03667	GENIE-DFCI-003977;GENIE-VICC-398920	Endometrial Cancer(1);Melanoma(1)	TCGA-12-0821-01(central_nervous_system)
FLT1	missense_variant	p.R1257C	c.3769C>T	3	0	3	8	121376	14902	1.73637	GENIE-DFCI-008171;GENIE-GRCC-da5374d9;GENIE-VICC-709843	Soft Tissue Sarcoma(1);Prostate Cancer(1);Breast Cancer(1)
FLT1	missense_variant	p.E1281K	c.3841G>A	2	1	3	0	121410	14902	4.03667	GENIE-MSK-P-0001485;GENIE-VICC-917984	Melanoma(2)	TCGA-FW-A3R5-06(skin)
FLT1	missense_variant	p.E141K	c.421G>A	1	2	3	0	121410	14902	2.85435	GENIE-DFCI-007083	Melanoma(1)	TCGA-FW-A3R5-06(skin);TCGA-EE-A29D-06(skin)
FLT1	missense_variant	p.R159W	c.475C>T	1	2	3	0	121410	14902	2.85435	GENIE-MSK-P-0000582	Skin Cancer, Non-Melanoma(1)	T3262(large_intestine);S02382(soft_tissue)
FLT1	missense_variant	p.R224Q	c.671G>A	2	1	3	0	121410	14902	4.03667	GENIE-DFCI-009181;GENIE-MSK-P-0005853	Colorectal Cancer(2)	YUKLAB(skin)
FLT1	missense_variant	p.R238H	c.713G>A	2	1	3	1	121394	14902	3.09343	GENIE-DFCI-005411;GENIE-DFCI-007430	Bladder Cancer(1);Endometrial Cancer(1)	CPCG0357-F1(prostate)
FLT3	missense_variant	p.E415K	c.1243G>A	1	2	3	0	121410	18966	2.53012	GENIE-MSK-P-0003566	Bladder Cancer(1)	TCGA-AP-A0LM-01(endometrium);CSCC-18-T(skin)
FLT3	missense_variant	p.S454L	c.1361C>T	1	2	3	0	121410	18966	2.53012	GENIE-UHN-648422	Non-Small Cell Lung Cancer(1)	2011-2336:2012-335-T(upper_aerodigestive_tract);TCGA-34-2600-01(lung)
FLT3	missense_variant	p.G48E	c.143G>A	2	1	3	0	121410	18966	3.57814	GENIE-DFCI-002383;GENIE-MSK-P-0005127	Non-Small Cell Lung Cancer(1);Cancer of Unknown Primary(1)	CSCC-44-T(skin)
FLT3	missense_variant	p.G617V	c.1850G>T	2	1	3	0	121410	18966	3.57814	GENIE-MSK-P-0002901;GENIE-MSK-P-0002901	Prostate Cancer(2)	6115234(prostate)
FLT3	missense_variant	p.A66V	c.197C>T	2	1	3	2	120956	18966	2.12942	GENIE-DFCI-008202;GENIE-MSK-P-0007147	Breast Cancer(1);Colorectal Cancer(1)	EGC15(stomach)
FLT3	missense_variant	p.N676T	c.2027A>C	1	2	3	0	121410	18966	2.53012	GENIE-DFCI-007947	Leukemia(1)	AML_135(haematopoietic_and_lymphoid_tissue);PD10925a(haematopoietic_and_lymphoid_tissue)
FLT3	missense_variant	p.E720K	c.2158G>A	2	1	3	0	121410	18966	3.57814	GENIE-MSK-P-0005127;GENIE-VICC-967401	Skin Cancer, Non-Melanoma(1);Cancer of Unknown Primary(1)	145(skin)
FLT3	missense_variant	p.R815K	c.2444G>A	2	1	3	0	121410	18966	3.57814	GENIE-DFCI-009698;GENIE-NKI-T48W	Non-Small Cell Lung Cancer(1);Melanoma(1)	CSCC-56-T(skin)
FLT3	missense_variant	p.G905E	c.2714G>A	1	2	3	0	121410	18966	2.53012	GENIE-MSK-P-0003225	Melanoma(1)	2474085(skin);2474086(skin)
FLT3	missense_variant	p.M908I	c.2724G>A	1	2	3	0	121410	18966	2.53012	GENIE-MSK-P-0000646	Melanoma(1)	DM17(skin);YULAD(skin)
FLT3	missense_variant	p.S976R	c.2926A>C	3	0	3	0	121410	18966	4.38233	GENIE-DFCI-000102;GENIE-DFCI-000450;GENIE-VICC-388111	Bladder Cancer(1);Melanoma(1);Thymic Tumor(1)
FLT3	missense_variant	p.S993L	c.2978C>T	2	1	3	0	121410	18966	3.57814	GENIE-DFCI-007020;GENIE-MSK-P-0000692	Non-Small Cell Lung Cancer(1);Sex Cord Stromal Tumor(1)	35M(skin)
FLT3	missense_variant	p.H276Y	c.826C>T	1	2	3	0	121410	18966	2.53012	GENIE-MSK-P-0004952	Melanoma(1)	TCGA-EE-A3JD-06(skin);DM37(skin)
FLT3	missense_variant	p.A291P	c.871G>C	2	1	3	1	121334	18966	2.69237	GENIE-DFCI-000686;GENIE-DFCI-000835	Breast Cancer(1);Leukemia(1)	PD6215a(haematopoietic_and_lymphoid_tissue)
FLT3	missense_variant	p.R311Q	c.932G>A	3	0	3	0	121410	18966	4.38233	GENIE-DFCI-002787;GENIE-DFCI-004117;GENIE-MSK-P-0006754	Skin Cancer, Non-Melanoma(2);Cancer of Unknown Primary(1)
FLT3	missense_variant	p.G326R	c.976G>A	3	0	3	1	121376	18966	3.59704	GENIE-DFCI-007471;GENIE-DFCI-008312;GENIE-MSK-P-0003175	Hepatobiliary Cancer(1);Glioma(1);Cancer of Unknown Primary(1)
FLT3	synonymous_variant	p.R437R	c.1311G>A	1	2	3	0	121410	18966	2.53012	GENIE-NKI-LN0J	Melanoma(1)	TCGA-D3-A2JC-06(skin);TCGA-FW-A3R5-06(skin)
FLT4	frameshift_variant	p.P30fs	c.83delC	1	2	3	0	121410	14472	2.89644	GENIE-VICC-566921	Endometrial Cancer(1)	TCGA-AA-3947-01(large_intestine);C18T(large_intestine)
FLT4	missense_variant	p.T446M	c.1337C>T	3	0	3	0	121410	14472	5.01682	GENIE-DFCI-001499;GENIE-DFCI-005928;GENIE-MSK-P-0001754	Breast Cancer(1);Glioma(1);Colorectal Cancer(1)
FLT4	missense_variant	p.D600N	c.1798G>A	3	0	3	0	121410	14472	5.01682	GENIE-MSK-P-0000167;GENIE-MSK-P-0002161;GENIE-VICC-806546	Non-Small Cell Lung Cancer(1);Breast Cancer(1);Esophagogastric Cancer(1)
FLT4	missense_variant	p.V643I	c.1927G>A	3	0	3	7	115484	14472	1.89636	GENIE-DFCI-004119;GENIE-DFCI-008237;GENIE-VICC-161363	Breast Cancer(1);Colorectal Cancer(1);Glioma(1)
FLT4	missense_variant	p.D686N	c.2056G>A	2	1	3	0	121410	14472	4.0962	GENIE-DFCI-009259;GENIE-MSK-P-0000705	Skin Cancer, Non-Melanoma(1);Esophagogastric Cancer(1)	TCGA-EE-A2MD-06(skin)
FLT4	missense_variant	p.E829K	c.2485G>A	1	2	3	0	121410	14472	2.89644	GENIE-DFCI-005020	Breast Cancer(1)	TCGA-AX-A0J0-01(endometrium);TCGA-BF-A3DM-01(skin)
FLT4	missense_variant	p.G1072S	c.3214G>A	1	2	3	0	121410	14472	2.89644	GENIE-VICC-869563	Melanoma(1)	DM99(skin);TCGA-66-2759-01(lung)
FLT4	missense_variant	p.R1145C	c.3433C>T	3	0	3	7	120850	14472	1.9755	GENIE-DFCI-003568;GENIE-MSK-P-0004695;GENIE-MSK-P-0006978	Myelodysplasia(1);Non-Small Cell Lung Cancer(1);Colorectal Cancer(1)
FLT4	missense_variant	p.D1171N	c.3511G>A	3	0	3	2	120622	14472	3.56359	GENIE-DFCI-001687;GENIE-MSK-P-0000705;GENIE-MSK-P-0004799	Bladder Cancer(1);"Skin Cancer, Non-Melanoma"(1);Cancer of Unknown Primary(1)
FLT4	missense_variant	p.S128F	c.383C>T	1	2	3	0	121410	14472	2.89644	GENIE-DFCI-007277	Melanoma(1)	44_T(lung);ME018T(skin)
FLT4	splice_acceptor_variant&intron_variant		c.1549-1G>A	1	2	3	0	121410	14472	2.89644	GENIE-MSK-P-0003900	Glioma(1)	CSCC-4-T(skin);C086(NS)
FLT4	stop_gained	p.R1031*	c.3091C>T	1	2	3	0	121410	14472	2.89644	GENIE-DFCI-001671	Non-Small Cell Lung Cancer(1)	587288(large_intestine);587244(large_intestine)
FOXA1	missense_variant	p.D391E	c.1173C>A	1	2	3	0	121410	7341	4.06679	GENIE-MSK-P-0005050	Prostate Cancer(1)	MSK-PCa7_tissue(prostate);MSK-PCa7_organoid(prostate)
FOXA1	missense_variant	p.R261G	c.781C>G	1	2	3	0	121410	7341	4.06679	GENIE-MSK-P-0005771	Prostate Cancer(1)	CPCG0003-F1(prostate);SC_9029(prostate)
FOXO1	missense_variant	p.R214C	c.640C>T	1	2	3	0	121410	4540	5.17132	GENIE-MSK-P-0004865	Colorectal Cancer(1)	TCGA-AP-A056-01(endometrium);PT48(skin)
FOXP1	missense_variant	p.R514H	c.1541G>A	2	1	3	0	121410	7778	5.58742	GENIE-MSK-P-0001237;GENIE-MSK-P-0004380	Bladder Cancer(1);Colorectal Cancer(1)	TCGA-AA-3696-01(large_intestine)
FUBP1	missense_variant	p.R430C	c.1288C>T	2	1	3	0	121410	7778	5.58742	GENIE-MSK-P-0004379;GENIE-MSK-P-0007655	Endometrial Cancer(1);Prostate Cancer(1)	2508954(central_nervous_system)
FUS	missense_variant&splice_region_variant	p.P431L	c.1292C>T	2	1	3	8	121334	3211	3.47637	GENIE-DFCI-007869;GENIE-DFCI-008483	CNS Cancer(1);Prostate Cancer(1)	587342(large_intestine)
FYN	missense_variant	p.R481Q	c.1442G>A	1	2	3	0	121410	4540	5.17132	GENIE-MSK-P-0006504	Breast Cancer(1)	2318492(breast);3N40-VS-3T40(oesophagus)
GATA1	missense_variant	p.G165S	c.493G>A	1	2	3	0	121410	8173	3.85423	GENIE-MSK-P-0003415	Soft Tissue Sarcoma(1)	PD13164a(breast);DN12105(breast)
GATA1	missense_variant	p.R216Q	c.647G>A	1	2	3	0	121410	8173	3.85423	GENIE-MSK-P-0001622	Non-Small Cell Lung Cancer(1)	471(oesophagus);P0019(large_intestine)
GATA2	missense_variant	p.P304T	c.910C>A	2	1	3	0	121410	8173	5.45073	GENIE-MSK-P-0001741;GENIE-MSK-P-0001741	Cancer of Unknown Primary(2)	PD9246a(haematopoietic_and_lymphoid_tissue)
GATA3	missense_variant	p.L348V	c.1042C>G	1	2	3	0	121410	14472	2.89644	GENIE-DFCI-008464	Bladder Cancer(1)	PD4976a(breast);SJTALL170(haematopoietic_and_lymphoid_tissue)
GATA3	missense_variant	p.M357I	c.1071G>A	3	0	3	0	121410	14472	5.01682	GENIE-DFCI-003694;GENIE-MSK-P-0001505;GENIE-VICC-563815	Melanoma(1);Breast Cancer(2)
GATA3	missense_variant	p.S373F	c.1118C>T	2	1	3	0	121410	14472	4.0962	GENIE-MSK-P-0005159;GENIE-VICC-917984	Melanoma(2)	C086(NS)
GATA3	missense_variant	p.A146T	c.436G>A	2	1	3	1	118992	14472	3.10972	GENIE-DFCI-008608;GENIE-MSK-P-0007688	Endometrial Cancer(1);Colorectal Cancer(1)	TCGA-AG-3592-01(large_intestine)
GATA3	missense_variant	p.P163L	c.488C>T	1	2	3	0	121410	14472	2.89644	GENIE-DFCI-007843	Esophagogastric Cancer(1)	TCGA-AD-6895-01(large_intestine);TCGA-AJ-A23M-01(endometrium)
GATA3	missense_variant	p.G232R	c.694G>A	3	0	3	0	121410	14472	5.01682	GENIE-DFCI-000588;GENIE-MSK-P-0002730;GENIE-VICC-940748	Bladder Cancer(1);Melanoma(1);Colorectal Cancer(1)
GATA3	missense_variant	p.E263K	c.787G>A	1	2	3	0	121410	14472	2.89644	GENIE-DFCI-005337	Melanoma(1)	TCGA-BH-A2L8-01(breast);ME002T(skin)
GATA3	missense_variant	p.R276W	c.826C>T	2	1	3	0	121410	14472	4.0962	GENIE-DFCI-002654;GENIE-DFCI-006131	Vaginal Cancer(1);Esophagogastric Cancer(1)	SJTALL189(haematopoietic_and_lymphoid_tissue)
GATA3	missense_variant	p.R299W	c.895C>T	2	1	3	0	121410	14472	4.0962	GENIE-MSK-P-0005230;GENIE-MSK-P-0007216	Colorectal Cancer(2)	sysucc-1370T(large_intestine)
GATA4	missense_variant	p.A388V	c.1163C>T	1	2	3	1	121234	6736	2.83317	GENIE-DFCI-004787	Bladder Cancer(1)	587224(large_intestine);TCGA-BR-4257-01(stomach)
GATA6	missense_variant	p.L454V	c.1360T>G	1	2	3	0	121410	6736	4.24549	GENIE-DFCI-006778	Colorectal Cancer(1)	PCSI_0093_Pa_X(pancreas);587376(large_intestine)
GATA6	missense_variant	p.T537A	c.1609A>G	1	2	3	0	121410	6736	4.24549	GENIE-DFCI-000578	Non-Small Cell Lung Cancer(1)	Gp2D(large_intestine);Gp5D(large_intestine)
GLI1	missense_variant	p.S453F	c.1358C>T	1	2	3	0	121410	11276	3.28134	GENIE-DFCI-008348	Endometrial Cancer(1)	TCGA-06-0879(central_nervous_system);TCGA-06-0879-01(central_nervous_system)
GLI1	missense_variant	p.D917Y	c.2749G>T	2	1	3	0	121410	11276	4.64053	GENIE-MSK-P-0004876;GENIE-MSK-P-0004876	Hepatobiliary Cancer(2)	TCGA-J4-A6M7-01(prostate)
GLI1	missense_variant	p.R265W	c.793C>T	3	0	3	4	120032	11276	3.23621	GENIE-DFCI-006716;GENIE-MSK-P-0005471;GENIE-MSK-P-0006072	Pancreatic Cancer(2);Breast Cancer(1)
GLI1	stop_gained	p.R380*	c.1138C>T	1	2	3	1	120802	11276	2.09841	GENIE-MSK-P-0004361	Non-Small Cell Lung Cancer(1)	Gp5D(large_intestine);Gp2D(large_intestine)
GLI2	missense_variant	p.R600C	c.1798C>T	1	2	3	1	121276	6299	2.94155	GENIE-DFCI-002470	Ovarian Cancer(1)	LUAD-NYU947(lung);TCGA-CD-A4MG-01(stomach)
GLI2	missense_variant	p.A862V	c.2585C>T	1	2	3	0	121410	6299	4.39029	GENIE-DFCI-007104	Endometrial Cancer(1)	sysucc-1247T(large_intestine);I2L-P19Tb-Tumor-Organoid(large_intestine)
GLI2	missense_variant	p.R226H	c.677G>A	2	1	3	5	120408	6299	2.87285	GENIE-DFCI-004718;GENIE-DFCI-007389	Non-Small Cell Lung Cancer(1);Renal Cell Carcinoma(1)	T574(large_intestine)
GLI2	stop_gained	p.E1080*	c.3238G>T	1	2	3	0	121410	6299	4.39029	GENIE-DFCI-001323	Non-Small Cell Lung Cancer(1)	S00356(lung);S00356(soft_tissue)
GLI3	missense_variant	p.A488T	c.1462G>A	2	1	3	8	121406	6299	2.20045	GENIE-DFCI-007727;GENIE-DFCI-008111	Non-Small Cell Lung Cancer(1);Breast Cancer(1)	TCGA-BR-7707-01(stomach)
GLI3	missense_variant	p.R875C	c.2623C>T	2	1	3	2	110246	6299	3.94459	GENIE-DFCI-002623;GENIE-DFCI-005615	Endometrial Cancer(1);Non-Small Cell Lung Cancer(1)	8068575(pancreas)
GLI3	missense_variant	p.P886L	c.2657C>T	1	2	3	0	121410	6299	4.39029	GENIE-DFCI-005561	Skin Cancer, Non-Melanoma(1)	Gp2D(large_intestine);Gp5D(large_intestine)
GLI3	missense_variant	p.A1036V	c.3107C>T	2	1	3	8	114180	6299	2.0986	GENIE-DFCI-004165;GENIE-DFCI-005436	Endometrial Cancer(1);Non-Small Cell Lung Cancer(1)	TCGA-HU-A4GX-01(stomach)
GLI3	missense_variant	p.A1131V	c.3392C>T	1	2	3	1	120030	6299	2.92474	GENIE-DFCI-006458	Endometrial Cancer(1)	61(small_intestine);TCGA-EI-6882-01(large_intestine)
GLI3	missense_variant	p.R1537H	c.4610G>A	1	2	3	1	121342	6299	2.94244	GENIE-DFCI-003576	Colorectal Cancer(1)	TCGA-HU-8243-01(stomach);TCGA-DM-A0XD-01(large_intestine)
GLI3	missense_variant	p.G1560E	c.4679G>A	1	2	3	0	121410	6299	4.39029	GENIE-DFCI-002113	Glioma(1)	CHC892T(liver);CHC892T(liver)
GLI3	missense_variant	p.R205C	c.613C>T	1	2	3	1	121408	6299	2.94333	GENIE-DFCI-004136	Non-Hodgkin Lymphoma(1)	C086(NS);8057714(pancreas)
GLI3	missense_variant	p.R220C	c.658C>T	2	1	3	5	121406	6299	2.88829	GENIE-DFCI-002929;GENIE-DFCI-004828	Non-Small Cell Lung Cancer(1);Breast Cancer(1)	LP2000331-DNA_A01(oesophagus)
GNA11	frameshift_variant	p.G208fs	c.623delG	2	1	3	0	121410	18005	3.67239	GENIE-MSK-P-0001685;GENIE-MSK-P-0005080	Non-Small Cell Lung Cancer(1);Colorectal Cancer(1)	TCGA-A6-6780-01(large_intestine)
GNA11	missense_variant	p.R338C	c.1012C>T	2	1	3	1	120024	18005	2.75772	GENIE-DFCI-002414;GENIE-MSK-P-0002903	Endometrial Cancer(1);Thyroid Cancer(1)	MO_1071(prostate)
GNAQ	frameshift_variant	p.K133fs	c.397_400delAAGA	1	2	3	0	121410	18005	2.59676	GENIE-DFCI-002372	Salivary Gland Cancer(1)	TCGA-A6-2686-01(large_intestine);TCGA-A6-2686-01(large_intestine)
GNAQ	stop_gained	p.R114*	c.340C>T	2	1	3	0	121410	18005	3.67239	GENIE-DFCI-008659;GENIE-MSK-P-0004260	Bladder Cancer(1);Endometrial Cancer(1)	TCGA-B5-A11N-01(endometrium)
GNAS	missense_variant	p.R201G	c.601C>G	2	1	3	1	121390	18966	2.6931	GENIE-DFCI-007500;GENIE-MDA-891	Melanoma(1);Breast Cancer(1)	2107706(bone)
GNAS	missense_variant	p.R231H	c.692G>A	1	2	3	0	121410	18966	2.53012	GENIE-JHU-00127	Colorectal Cancer(1)	AA1826(peritoneum);MD-208(central_nervous_system)
GNAS	missense_variant	p.R232H	c.695G>A	1	2	3	0	121410	18966	2.53012	GENIE-MSK-P-0001042	Skin Cancer, Non-Melanoma(1)	App291009(large_intestine);TCGA-FI-A2F8-01(endometrium)
GNAS	missense_variant	p.R265H	c.794G>A	2	1	3	0	121410	18966	3.57814	GENIE-DFCI-004192;GENIE-MSK-P-0007311	Ovarian Cancer(1);Esophagogastric Cancer(1)	TCGA-AX-A0J1-01(endometrium)
GNAS	missense_variant	p.R317C	c.949C>T	2	1	3	2	121400	18966	2.13478	GENIE-DFCI-002111;GENIE-MSK-P-0005824	Non-Small Cell Lung Cancer(1);Colorectal Cancer(1)	pfg413T(stomach)
GNAS	missense_variant	p.E327K	c.979G>A	2	1	3	0	121410	18966	3.57814	GENIE-MSK-P-0001685;GENIE-MSK-P-0007658	Bladder Cancer(1);Colorectal Cancer(1)	76629543(stomach)
GNAS	stop_gained	p.R342*	c.1024C>T	1	2	3	0	121410	18966	2.53012	GENIE-MSK-P-0003817	Bladder Cancer(1)	CSCC-56-T(skin);sysucc-311T(large_intestine)
GNAS	stop_gained	p.Q236*	c.706C>T	1	2	3	0	121410	18966	2.53012	GENIE-DFCI-007083	Melanoma(1)	App291009(large_intestine);AA1920(peritoneum)
GNAS_ENST00000371100	missense_variant	p.P543L	c.1628C>T	2	1	3	0	121410	18966	3.57814	GENIE-DFCI-005561;GENIE-VICC-917984	Skin Cancer, Non-Melanoma(1);Melanoma(1)	C0021T(kidney)
GNAS_ENST00000371100	missense_variant	p.E676K	c.2026G>A	2	1	3	0	121410	18966	3.57814	GENIE-DFCI-004547;GENIE-DFCI-007050	Melanoma(2)	ME050T(skin)
GNAS_ENST00000371100	missense_variant	p.S95I	c.284G>T	1	2	3	0	121410	18966	2.53012	GENIE-DFCI-001715	Colorectal Cancer(1)	COLO201(large_intestine);COLO205(large_intestine)
GNAS_ENST00000371100	missense_variant	p.D17N	c.49G>A	2	1	3	0	121410	18966	3.57814	GENIE-DFCI-005548;GENIE-DFCI-005561	Skin Cancer, Non-Melanoma(1);Melanoma(1)	CSCC-10-T(skin)
GNAS_ENST00000371100	missense_variant	p.G282S	c.844G>A	1	2	3	0	121410	18966	2.53012	GENIE-DFCI-008662	Colorectal Cancer(1)	TCGA-HU-A4GX-01(stomach);XHDG20C(biliary_tract)
GNAS_ENST00000371100	synonymous_variant	p.G65G	c.195C>T	1	2	3	0	121410	18966	2.53012	GENIE-VICC-830770	Melanoma(1)	72(small_intestine);TCGA-AP-A0LM-01(endometrium)
GRIN2A	missense_variant	p.D344N	c.1030G>A	1	2	3	0	121410	8173	3.85423	GENIE-MSK-P-0004092	Skin Cancer, Non-Melanoma(1)	TCGA-ER-A19M-06(skin);TCGA-FS-A4F5-06(skin)
GRIN2A	missense_variant	p.V417I	c.1249G>A	1	2	3	1	121368	8173	2.5414	GENIE-MSK-P-0007593	Colorectal Cancer(1)	TCGA-BP-4985-01(kidney);TCGA-AN-A046-01(breast)
GRIN2A	missense_variant	p.D462N	c.1384G>A	1	2	3	0	121410	8173	3.85423	GENIE-MSK-P-0006177	Melanoma(1)	T3351(large_intestine);TCGA-EE-A20C-06(skin)
GRIN2A	missense_variant	p.S468F	c.1403C>T	2	1	3	0	121410	8173	5.45073	GENIE-MSK-P-0007544;GENIE-VICC-293481	Melanoma(2)	TCGA-EE-A2GC-06(skin)
GRIN2A	missense_variant	p.R504W	c.1510C>T	1	2	3	0	121410	8173	3.85423	GENIE-MSK-P-0003797	Thyroid Cancer(1)	TCGA-28-5213-01(central_nervous_system);587388(large_intestine)
GRIN2A	missense_variant	p.R52Q	c.155G>A	1	2	3	0	121410	8173	3.85423	GENIE-MSK-P-0003014	Endometrial Cancer(1)	TCGA-FS-A1YY-06(skin);DM2(skin)
GRIN2A	missense_variant	p.G688E	c.2063G>A	1	2	3	0	121410	8173	3.85423	GENIE-MSK-P-0004914	Melanoma(1)	TCGA-ER-A19P-06(skin);TCGA-EE-A2GC-06(skin)
GRIN2A	missense_variant	p.G712E	c.2135G>A	1	2	3	0	121410	8173	3.85423	GENIE-VICC-926560	Colorectal Cancer(1)	91T(skin);TCGA-EE-A3AG-06(skin)
GRIN2A	missense_variant	p.A716T	c.2146G>A	1	2	3	1	121300	8173	2.54058	GENIE-MSK-P-0002252	Small Cell Lung Cancer(1)	T3152(large_intestine);pfg125T(stomach)
GRIN2A	missense_variant	p.D731N	c.2191G>A	2	1	3	0	121410	8173	5.45073	GENIE-MSK-P-0002392;GENIE-VICC-940748	Melanoma(2)	TCGA-EE-A2GC-06(skin)
GRIN2A	missense_variant	p.E743K	c.2227G>A	2	1	3	0	121410	8173	5.45073	GENIE-VICC-422635;GENIE-VICC-528284	Melanoma(2)	TCGA-FS-A4F9-06(skin)
GRIN2A	missense_variant	p.D855N	c.2563G>A	1	2	3	0	121410	8173	3.85423	GENIE-MSK-P-0001297	Prostate Cancer(1)	ZZUFHECRKL-G057T(oesophagus);TCGA-AX-A0J0-01(endometrium)
GRIN2A	missense_variant	p.S929F	c.2786C>T	1	2	3	1	121404	8173	2.54183	GENIE-MSK-P-0005228	Melanoma(1)	MB1113(skin);LAU63(skin)
GRIN2A	missense_variant	p.D1035N	c.3103G>A	2	1	3	4	121370	8173	2.72274	GENIE-VICC-412137;GENIE-VICC-422635	Melanoma(1);Breast Cancer(1)	1731645(skin)
GRIN2A	missense_variant	p.R1114T	c.3341G>C	1	2	3	0	121410	8173	3.85423	GENIE-MSK-P-0001836	Non-Small Cell Lung Cancer(1)	ESO-601(oesophagus);TCGA-G2-A3IE-01(urinary_tract)
GRIN2A	missense_variant	p.D1153N	c.3457G>A	1	2	3	0	121410	8173	3.85423	GENIE-MSK-P-0005606	Bladder Cancer(1)	88T(skin);TCGA-EE-A2MR-06(skin)
GRIN2A	missense_variant	p.D1373N	c.4117G>A	2	1	3	0	121410	8173	5.45073	GENIE-MSK-P-0000821;GENIE-MSK-P-0007544	Skin Cancer, Non-Melanoma(1);Melanoma(1)	YUPAER(skin)
GRIN2A	missense_variant	p.R1452C	c.4354C>T	2	1	3	2	121052	8173	3.58875	GENIE-MSK-P-0001821;GENIE-MSK-P-0003101	Uterine Sarcoma(1);Prostate Cancer(1)	TCGA-28-5213-01(central_nervous_system)
GRIN2A	missense_variant	p.E1461K	c.4381G>A	2	1	3	0	121410	8173	5.45073	GENIE-MSK-P-0007384;GENIE-VICC-830770	Melanoma(1);Head and Neck Cancer(1)	TCGA-AA-A00N-01(large_intestine)
GRIN2A	stop_gained	p.R52*	c.154C>T	2	1	3	0	121410	8173	5.45073	GENIE-MSK-P-0000596;GENIE-MSK-P-0001901	Melanoma(2)	1731645(skin)
GRIN2A	stop_gained	p.R681*	c.2041C>T	1	2	3	0	121410	8173	3.85423	GENIE-MSK-P-0001215	Colorectal Cancer(1)	PT21_2(skin);TCGA-EE-A2GR-06(skin)
GRIN2A	stop_gained	p.R1206*	c.3616C>T	1	2	3	0	121410	8173	3.85423	GENIE-MSK-P-0001042	Skin Cancer, Non-Melanoma(1)	TCGA-AP-A059-01(endometrium);TCGA-13-1483-01(ovary)
GRM3	missense_variant	p.R501Q	c.1502G>A	1	2	3	10	121292	437	4.84242	GENIE-VICC-597867	Breast Cancer(1)	MO_1012(prostate);C086(NS)
GRM3	missense_variant	p.S651F	c.1952C>T	1	2	3	0	121410	437	16.6682	GENIE-VICC-678813	Melanoma(1)	Au3(skin);YUKAT(skin)
GRM3	missense_variant	p.H824Y	c.2470C>T	1	2	3	0	121410	437	16.6682	GENIE-VICC-634069	Melanoma(1)	TCGA-GN-A26C-01(skin);YUMOOK(skin)
GRM3	missense_variant	p.D180N	c.538G>A	2	1	3	0	121410	437	23.5725	GENIE-VICC-528284;GENIE-VICC-917984	Melanoma(2)	TCGA-D3-A51R-06(skin)
GSK3B	missense_variant	p.S215L	c.644C>T	1	2	3	0	121410	8173	3.85423	GENIE-MSK-P-0004379	Endometrial Cancer(1)	TCGA-GF-A6C9-06(skin);TCGA-BR-8680-01(stomach)
GSK3B	stop_gained	p.R341*	c.1021C>T	2	1	3	1	121342	8173	4.29943	GENIE-MSK-P-0002463;GENIE-MSK-P-0003785	Non-Small Cell Lung Cancer(1);Colorectal Cancer(1)	pfg068T(stomach)
GSK3B	stop_gained	p.R111*	c.331C>T	1	2	3	0	121410	8173	3.85423	GENIE-MSK-P-0007688	Colorectal Cancer(1)	TCGA-BS-A0UF-01(endometrium);587228(large_intestine)
GSTM5	missense_variant	p.R82H	c.245G>A	2	1	3	5	121412	6299	2.88839	GENIE-DFCI-002383;GENIE-DFCI-004192	Ovarian Cancer(1);Non-Small Cell Lung Cancer(1)	587342(large_intestine)
GSTM5	missense_variant	p.R11C	c.31C>T	1	2	3	0	121410	6299	4.39029	GENIE-DFCI-009036	Esophagogastric Cancer(1)	TCGA-FW-A3R5-06(skin);TCGA-AA-A03J-01(large_intestine)
GSTM5	missense_variant	p.G210V	c.629G>T	2	1	3	0	121410	6299	6.20883	GENIE-DFCI-006980;GENIE-DFCI-007773	CNS Cancer(1);Glioma(1)	12924(lung)
H3F3B	frameshift_variant	p.R135fs	c.405_406delAG	1	2	3	0	121410	4540	5.17132	GENIE-MSK-P-0005564	Endometrial Cancer(1)	TCGA-BH-A18G-01(breast);TCGA-BH-A18G-01(breast)
H3F3B	missense_variant	p.E106K	c.316G>A	2	1	3	0	121410	4540	7.31337	GENIE-MSK-P-0005427;GENIE-MSK-P-0006645	Bladder Cancer(2)	TCGA-Q1-A73O-01(cervix)
H3F3C	missense_variant	p.R52C	c.154C>T	1	2	3	0	121410	7341	4.06679	GENIE-MSK-P-0006177	Melanoma(1)	TCGA-BS-A0UV-01(endometrium);TCGA-B5-A0JY-01(endometrium)
HGF	missense_variant	p.R355Q	c.1064G>A	1	2	3	0	121410	8173	3.85423	GENIE-MSK-P-0007590	Colorectal Cancer(1)	PT35(skin);BD121T(biliary_tract)
HGF	missense_variant	p.P460S	c.1378C>T	2	1	3	0	121410	8173	5.45073	GENIE-MSK-P-0002294;GENIE-MSK-P-0006541	Melanoma(1);Glioma(1)	C086(NS)
HGF	missense_variant	p.L565F	c.1693C>T	2	1	3	0	121410	8173	5.45073	GENIE-MSK-P-0001808;GENIE-MSK-P-0003900	Colorectal Cancer(1);Glioma(1)	TCGA-AA-A010-01(large_intestine)
HGF	missense_variant	p.D672N	c.2014G>A	2	1	3	0	121410	8173	5.45073	GENIE-MSK-P-0002951;GENIE-VICC-192822	Ovarian Cancer(1);Colorectal Cancer(1)	YUKAT(skin)
HGF	missense_variant	p.G169C	c.505G>T	1	2	3	0	121410	8173	3.85423	GENIE-MSK-P-0001790	Small Cell Lung Cancer(1)	S00841(soft_tissue);S00841(lung)
HGF	missense_variant	p.P204S	c.610C>T	2	1	3	0	121410	8173	5.45073	GENIE-MSK-P-0006177;GENIE-MSK-P-0007319	Penile Cancer(1);Melanoma(1)	TCGA-EE-A29M-06(skin)
HGF	missense_variant	p.R234H	c.701G>A	1	2	3	0	121410	8173	3.85423	GENIE-MSK-P-0006960	Colorectal Cancer(1)	587368(large_intestine);61(small_intestine)
HIST1H1C	missense_variant	p.I80M	c.240C>G	1	2	3	3	121406	7341	1.66453	GENIE-MSK-P-0000083	Bladder Cancer(1)	HOP-92(lung);U251(central_nervous_system)
HIST1H1C	missense_variant	p.K85N	c.255G>C	2	1	3	0	121410	7341	5.75133	GENIE-MSK-P-0003270;GENIE-MSK-P-0004851	Non-Small Cell Lung Cancer(2)	TCGA-UB-A7MA-01(liver)
HIST1H1C	missense_variant	p.P118S	c.352C>T	1	2	3	0	121410	7341	4.06679	GENIE-MSK-P-0003014	Endometrial Cancer(1)	06-25674(haematopoietic_and_lymphoid_tissue);ATL021(haematopoietic_and_lymphoid_tissue)
HIST1H1C	missense_variant	p.K175N	c.525G>C	2	1	3	0	121410	7341	5.75133	GENIE-MSK-P-0002366;GENIE-MSK-P-0003694	Breast Cancer(1);Glioma(1)	Au5(skin)
HIST1H2BD	missense_variant	p.E77Q	c.229G>C	1	2	3	0	121410	7341	4.06679	GENIE-MSK-P-0002178	Non-Small Cell Lung Cancer(1)	TCGA-66-2773-01(lung);TCGA-OL-A5RW-01(breast)
HIST1H2BD	missense_variant	p.S88W	c.263C>G	1	2	3	0	121410	7341	4.06679	GENIE-MSK-P-0003972	Non-Small Cell Lung Cancer(1)	HCC72(liver);HCC72T(liver)
HIST1H3B	missense_variant	p.D82N	c.244G>A	1	2	3	0	121410	7341	4.06679	GENIE-MSK-P-0003570	Breast Cancer(1)	TCGA-E2-A1IE-01(breast);TCGA-C5-A1BQ-01(cervix)
HIST1H3C	missense_variant	p.E98K	c.292G>A	1	2	3	0	121410	4540	5.17132	GENIE-MSK-P-0006645	Bladder Cancer(1)	CAL27(upper_aerodigestive_tract);TCGA-DK-A1AC-01(urinary_tract)
HIST1H3H	missense_variant	p.R9G	c.25C>G	1	2	3	0	121410	4540	5.17132	GENIE-MSK-P-0004681	Breast Cancer(1)	T2963(large_intestine);TCGA-13-1481-01(ovary)
HIST3H3	missense_variant	p.R3Q	c.8G>A	1	2	3	0	121410	4540	5.17132	GENIE-MSK-P-0005824	Colorectal Cancer(1)	T578(large_intestine);TCGA-AX-A0J0-01(endometrium)
HNF1A	missense_variant	p.V567I	c.1699G>A	2	1	3	3	115242	18571	1.68954	GENIE-DFCI-005606;GENIE-DFCI-006154	Small Cell Lung Cancer(1);Cancer of Unknown Primary(1)	LIM2405(large_intestine)
HNF1A	missense_variant	p.M154I	c.462G>A	1	2	3	0	121410	18571	2.55688	GENIE-MSK-P-0004324	Non-Small Cell Lung Cancer(1)	TCGA-D3-A5GS-06(skin);CSCC-11-T(skin)
HNF1A	missense_variant	p.R200Q	c.599G>A	2	1	3	0	121410	18571	3.61599	GENIE-MDA-2146;GENIE-MDA-950	Pancreatic Cancer(1);Melanoma(1)	TCGA-EE-A29V-06(skin)
HNF1A	missense_variant	p.S210F	c.629C>T	1	2	3	0	121410	18571	2.55688	GENIE-MSK-P-0003900	Glioma(1)	T3267(large_intestine);1423169(liver)
HNF1A	missense_variant	p.R263H	c.788G>A	2	1	3	0	121410	18571	3.61599	GENIE-DFCI-009268;GENIE-MSK-P-0001763	Glioma(1);Cancer of Unknown Primary(1)	1042533(liver)
HNF1A	missense_variant	p.G306V	c.917G>T	1	2	3	0	121410	18571	2.55688	GENIE-DFCI-001445	Miscellaneous Neuroepithelial Tumor(1)	2538742(central_nervous_system);2538743(central_nervous_system)
HNF1A	missense_variant	p.R321C	c.961C>T	3	0	3	1	121218	18571	3.63663	GENIE-DFCI-004573;GENIE-DFCI-006919;GENIE-MSK-P-0000526	Breast Cancer(1);Colorectal Cancer(1);Cancer of Unknown Primary(1)
HRAS	missense_variant	p.D119N	c.355G>A	2	1	3	0	121410	18966	3.57814	GENIE-MSK-P-0004545;GENIE-MSK-P-0006463	Bladder Cancer(1);Small Cell Lung Cancer(1)	HN243PT(upper_aerodigestive_tract)
IDH1	missense_variant	p.R314C	c.940C>T	1	2	3	0	121410	18966	2.53012	GENIE-DFCI-004486	Endometrial Cancer(1)	2542504(central_nervous_system);E98(central_nervous_system)
IDH1	missense_variant	p.R314H	c.941G>A	2	1	3	1	121410	18966	2.69336	GENIE-DFCI-005622;GENIE-DFCI-007955	Glioma(1);Esophagogastric Cancer(1)	TCGA-BR-8368-01(stomach)
IDH1	stop_gained	p.Q198*	c.592C>T	1	2	3	0	121410	18966	2.53012	GENIE-MSK-P-0000646	Melanoma(1)	LAU50_2(skin);LAU50_1(skin)
IDH2	missense_variant	p.I419T	c.1256T>C	1	2	3	1	121370	16204	1.67686	GENIE-DFCI-001915	Cancer of Unknown Primary(1)	SC-her2-041(breast);TCGA-DD-A1ED-01(liver)
IDH2	missense_variant	p.G421S	c.1261G>A	1	2	3	0	121410	16204	2.73727	GENIE-DFCI-006100	Endometrial Cancer(1)	TCGA-F5-6814-01(large_intestine);AOCS-158-1-6(ovary)
IDH2	missense_variant	p.V305M	c.913G>A	3	0	3	4	121410	16204	2.5515	GENIE-DFCI-003308;GENIE-DFCI-007662;GENIE-VICC-769242	Glioma(1);Head and Neck Cancer(1);Esophagogastric Cancer(1)
IGF1	missense_variant	p.F19L	c.57C>A	1	2	3	0	121410	8173	3.85423	GENIE-MSK-P-0001808	Colorectal Cancer(1)	TCGA-BS-A0TC-01(endometrium);587376(large_intestine)
IGF1R	missense_variant	p.R605C	c.1813C>T	1	2	3	0	121410	14472	2.89644	GENIE-VICC-879170	Melanoma(1)	GHE0609(haematopoietic_and_lymphoid_tissue);TCGA-BR-8680-01(stomach)
IGF1R	missense_variant	p.E809K	c.2425G>A	1	2	3	1	121392	14472	1.8038	GENIE-MSK-P-0004195	Breast Cancer(1)	HCC166(liver);HCC166T(liver)
IGF1R	missense_variant	p.S915L	c.2744C>T	2	1	3	0	121410	14472	4.0962	GENIE-DFCI-000404;GENIE-MSK-P-0006621	Bladder Cancer(1);Melanoma(1)	MOLT-4(haematopoietic_and_lymphoid_tissue)
IGF1R	missense_variant	p.G315S	c.943G>A	2	1	3	4	114958	14472	1.72187	GENIE-DFCI-006983;GENIE-MSK-P-0001596	Soft Tissue Sarcoma(1);Non-Small Cell Lung Cancer(1)	BD35T(biliary_tract)
IGF2	frameshift_variant	p.P173fs	c.517delC	1	2	3	0	121410	8173	3.85423	GENIE-MSK-P-0002671	Colorectal Cancer(1)	EGC15(stomach);T3090(large_intestine)
IGF2	missense_variant	p.S8L	c.23C>T	1	2	3	0	121410	8173	3.85423	GENIE-MSK-P-0006612	Colorectal Cancer(1)	66(small_intestine);sysucc-311T(large_intestine)
IKZF1	missense_variant	p.R423C	c.1267C>T	3	0	3	2	117620	14472	3.51116	GENIE-DFCI-005401;GENIE-MSK-P-0004602;GENIE-MSK-P-0006152	Bladder Cancer(1);Gastrointestinal Neuroendocrine Tumor(1);Colorectal Cancer(1)
IKZF1	missense_variant	p.V107A	c.320T>C	3	0	3	0	121410	14472	5.01682	GENIE-DFCI-001979;GENIE-MSK-P-0003739;GENIE-VICC-926560	Soft Tissue Sarcoma(1);Endometrial Cancer(1);Colorectal Cancer(1)
IKZF1	missense_variant	p.E170K	c.508G>A	3	0	3	0	121410	14472	5.01682	GENIE-DFCI-007726;GENIE-MSK-P-0003728;GENIE-MSK-P-0004457	Non-Small Cell Lung Cancer(1);Melanoma(2)
IKZF1	missense_variant	p.R184W	c.550C>T	3	0	3	0	121410	14472	5.01682	GENIE-DFCI-002327;GENIE-DFCI-002891;GENIE-MSK-P-0003327	Salivary Gland Cancer(1);Non-Small Cell Lung Cancer(1);Leukemia(1)
IKZF1	missense_variant	p.R213Q	c.638G>A	3	0	3	0	121410	14472	5.01682	GENIE-DFCI-005561;GENIE-DFCI-007083;GENIE-MSK-P-0000746	Bladder Cancer(1);"Skin Cancer, Non-Melanoma"(1);Melanoma(1)
IKZF1	missense_variant	p.R274C	c.820C>T	3	0	3	0	121410	14472	5.01682	GENIE-DFCI-005673;GENIE-MSK-P-0003650;GENIE-VICC-841568	Non-Small Cell Lung Cancer(1);Colorectal Cancer(1);Esophagogastric Cancer(1)
IKZF1	missense_variant	p.L283F	c.847C>T	3	0	3	0	121410	14472	5.01682	GENIE-DFCI-004117;GENIE-MSK-P-0003161;GENIE-MSK-P-0006407	Skin Cancer, Non-Melanoma(1);Melanoma(1);Cancer of Unknown Primary(1)
IKZF3	missense_variant	p.R458C	c.1372C>T	1	2	3	1	121412	6299	2.94338	GENIE-DFCI-000569	Myelodysplasia(1)	CHC1052T(liver);CHC1052T(liver)
IKZF3	missense_variant	p.R302C	c.904C>T	1	2	3	0	121410	6299	4.39029	GENIE-DFCI-001530	Ovarian Cancer(1)	PD8978a(breast);CSCC-49-T(skin)
IKZF3	missense_variant	p.R321H	c.962G>A	2	1	3	0	121410	6299	6.20883	GENIE-DFCI-005300;GENIE-DFCI-008887	Soft Tissue Sarcoma(1);Breast Cancer(1)	TCGA-14-3476-01(central_nervous_system)
IL7R	missense_variant	p.S366F	c.1097C>T	1	2	3	0	121410	8173	3.85423	GENIE-MSK-P-0003069	Melanoma(1)	TCGA-EE-A3J5-06(skin);PT52(skin)
IL7R	missense_variant	p.E392K	c.1174G>A	2	1	3	0	121410	8173	5.45073	GENIE-MSK-P-0003566;GENIE-MSK-P-0003798	Bladder Cancer(1);Germ Cell Tumor(1)	TCGA-GN-A26C-01(skin)
IL7R	stop_gained	p.Q325*	c.973C>T	1	2	3	0	121410	8173	3.85423	GENIE-MSK-P-0001472	Colorectal Cancer(1)	HCC174T(liver);HCC174(liver)
INHBA	missense_variant	p.G199R	c.595G>A	2	1	3	2	121334	5372	4.54217	GENIE-MSK-P-0005383;GENIE-VICC-940748	Melanoma(2)	DM26(skin)
INHBA	missense_variant	p.R241Q	c.722G>A	1	2	3	1	121216	5372	3.21007	GENIE-VICC-144704	Breast Cancer(1)	2474085(skin);2474086(skin)
INHBA	missense_variant	p.E268K	c.802G>A	2	1	3	0	121410	5372	6.72323	GENIE-MSK-P-0004602;GENIE-VICC-113291	Melanoma(1);Colorectal Cancer(1)	DM2(skin)
INHBA	missense_variant	p.E284K	c.850G>A	2	1	3	0	121410	5372	6.72323	GENIE-MSK-P-0003728;GENIE-VICC-113291	Melanoma(2)	DM101(skin)
INHBA	missense_variant	p.R308C	c.922C>T	1	2	3	0	121410	5372	4.75402	GENIE-MSK-P-0005662	Pancreatic Cancer(1)	tumor_4176133(haematopoietic_and_lymphoid_tissue);TCGA-DD-A1EH-01(liver)
INPP4A	missense_variant	p.A416T	c.1246G>A	1	2	3	0	121410	7341	4.06679	GENIE-MSK-P-0005564	Endometrial Cancer(1)	U2940(haematopoietic_and_lymphoid_tissue);SJHGG034_D(central_nervous_system)
INPP4A	missense_variant	p.A684T	c.2050G>A	2	1	3	3	112058	7341	3.1512	GENIE-MSK-P-0000561;GENIE-MSK-P-0005564	Endometrial Cancer(1);Colorectal Cancer(1)	EGC3(stomach)
INPP4A	missense_variant	p.R793Q	c.2378G>A	1	2	3	0	121410	7341	4.06679	GENIE-MSK-P-0001023	Esophagogastric Cancer(1)	ESCC_165(oesophagus);TCGA-EK-A3GK-01(cervix)
INPP4A	missense_variant	p.S894I	c.2681G>T	1	2	3	0	121410	7341	4.06679	GENIE-MSK-P-0001171	Non-Small Cell Lung Cancer(1)	HCC93T(liver);HCC93(liver)
INPP4B	missense_variant	p.V716M	c.2146G>A	1	2	3	0	121410	8208	3.84601	GENIE-GRCC-76044f72	Renal Cell Carcinoma(1)	399(oesophagus);61(small_intestine)
INPP4B	missense_variant	p.E775K	c.2323G>A	1	2	3	1	116838	8208	2.48043	GENIE-MSK-P-0003529	Glioma(1)	TCGA-BS-A0UF-01(endometrium);TCGA-BS-A0TC-01(endometrium)
INPP4B	missense_variant	p.P136L	c.407C>T	1	2	3	0	121410	8208	3.84601	GENIE-MSK-P-0000821	Skin Cancer, Non-Melanoma(1)	cSCCP2(skin);TCGA-ER-A19A-06(skin)
INPP4B	missense_variant	p.P242L	c.725C>T	2	1	3	0	121410	8208	5.4391	GENIE-MSK-P-0005733;GENIE-MSK-P-0005733	Melanoma(2)	PT52(skin)
INPP4B	missense_variant	p.R250Q	c.749G>A	2	1	3	0	121410	8208	5.4391	GENIE-MSK-P-0004379;GENIE-MSK-P-0007319	Endometrial Cancer(1);Penile Cancer(1)	TCGA-AX-A0J0-01(endometrium)
IRF2	missense_variant	p.R117W	c.349C>T	1	2	3	0	121410	437	16.6682	GENIE-VICC-793883	Breast Cancer(1)	LOVO(large_intestine);TCGA-B7-5816-01(stomach)
IRS1	missense_variant	p.R520W	c.1558C>T	1	2	3	0	121410	7341	4.06679	GENIE-MSK-P-0005824	Colorectal Cancer(1)	TCGA-DK-A3X1-01(urinary_tract);TCGA-BS-A0UV-01(endometrium)
IRS1	missense_variant	p.R1081H	c.3242G>A	1	2	3	2	119980	7341	2.04848	GENIE-MSK-P-0006612	Colorectal Cancer(1)	T3099(large_intestine);TCGA-HU-A4GN-01(stomach)
IRS2	missense_variant	p.A563V	c.1688C>T	1	2	3	0	121410	8173	3.85423	GENIE-MSK-P-0005455	Colorectal Cancer(1)	587338(large_intestine);SNU-C2B(large_intestine)
IRS2	missense_variant	p.V1299I	c.3895G>A	2	1	3	0	121410	8173	5.45073	GENIE-MSK-P-0004097;GENIE-VICC-708400	Bone Cancer(1);Colorectal Cancer(1)	TCGA-BR-8591-01(stomach)
JAK1	frameshift_variant	p.L346fs	c.1034dupA	1	2	3	0	121410	8173	3.85423	GENIE-MSK-P-0004040	Endometrial Cancer(1)	TCGA-D8-A145-01(breast);TCGA-G4-6628-01(large_intestine)
JAK1	frameshift_variant	p.P861fs	c.2579dupA	2	1	3	0	121410	8173	5.45073	GENIE-MSK-P-0004051;GENIE-MSK-P-0004558	Breast Cancer(1);Colorectal Cancer(1)	T3225(large_intestine)
JAK1	missense_variant	p.E337K	c.1009G>A	1	2	3	0	121410	8173	3.85423	GENIE-MSK-P-0003529	Glioma(1)	2557_CLM(large_intestine);2557_PT(large_intestine)
JAK1	missense_variant	p.S398F	c.1193C>T	1	2	3	0	121410	8173	3.85423	GENIE-VICC-827113	Skin Cancer, Non-Melanoma(1)	TCGA-FW-A3R5-06(skin);2521244(skin)
JAK1	missense_variant	p.A449T	c.1345G>A	1	2	3	2	120576	8173	1.91697	GENIE-MSK-P-0004011	Colorectal Cancer(1)	TCGA-AD-6895-01(large_intestine);sysucc-880T(large_intestine)
JAK1	missense_variant	p.S304L	c.911C>T	2	1	3	1	120750	8173	4.2882	GENIE-MSK-P-0004379;GENIE-MSK-P-0005021	Bladder Cancer(1);Endometrial Cancer(1)	TCGA-BS-A0TC-01(endometrium)
JAK2	missense_variant	p.V563I	c.1687G>A	2	1	3	0	121410	18966	3.57814	GENIE-DFCI-001634;GENIE-VICC-912094	Breast Cancer(2)	TCGA-D1-A167-01(endometrium)
JAK2	missense_variant	p.E890G	c.2669A>G	3	0	3	4	120332	18966	2.25595	GENIE-DFCI-000881;GENIE-DFCI-006990;GENIE-VICC-659829	Soft Tissue Sarcoma(1);Appendiceal Cancer(1);Glioma(1)
JAK2	missense_variant	p.R1113H	c.3338G>A	1	2	3	0	121410	18966	2.53012	GENIE-MSK-P-0006368	Non-Small Cell Lung Cancer(1)	PD4877a(breast);BD49T(biliary_tract)
JAK2	missense_variant	p.R1122Q	c.3365G>A	3	0	3	0	121410	18966	4.38233	GENIE-DFCI-007921;GENIE-DFCI-009024;GENIE-MSK-P-0007319	Penile Cancer(1);Breast Cancer(1);Colorectal Cancer(1)
JAK2	missense_variant	p.R133W	c.397C>T	3	0	3	2	121364	18966	3.04033	GENIE-DFCI-000404;GENIE-MSK-P-0007319;GENIE-VICC-402971	Bladder Cancer(1);Penile Cancer(1);Esophagogastric Cancer(1)
JAK2	missense_variant	p.D319N	c.955G>A	1	2	3	0	121410	18966	2.53012	GENIE-DFCI-004192	Ovarian Cancer(1)	HT115(large_intestine);TCGA-BS-A0UV-01(endometrium)
JAK2	stop_gained	p.R1122*	c.3364C>T	3	0	3	0	121410	18966	4.38233	GENIE-DFCI-008519;GENIE-MSK-P-0001805;GENIE-VICC-835838	Bladder Cancer(1);Endometrial Cancer(1);Non-Small Cell Lung Cancer(1)
JAK3	missense_variant	p.P37A	c.109C>G	2	1	3	0	121410	18966	3.57814	GENIE-DFCI-007886;GENIE-DFCI-008425	Colorectal Cancer(2)	CCK81(large_intestine)
JAK3	missense_variant	p.R40C	c.118C>T	2	1	3	0	121410	18966	3.57814	GENIE-DFCI-000095;GENIE-MSK-P-0003879	Bladder Cancer(1);Non-Small Cell Lung Cancer(1)	TCGA-BR-8361-01(stomach)
JAK3	missense_variant	p.S473F	c.1418C>T	2	1	3	0	121410	18966	3.57814	GENIE-DFCI-004117;GENIE-VICC-528284	Melanoma(1);Cancer of Unknown Primary(1)	YURAY(skin)
JAK3	missense_variant	p.G546R	c.1636G>A	3	0	3	0	121410	18966	4.38233	GENIE-DFCI-005298;GENIE-DFCI-007135;GENIE-VICC-425950	Melanoma(1);Glioma(1);Colorectal Cancer(1)
JAK3	missense_variant	p.R651W	c.1951C>T	3	0	3	1	119410	18966	3.56456	GENIE-DFCI-003536;GENIE-DFCI-003856;GENIE-VICC-784009	Endometrial Cancer(1);Colorectal Cancer(1);Cervical Cancer(1)
JAK3	missense_variant	p.R657W	c.1969C>T	1	2	3	0	121410	18966	2.53012	GENIE-MSK-P-0006255	Leukemia(1)	S0045(large_intestine);AML_418(haematopoietic_and_lymphoid_tissue)
JAK3	missense_variant	p.R697W	c.2089C>T	3	0	3	5	120902	18966	1.97786	GENIE-DFCI-005561;GENIE-NKI-B4YK;GENIE-VICC-534746	Appendiceal Cancer(1);"Skin Cancer, Non-Melanoma"(1);Non-Small Cell Lung Cancer(1)
JAK3	missense_variant	p.S835C	c.2503A>T	3	0	3	1	121366	18966	3.59687	GENIE-DFCI-002584;GENIE-DFCI-006462;GENIE-VICC-377999	Ovarian Cancer(1);Glioma(1);Head and Neck Cancer(1)
JAK3	missense_variant	p.R870Q	c.2609G>A	2	1	3	2	121378	18966	2.13451	GENIE-DFCI-004201;GENIE-MSK-P-0006260	Pancreatic Cancer(1);Prostate Cancer(1)	3N04-VS-3T04(oesophagus)
KCNIP1	missense_variant	p.R17Q	c.50G>A	1	2	3	0	121410	3211	6.14906	GENIE-DFCI-006358	Endometrial Cancer(1)	TCGA-AZ-4315-01(large_intestine);TCGA-EE-A2MD-06(skin)
KDM5A	missense_variant	p.R893Q	c.2678G>A	1	2	3	2	120770	8173	1.919	GENIE-MSK-P-0003869	Non-Small Cell Lung Cancer(1)	TCGA-AX-A05Z-01(endometrium);TCGA-B5-A11N-01(endometrium)
KDM5C	missense_variant	p.E386Q	c.1156G>C	1	2	3	0	121410	11384	3.26574	GENIE-MSK-P-0001759	Thyroid Cancer(1)	TCGA-34-2608-01(lung);TCGA-EY-A1GS-01(endometrium)
KDM5C	missense_variant	p.W513C	c.1539G>T	1	2	3	0	121410	11384	3.26574	GENIE-MSK-P-0006290	Non-Small Cell Lung Cancer(1)	B89-4(urinary_tract);PDA_100(pancreas)
KDM5C	missense_variant	p.G604S	c.1810G>A	1	2	3	0	121410	11384	3.26574	GENIE-MSK-P-0005385	Bladder Cancer(1)	587278(large_intestine);C0029T(kidney)
KDM5C	missense_variant	p.S717L	c.2150C>T	1	2	3	0	121410	11384	3.26574	GENIE-MSK-P-0004710	Non-Small Cell Lung Cancer(1)	PD4085a(breast);PD4085a(breast)
KDM5C	missense_variant	p.A928V	c.2783C>T	1	2	3	0	121410	11384	3.26574	GENIE-MSK-P-0001042	Skin Cancer, Non-Melanoma(1)	BD236T(biliary_tract);sysucc-834T(large_intestine)
KDM5C	missense_variant	p.R1165C	c.3493C>T	2	1	3	0	121410	11384	4.61847	GENIE-MSK-P-0001042;GENIE-MSK-P-0005900	Skin Cancer, Non-Melanoma(1);Breast Cancer(1)	TCGA-26-1442-01(central_nervous_system)
KDM5C	missense_variant	p.R1307Q	c.3920G>A	3	0	3	0	121410	11384	5.65647	GENIE-DFCI-008773;GENIE-MSK-P-0003375;GENIE-MSK-P-0006863	Breast Cancer(1);Colorectal Cancer(1);Esophagogastric Cancer(1)
KDM5C	missense_variant	p.P1550L	c.4649C>T	2	1	3	0	121410	11384	4.61847	GENIE-DFCI-003188;GENIE-DFCI-003188	Non-Small Cell Lung Cancer(2)	L7(kidney)
KDM5C	stop_gained	p.R778*	c.2332C>T	1	2	3	0	121410	11384	3.26574	GENIE-MSK-P-0004998	Esophagogastric Cancer(1)	PDA_043(pancreas);SJHGG112_R(central_nervous_system)
KDM5C	stop_gained	p.R198*	c.592C>T	2	1	3	0	121410	11384	4.61847	GENIE-MSK-P-0004379;GENIE-MSK-P-0007667	Soft Tissue Sarcoma(1);Endometrial Cancer(1)	ACINAR01(pancreas)
KDM6A	missense_variant	p.V1113L	c.3337G>C	2	1	3	0	121410	14472	4.0962	GENIE-DFCI-000813;GENIE-DFCI-007882	Non-Small Cell Lung Cancer(1);Colorectal Cancer(1)	TBR08(haematopoietic_and_lymphoid_tissue)
KDM6B	frameshift_variant	p.Q654fs	c.1960delC	1	2	3	0	121410	6299	4.39029	GENIE-DFCI-007401	Endometrial Cancer(1)	T3174(large_intestine);TCGA-AA-3980-01(large_intestine)
KDM6B	missense_variant	p.P1082L	c.3245C>T	2	1	3	2	113198	6299	4.00337	GENIE-DFCI-002179;GENIE-DFCI-007748	Ovarian Cancer(1);Endometrial Cancer(1)	TCGA-D5-6540-01(large_intestine)
KDM6B	missense_variant	p.T238A	c.712A>G	2	1	3	5	120246	6299	2.87033	GENIE-DFCI-003976;GENIE-DFCI-005998	Non-Small Cell Lung Cancer(1);Glioma(1)	LIM2099(large_intestine)
KDM6B	missense_variant	p.P314L	c.941C>T	1	2	3	0	121410	6299	4.39029	GENIE-DFCI-004117	Cancer of Unknown Primary(1)	2521243(skin);Pat_66_A(NS)
KDR	conservative_inframe_deletion	p.P1355del	c.4063_4065delCCT	2	1	3	1	121410	18966	2.69336	GENIE-DFCI-000898;GENIE-DFCI-002783	Ovarian Cancer(1);Renal Cell Carcinoma(1)	16921(lung)
KDR	missense_variant	p.P351S	c.1051C>T	2	1	3	0	121410	18966	3.57814	GENIE-DFCI-001178;GENIE-MSK-P-0005366	Melanoma(2)	TCGA-D3-A2JL-06(skin)
KDR	missense_variant	p.G493E	c.1478G>A	2	1	3	0	121410	18966	3.57814	GENIE-DFCI-006840;GENIE-DFCI-007164	Melanoma(2)	DM17(skin)
KDR	missense_variant	p.G692E	c.2075G>A	1	2	3	0	121410	18966	2.53012	GENIE-DFCI-008740	Melanoma(1)	CSCC-55-T(skin);PT48(skin)
KDR	missense_variant	p.T771R	c.2312C>G	1	2	3	0	121410	18966	2.53012	GENIE-MSK-P-0004229	Soft Tissue Sarcoma(1)	1326129(soft_tissue);1326130(soft_tissue)
KDR	missense_variant	p.A10T	c.28G>A	1	2	3	0	121410	18966	2.53012	GENIE-MSK-P-0006960	Colorectal Cancer(1)	LS174T(large_intestine);LS180(large_intestine)
KDR	missense_variant	p.D985N	c.2953G>A	1	2	3	0	121410	18966	2.53012	GENIE-NKI-A7MX	Melanoma(1)	S0029(skin);YUPADI(skin)
KDR	missense_variant	p.D1189N	c.3565G>A	1	2	3	0	121410	18966	2.53012	GENIE-DFCI-001298	Non-Small Cell Lung Cancer(1)	LC130(lung);TCGA-DA-A1IC-06(skin)
KDR	missense_variant	p.S1200F	c.3599C>T	3	0	3	0	121410	18966	4.38233	GENIE-DFCI-007402;GENIE-MSK-P-0001229;GENIE-MSK-P-0002998	Skin Cancer, Non-Melanoma(2);Melanoma(1)
KDR	missense_variant	p.E1206K	c.3616G>A	3	0	3	0	121410	18966	4.38233	GENIE-DFCI-006782;GENIE-JHU-00202;GENIE-MDA-2008	Non-Small Cell Lung Cancer(1);Melanoma(2)
KDR	missense_variant	p.H1213Y	c.3637C>T	2	1	3	0	121410	18966	3.57814	GENIE-MDA-2062;GENIE-VICC-678813	Melanoma(2)	TCGA-GF-A3OT-06(skin)
KDR	stop_gained	p.R944*	c.2830C>T	1	2	3	0	121410	18966	2.53012	GENIE-VICC-662976	Non-Small Cell Lung Cancer(1)	STC263(stomach);TCGA-HT-8104-01(central_nervous_system)
KEAP1	missense_variant	p.G417V	c.1250G>T	2	1	3	0	121410	11814	4.53364	GENIE-DFCI-007635;GENIE-MSK-P-0004875	Non-Small Cell Lung Cancer(2)	2011-2338:2012-306-T(upper_aerodigestive_tract)
KEAP1	missense_variant	p.R460S	c.1380G>T	1	2	3	0	121410	11814	3.20576	GENIE-DFCI-007457	Non-Small Cell Lung Cancer(1)	H322T(lung);NCI-H322M(lung)
KEAP1	missense_variant	p.R470H	c.1409G>A	1	2	3	0	121410	11814	3.20576	GENIE-DFCI-000843	Head and Neck Cancer(1)	J54_T(lung);RK284_C01(liver)
KEAP1	missense_variant	p.R50H	c.149G>A	1	2	3	0	121410	11814	3.20576	GENIE-GRCC-c90b7b48	Colorectal Cancer(1)	TCGA-BR-8680-01(stomach);TCGA-D1-A103-01(endometrium)
KEAP1	missense_variant	p.G603W	c.1807G>T	2	1	3	0	121410	11814	4.53364	GENIE-DFCI-000368;GENIE-MSK-P-0001944	Non-Small Cell Lung Cancer(2)	LUAD-NYU1051S(lung)
KEAP1	missense_variant	p.A91S	c.271G>T	1	2	3	0	121410	11814	3.20576	GENIE-MSK-P-0005783	Cancer of Unknown Primary(1)	PCSI_0056_Pa_X(pancreas);CME_0001_Pa_C(pancreas)
KEAP1	missense_variant	p.L153F	c.457C>T	1	2	3	0	121410	11814	3.20576	GENIE-MSK-P-0002344	Gestational Trophoblastic Disease(1)	93VU147T(upper_aerodigestive_tract);Pat_16_A(NS)
KEAP1	missense_variant	p.D165N	c.493G>A	1	2	3	1	120800	11814	2.03999	GENIE-MSK-P-0001130	Non-Small Cell Lung Cancer(1)	TCGA-AN-A046-01(breast);TCGA-CM-6674-01(large_intestine)
KEAP1	missense_variant	p.G186V	c.557G>T	2	1	3	0	121410	11814	4.53364	GENIE-DFCI-001442;GENIE-MSK-P-0005316	Non-Small Cell Lung Cancer(2)	436(oesophagus)
KEAP1	missense_variant	p.C196F	c.587G>T	2	1	3	0	121410	11814	4.53364	GENIE-DFCI-000714;GENIE-MSK-P-0003722	Non-Small Cell Lung Cancer(2)	S02273(soft_tissue)
KEAP1	missense_variant	p.R234W	c.700C>T	2	1	3	0	121410	11814	4.53364	GENIE-DFCI-007704;GENIE-DFCI-009157	Non-Small Cell Lung Cancer(2)	TCGA-JW-A5VK-01(cervix)
KEAP1	missense_variant	p.D236Y	c.706G>T	3	0	3	0	121410	11814	5.55257	GENIE-DFCI-007721;GENIE-DFCI-009289;GENIE-GRCC-2341a209	Non-Small Cell Lung Cancer(3)
KEAP1	missense_variant	p.R260Q	c.779G>A	1	2	3	0	121410	11814	3.20576	GENIE-MSK-P-0007589	Thyroid Cancer(1)	TCGA-18-5595-01(lung);ccRCC-11(kidney)
KEAP1	missense_variant	p.R261W	c.781C>T	3	0	3	0	121410	11814	5.55257	GENIE-DFCI-007598;GENIE-MSK-P-0002872;GENIE-MSK-P-0004135	Non-Small Cell Lung Cancer(1);Gestational Trophoblastic Disease(1);Head and Neck Cancer(1)
KEAP1	missense_variant	p.P318L	c.953C>T	2	1	3	0	121410	11814	4.53364	GENIE-MSK-P-0002709;GENIE-VICC-784966	Non-Small Cell Lung Cancer(1);Melanoma(1)	TCGA-18-3409-01(lung)
KEAP1	missense_variant	p.R320L	c.959G>T	3	0	3	0	121410	11814	5.55257	GENIE-DFCI-000711;GENIE-MSK-P-0000800;GENIE-MSK-P-0006785	Non-Small Cell Lung Cancer(1);Thyroid Cancer(1);Small Cell Lung Cancer(1)
KEL	missense_variant	p.D378H	c.1132G>C	1	2	3	0	121410	437	16.6682	GENIE-VICC-907638	Non-Small Cell Lung Cancer(1)	LUAD-F00121(lung);TCGA-D9-A6EC-06(skin)
KEL	missense_variant	p.R248W	c.742C>T	1	2	3	7	121406	437	5.74468	GENIE-VICC-113291	Melanoma(1)	41T(upper_aerodigestive_tract);OSCC-GB_00410111(upper_aerodigestive_tract)
KIT	missense_variant	p.K558Q	c.1672A>C	1	2	3	0	121410	18966	2.53012	GENIE-NKI-4KUS	Gastrointestinal Stromal Tumor(1)	1241292(soft_tissue);926788(soft_tissue)
KIT	missense_variant	p.E562D	c.1686G>C	1	2	3	0	121410	18966	2.53012	GENIE-JHU-00556	Cancer of Unknown Primary(1)	S12-11594-TP(skin);2495265(urinary_tract)
KIT	missense_variant	p.P577L	c.1730C>T	1	2	3	0	121410	18966	2.53012	GENIE-JHU-00434	Non-Small Cell Lung Cancer(1)	1270272(soft_tissue);1078015(soft_tissue)
KIT	missense_variant	p.Y578C	c.1733A>G	1	2	3	0	121410	18966	2.53012	GENIE-DFCI-003735	Germ Cell Tumor(1)	2431454(soft_tissue);2431455(soft_tissue)
KIT	missense_variant	p.K642Q	c.1924A>C	1	2	3	0	121410	18966	2.53012	GENIE-MSK-P-0001918	Germ Cell Tumor(1)	1516480(soft_tissue);17CM(skin)
KIT	missense_variant&splice_region_variant	p.C788Y	c.2363G>A	1	2	3	0	121410	18966	2.53012	GENIE-DFCI-005596	Gastrointestinal Stromal Tumor(1)	GCT75(genital_tract);2522567(endometrium)
KIT	stop_gained	p.R830*	c.2488C>T	1	2	3	0	121410	18966	2.53012	GENIE-MSK-P-0004379	Endometrial Cancer(1)	1166414(haematopoietic_and_lymphoid_tissue);1166415(haematopoietic_and_lymphoid_tissue)
KMT2A	missense_variant	p.P3400L	c.10199C>T	2	1	3	0	121410	14472	4.0962	GENIE-MSK-P-0001693;GENIE-VICC-316049	Pancreatic Cancer(1);Colorectal Cancer(1)	TCGA-BR-8487-01(stomach)
KMT2A	missense_variant	p.E3448K	c.10342G>A	1	2	3	0	121410	14472	2.89644	GENIE-MSK-P-0001215	Colorectal Cancer(1)	Pat_32_A(NS);TCGA-AA-A010-01(large_intestine)
KMT2A	missense_variant	p.R3786H	c.11357G>A	3	0	3	0	121410	14472	5.01682	GENIE-DFCI-004606;GENIE-MSK-P-0001325;GENIE-MSK-P-0001325	Prostate Cancer(2);Colorectal Cancer(1)
KMT2A	missense_variant	p.S680L	c.2039C>T	1	2	3	0	121410	14472	2.89644	GENIE-MSK-P-0007319	Penile Cancer(1)	ESO-005(oesophagus);TCGA-AZ-4315-01(large_intestine)
KMT2A	missense_variant	p.R721Q	c.2162G>A	2	1	3	0	121410	14472	4.0962	GENIE-MSK-P-0004865;GENIE-VICC-560503	Colorectal Cancer(2)	HT115(large_intestine)
KMT2A	missense_variant	p.R2204W	c.6610C>T	2	1	3	1	121370	14472	3.14463	GENIE-DFCI-003171;GENIE-DFCI-003852	Leukemia(1);Gastrointestinal Stromal Tumor(1)	C391(large_intestine)
KMT2A	missense_variant	p.S2226T	c.6676T>A	3	0	3	5	121374	14472	2.46133	GENIE-DFCI-003427;GENIE-DFCI-004812;GENIE-VICC-931696	Ovarian Cancer(1);Breast Cancer(2)
KMT2A	missense_variant	p.R3225H	c.9674G>A	1	2	3	1	121402	14472	1.80389	GENIE-DFCI-004818	CNS Cancer(1)	T2940(large_intestine);PD6318a(haematopoietic_and_lymphoid_tissue)
KMT2A	missense_variant	p.R3288I	c.9863G>T	1	2	3	0	121410	14472	2.89644	GENIE-DFCI-009181	Colorectal Cancer(1)	sysucc-311T(large_intestine);TCGA-CA-6718-01(large_intestine)
KMT2A	stop_gained	p.R407*	c.1219C>T	1	2	3	0	121410	14472	2.89644	GENIE-MSK-P-0001185	Hepatobiliary Cancer(1)	YUSCA(skin);TCGA-D1-A103-01(endometrium)
KMT2A	stop_gained	p.R652*	c.1954C>T	1	2	3	0	121410	14472	2.89644	GENIE-DFCI-006447	Colorectal Cancer(1)	TCGA-AN-A046-01(breast);C086(NS)
KMT2A	stop_gained	p.R173*	c.517C>T	2	1	3	0	121410	14472	4.0962	GENIE-DFCI-005561;GENIE-MSK-P-0001703	Bladder Cancer(1);"Skin Cancer, Non-Melanoma"(1)	TCGA-DK-A2I6-01(urinary_tract)
KMT2C	missense_variant	p.R3350K	c.10049G>A	3	0	3	6	119880	8208	3.29847	GENIE-MSK-P-0004400;GENIE-VICC-530085;GENIE-VICC-904042	Small Bowel Cancer(1);Salivary Gland Cancer(1);Glioma(1)
KMT2C	missense_variant	p.S3903F	c.11708C>T	1	2	3	0	121410	8208	3.84601	GENIE-VICC-678813	Melanoma(1)	KM12(large_intestine);KM12(large_intestine)
KMT2C	missense_variant	p.W430C	c.1290G>C	1	2	3	0	121410	8208	3.84601	GENIE-MSK-P-0000381	Breast Cancer(1)	TCGA-66-2778-01(lung);TCGA-A1-A0SI-01(breast)
KMT2C	missense_variant	p.R4334W	c.13000C>T	1	2	3	0	121410	8208	3.84601	GENIE-MSK-P-0002713	Breast Cancer(1)	T2979(large_intestine);TCGA-BS-A0UF-01(endometrium)
KMT2C	missense_variant	p.R4400Q	c.13199G>A	2	1	3	0	121410	8208	5.4391	GENIE-MSK-P-0003209;GENIE-MSK-P-0005165	Breast Cancer(1);Colorectal Cancer(1)	CRC-16T(large_intestine)
KMT2C	missense_variant	p.R4608C	c.13822C>T	1	2	3	1	120630	8208	2.52635	GENIE-MSK-P-0007596	Colorectal Cancer(1)	TCGA-CD-A4MJ-01(stomach);S00936(lung)
KMT2C	missense_variant	p.T831A	c.2491A>G	1	2	3	0	121410	8208	3.84601	GENIE-MSK-P-0007415	CNS Cancer(1)	BN15T(liver);BN15(liver)
KMT2C	missense_variant	p.A135T	c.403G>A	2	1	3	0	121410	8208	5.4391	GENIE-MSK-P-0001042;GENIE-MSK-P-0005400	Skin Cancer, Non-Melanoma(1);Hepatobiliary Cancer(1)	TCGA-D1-A17R-01(endometrium)
KMT2D	missense_variant	p.Q364R	c.1091A>G	3	0	3	2	120710	14472	3.56512	GENIE-DFCI-005828;GENIE-DFCI-007473;GENIE-VICC-265299	Gastrointestinal Neuroendocrine Tumor(1);Breast Cancer(1);Non-Small Cell Lung Cancer(1)
KMT2D	missense_variant	p.R466H	c.1397G>A	2	1	3	0	121410	14472	4.0962	GENIE-DFCI-003041;GENIE-DFCI-008612	Endometrial Cancer(1);Breast Cancer(1)	TCGA-A6-6653-01(large_intestine)
KMT2D	missense_variant	p.R4825Q	c.14474G>A	3	0	3	6	120664	14472	2.19495	GENIE-DFCI-005038;GENIE-MSK-P-0002042;GENIE-VICC-961330	Non-Small Cell Lung Cancer(1);Colorectal Cancer(1);Multiple Myeloma(1)
KMT2D	missense_variant	p.R5030C	c.15088C>T	3	0	3	0	121410	14472	5.01682	GENIE-DFCI-007120;GENIE-MSK-P-0004456;GENIE-MSK-P-0004783	Endometrial Cancer(1);Non-Hodgkin Lymphoma(1);Colorectal Cancer(1)
KMT2D	missense_variant	p.R5154Q	c.15461G>A	3	0	3	0	121410	14472	5.01682	GENIE-DFCI-006778;GENIE-MSK-P-0001073;GENIE-MSK-P-0005902	Endometrial Cancer(1);Prostate Cancer(1);Colorectal Cancer(1)
KMT2D	missense_variant	p.R5179H	c.15536G>A	3	0	3	0	121410	14472	5.01682	GENIE-DFCI-005293;GENIE-MSK-P-0001216;GENIE-MSK-P-0004544	Endometrial Cancer(1);Prostate Cancer(1);Thyroid Cancer(1)
KMT2D	missense_variant	p.R5340Q	c.16019G>A	3	0	3	0	121410	14472	5.01682	GENIE-DFCI-004192;GENIE-MSK-P-0002782;GENIE-MSK-P-0003051	Ovarian Cancer(1);Bladder Cancer(1);Gastrointestinal Neuroendocrine Tumor(1)
KMT2D	missense_variant	p.R5432W	c.16294C>T	3	0	3	0	121410	14472	5.01682	GENIE-DFCI-004833;GENIE-MSK-P-0001487;GENIE-MSK-P-0001601	Anal Cancer(1);"Skin Cancer, Non-Melanoma"(1);Glioma(1)
KMT2D	missense_variant	p.R652C	c.1954C>T	1	2	3	0	121410	14472	2.89644	GENIE-DFCI-005779	Endometrial Cancer(1)	T3021(large_intestine);8035603(pancreas)
KMT2D	missense_variant	p.S837F	c.2510C>T	2	1	3	0	121410	14472	4.0962	GENIE-MSK-P-0001420;GENIE-MSK-P-0001420	Glioma(2)	ME043T(skin)
KMT2D	missense_variant	p.P885L	c.2654C>T	3	0	3	5	109640	14472	2.27724	GENIE-DFCI-005061;GENIE-DFCI-009036;GENIE-VICC-967401	Skin Cancer, Non-Melanoma(1);Glioma(1);Esophagogastric Cancer(1)
KMT2D	missense_variant	p.P1984S	c.5950C>T	3	0	3	0	121410	14472	5.01682	GENIE-DFCI-005378;GENIE-MSK-P-0001420;GENIE-MSK-P-0001420	Ovarian Cancer(1);Glioma(2)
KMT2D	missense_variant	p.E2081K	c.6241G>A	2	1	3	0	121410	14472	4.0962	GENIE-DFCI-005401;GENIE-MSK-P-0000671	Bladder Cancer(1);Non-Small Cell Lung Cancer(1)	2521244(skin)
KMT2D	missense_variant	p.E2270K	c.6808G>A	3	0	3	1	118256	14472	4.11299	GENIE-DFCI-007431;GENIE-MSK-P-0002753;GENIE-MSK-P-0005212	Hepatobiliary Cancer(1);Breast Cancer(1);Head and Neck Cancer(1)
KMT2D	missense_variant	p.P2626S	c.7876C>T	2	1	3	0	121410	14472	4.0962	GENIE-DFCI-002483;GENIE-DFCI-007083	Skin Cancer, Non-Melanoma(1);Melanoma(1)	TCGA-EE-A29L-06(skin)
KRAS	missense_variant	p.T50I	c.149C>T	3	0	3	0	121410	18966	4.38233	GENIE-DFCI-001979;GENIE-MDA-1648;GENIE-MDA-2316	Endometrial Cancer(1);Adenocarcinoma In Situ(1);Colorectal Cancer(1)
KRAS	missense_variant	p.R68S	c.204G>C	1	2	3	0	121410	18966	2.53012	GENIE-MSK-P-0004886	Colorectal Cancer(1)	1818(endometrium);1547451(large_intestine)
KRAS	missense_variant	p.K117R	c.350A>G	1	2	3	0	121410	18966	2.53012	GENIE-MSK-P-0000095	Germ Cell Tumor(1)	T2991(large_intestine);1857628(haematopoietic_and_lymphoid_tissue)
KRAS	missense_variant	p.V14L	c.40G>T	1	2	3	0	121410	18966	2.53012	GENIE-VICC-422052	Melanoma(1)	2467851(haematopoietic_and_lymphoid_tissue);1996690(lung)
KRAS	missense_variant	p.E31K	c.91G>A	1	2	3	0	121410	18966	2.53012	GENIE-MSK-P-0007147	Colorectal Cancer(1)	2146968(large_intestine);AA1787(peritoneum)
KRAS	synonymous_variant	p.G60G	c.180T>C	1	2	3	0	121410	18966	2.53012	GENIE-NKI-TCV4	Colorectal Cancer(1)	TCGA-D5-7000-01(large_intestine);1842761(large_intestine)
KRAS	synonymous_variant	p.G12G	c.36T>G	1	2	3	0	121410	18966	2.53012	GENIE-NKI-7HCX	Colorectal Cancer(1)	ICGC_0048(pancreas);8014741(pancreas)
LATS2	missense_variant	p.S91L	c.272C>T	1	2	3	3	121342	7341	1.66389	GENIE-MSK-P-0000596	Melanoma(1)	TCGA-AP-A056-01(endometrium);CSCC-38-T(skin)
LMO1	missense_variant	p.R34H	c.101G>A	3	0	3	3	121308	14472	3.12294	GENIE-DFCI-000501;GENIE-MSK-P-0004362;GENIE-VICC-517698	Pancreatic Cancer(1);Salivary Gland Cancer(1);Colorectal Cancer(1)
LRP1B	missense_variant	p.C3540S	c.10619G>C	1	2	3	0	121410	832	12.08	GENIE-VICC-272087	Skin Cancer, Non-Melanoma(1)	S00833(soft_tissue);S00833(lung)
LRP1B	missense_variant	p.P4036S	c.12106C>T	1	2	3	0	121410	832	12.08	GENIE-VICC-869563	Melanoma(1)	TCGA-GN-A266-06(skin);cSCCP4(skin)
LRP1B	missense_variant	p.E828K	c.2482G>A	1	2	3	0	121410	832	12.08	GENIE-VICC-785310	Melanoma(1)	YURAY(skin);TCGA-D3-A51J-06(skin)
LRP1B	missense_variant	p.A1555V	c.4664C>T	1	2	3	0	121410	832	12.08	GENIE-VICC-417787	Colorectal Cancer(1)	ICGC_0037(pancreas);8015259(pancreas)
LRP1B	missense_variant	p.S1739L	c.5216C>T	1	2	3	0	121410	832	12.08	GENIE-VICC-890950	Colorectal Cancer(1)	TCGA-B5-A11E-01(endometrium);TCGA-EE-A3JD-06(skin)
LRP1B	missense_variant	p.R2562C	c.7684C>T	2	1	3	0	121410	832	17.0838	GENIE-VICC-528284;GENIE-VICC-678813	Melanoma(2)	96T(skin)
LRP1B	missense_variant	p.P2566S	c.7696C>T	2	1	3	3	120878	832	10.6699	GENIE-VICC-457039;GENIE-VICC-458744	Melanoma(1);Breast Cancer(1)	49M(skin)
LRP1B	missense_variant	p.C2689F	c.8066G>T	1	2	3	0	121410	832	12.08	GENIE-VICC-229928	Colorectal Cancer(1)	S00830(soft_tissue);S00830(lung)
LRP1B	missense_variant	p.D2914N	c.8740G>A	1	2	3	0	121410	832	12.08	GENIE-VICC-583355	Melanoma(1)	PT19_1(skin);Pat_14_A(NS)
LRP1B	missense_variant&splice_region_variant	p.V3209F	c.9625G>T	1	2	3	1	118906	832	8.3942	GENIE-VICC-157320	Non-Small Cell Lung Cancer(1)	TCGA-60-2698-01(lung);TCGA-22-5491-01(lung)
LZTR1	missense_variant	p.T163M	c.488C>T	2	1	3	11	121208	437	9.05541	GENIE-VICC-215434;GENIE-VICC-793238	Pancreatic Cancer(1);Salivary Gland Cancer(1)	TCGA-CG-4442-01(stomach)
MAGI2	missense_variant	p.M224I	c.672G>A	1	2	3	0	121410	437	16.6682	GENIE-VICC-528284	Melanoma(1)	PT36(skin);PT37(skin)
MAP2K1	missense_variant	p.G128V	c.383G>T	1	2	3	0	121410	14902	2.85435	GENIE-GRCC-c90394bd	Sex Cord Stromal Tumor(1)	2206185(haematopoietic_and_lymphoid_tissue);Pat_32_B(NS)
MAP2K1	missense_variant	p.G176S	c.526G>A	1	2	3	0	121410	14902	2.85435	GENIE-VICC-852906	Colorectal Cancer(1)	2466776(skin);2466777(skin)
MAP2K1	missense_variant	p.R201H	c.602G>A	1	2	3	0	121410	14902	2.85435	GENIE-DFCI-008547	Sex Cord Stromal Tumor(1)	C29T(large_intestine);180(endometrium)
MAP2K2	missense_variant	p.G65S	c.193G>A	1	2	3	1	121012	8173	2.53713	GENIE-MSK-P-0000977	Esophagogastric Cancer(1)	TCGA-B5-A11E-01(endometrium);PDA_023(pancreas)
MAP2K2	missense_variant	p.C125S	c.373T>A	2	1	3	0	121410	8173	5.45073	GENIE-MSK-P-0003620;GENIE-MSK-P-0003620	Melanoma(2)	Pat_63_B(NS)
MAP2K4	missense_variant	p.W291C	c.873G>T	2	1	3	0	121410	14902	4.03667	GENIE-DFCI-006495;GENIE-GRCC-51c83c6e	Ovarian Cancer(1);Cervical Cancer(1)	TCGA-AA-3492-01(large_intestine)
MAP3K1	missense_variant	p.R532Q	c.1595G>A	3	0	3	2	120378	14902	3.49855	GENIE-DFCI-006327;GENIE-DFCI-008331;GENIE-MSK-P-0003224	Endometrial Cancer(2);Breast Cancer(1)
MAP3K1	missense_variant	p.S1330W	c.3989C>G	3	0	3	0	121410	14902	4.94391	GENIE-DFCI-002230;GENIE-DFCI-006416;GENIE-MSK-P-0006406	Endometrial Cancer(1);Breast Cancer(2)
MAP3K1	missense_variant	p.S1330L	c.3989C>T	3	0	3	0	121410	14902	4.94391	GENIE-DFCI-008742;GENIE-MSK-P-0004374;GENIE-MSK-P-0006960	Colorectal Cancer(2);Cancer of Unknown Primary(1)
MAP3K1	missense_variant	p.R249C	c.745C>T	3	0	3	0	121410	14902	4.94391	GENIE-DFCI-008205;GENIE-MSK-P-0001237;GENIE-MSK-P-0002969	Wilms Tumor(1);Non-Small Cell Lung Cancer(1);Colorectal Cancer(1)
MAP3K13	missense_variant	p.M233V	c.697A>G	1	2	3	0	121410	8173	3.85423	GENIE-MSK-P-0003502	Non-Small Cell Lung Cancer(1)	C0081T(kidney);169(oesophagus)
MAP3K13	missense_variant	p.R278C	c.832C>T	1	2	3	0	121410	8173	3.85423	GENIE-MSK-P-0006621	Melanoma(1)	TCGA-BS-A0UF-01(endometrium);PCSI_0086_Pa_P(pancreas)
MAP3K13	stop_gained	p.R517*	c.1549C>T	1	2	3	1	121392	8173	2.54169	GENIE-MSK-P-0004688	Bladder Cancer(1)	TCGA-AP-A059-01(endometrium);TCGA-CM-6680-01(large_intestine)
MAPK1	missense_variant	p.S246F	c.737C>T	2	1	3	0	121410	13640	4.21928	GENIE-MSK-P-0005127;GENIE-MSK-P-0007319	Penile Cancer(1);Cancer of Unknown Primary(1)	ESOCB11T(oesophagus)
MCL1	missense_variant	p.F318L	c.954C>A	2	1	3	1	120598	14472	3.13334	GENIE-DFCI-004192;GENIE-DFCI-009181	Ovarian Cancer(1);Colorectal Cancer(1)	ESCC_102(oesophagus)
MDC1	missense_variant	p.P1741S	c.5221C>T	1	2	3	0	121410	7341	4.06679	GENIE-MSK-P-0005048	Non-Small Cell Lung Cancer(1)	CHC304T(liver);CHC304T(liver)
MDM4	missense_variant	p.S473L	c.1418C>T	2	1	3	0	121410	14472	4.0962	GENIE-DFCI-005561;GENIE-MSK-P-0003921	Skin Cancer, Non-Melanoma(1);Melanoma(1)	ESCC_60(oesophagus)
MDM4	missense_variant	p.S20C	c.59C>G	1	2	3	0	121410	14472	2.89644	GENIE-MSK-P-0001375	Non-Small Cell Lung Cancer(1)	XHDG04C(biliary_tract);XHDG04(biliary_tract)
MECOM	missense_variant	p.E63K	c.187G>A	1	2	3	2	121380	6299	2.27139	GENIE-DFCI-004154	Head and Neck Cancer(1)	2521259(skin);B63-Tumor(urinary_tract)
MECOM	missense_variant	p.P308L	c.923C>T	1	2	3	0	121410	6299	4.39029	GENIE-DFCI-001828	Melanoma(1)	TCGA-ER-A19O-06(skin);PT48(skin)
MECOM	stop_gained	p.Q345*	c.1033C>T	1	2	3	0	121410	6299	4.39029	GENIE-DFCI-004432	Non-Small Cell Lung Cancer(1)	CHC2351T(liver);CHC2351T(liver)
MECOM_ENST00000494292	missense_variant	p.P77S	c.229C>T	2	1	3	0	121410	6299	6.20883	GENIE-DFCI-000206;GENIE-DFCI-005109	Melanoma(2)	Pat_66_A(NS)
MED12	missense_variant	p.V41G	c.122T>G	1	2	3	0	121410	8173	3.85423	GENIE-MSK-P-0004733	Bladder Cancer(1)	CRC13(haematopoietic_and_lymphoid_tissue);CRC15(haematopoietic_and_lymphoid_tissue)
MED12	missense_variant	p.R1357H	c.4070G>A	1	2	3	0	121410	8173	3.85423	GENIE-MSK-P-0003925	Prostate Cancer(1)	6115251(prostate);TCGA-AA-3672-01(large_intestine)
MED12	missense_variant	p.E172K	c.514G>A	1	2	3	0	121410	8173	3.85423	GENIE-MSK-P-0002698	Soft Tissue Sarcoma(1)	BoPT03s(breast);ICGC_MB64(central_nervous_system)
MED12	missense_variant	p.R1899Q	c.5696G>A	1	2	3	0	121410	8173	3.85423	GENIE-MSK-P-0004038	Glioma(1)	SC_9100(prostate);SA214(breast)
MEF2B	frameshift_variant	p.V316fs	c.944dupC	1	2	3	0	121410	14472	2.89644	GENIE-DFCI-007539	Colorectal Cancer(1)	I2L-P19Ta-Tumor-Organoid(large_intestine)
MEF2B	missense_variant	p.Y69H	c.205T>C	1	2	3	0	121410	14472	2.89644	GENIE-MSK-P-0003855	Non-Hodgkin Lymphoma(1)	00-15694(haematopoietic_and_lymphoid_tissue);GHE1438(haematopoietic_and_lymphoid_tissue)
MEF2B	missense_variant	p.E77K	c.229G>A	1	2	3	1	120508	14472	1.79543	GENIE-DFCI-002939	Miscellaneous Brain Tumor(1)	2026(haematopoietic_and_lymphoid_tissue);DLBCL763(haematopoietic_and_lymphoid_tissue)
MEF2B	missense_variant	p.G92V	c.275G>T	1	2	3	0	121410	14472	2.89644	GENIE-MSK-P-0004453	Small Cell Lung Cancer(1)	S00827(lung);S00827(soft_tissue)
MEF2B	missense_variant	p.T274P	c.820A>C	1	2	3	0	121410	14472	2.89644	GENIE-DFCI-007043	Breast Cancer(1)	LUAD-S01356(lung);S0023(large_intestine)
MEN1	conservative_inframe_deletion	p.K120del	c.358_360delAAG	3	0	3	0	121410	14472	5.01682	GENIE-DFCI-005480;GENIE-MSK-P-0000862;GENIE-MSK-P-0002369	Pancreatic Cancer(2);Colorectal Cancer(1)
MEN1	missense_variant	p.A164V	c.491C>T	1	2	3	0	121410	14472	2.89644	GENIE-MSK-P-0002202	Pancreatic Cancer(1)	8068595(pancreas);102(pancreas)
MEN1	missense_variant	p.E255K	c.763G>A	2	1	3	0	121410	14472	4.0962	GENIE-MSK-P-0003620;GENIE-MSK-P-0003620	Melanoma(2)	CSCC-16-T(skin)
MET	missense_variant	p.P657S	c.1969C>T	2	1	3	0	121410	18966	3.57814	GENIE-MSK-P-0001823;GENIE-MSK-P-0001825	Uterine Sarcoma(1);Glioma(1)	PT51(skin)
MET	missense_variant	p.G1120D	c.3359G>A	1	2	3	0	121410	18966	2.53012	GENIE-DFCI-000722	Glioma(1)	PD5727a(haematopoietic_and_lymphoid_tissue);DM2(skin)
MET	missense_variant	p.H1124D	c.3370C>G	1	2	3	0	121410	18966	2.53012	GENIE-DFCI-001158	Non-Small Cell Lung Cancer(1)	6052(kidney);LC_S37(lung)
MET	missense_variant	p.D1246H	c.3736G>C	1	2	3	0	121410	18966	2.53012	GENIE-DFCI-001886	Ovarian Cancer(1)	TCGA-BQ-7059-01(kidney);4768(kidney)
MET	missense_variant	p.R1345C	c.4033C>T	1	2	3	0	121410	18966	2.53012	GENIE-MSK-P-0001042	Skin Cancer, Non-Melanoma(1)	CPCG0117-F1(prostate);NPC15F(upper_aerodigestive_tract)
MET	missense_variant	p.S290F	c.869C>T	2	1	3	0	121410	18966	3.57814	GENIE-MSK-P-0004457;GENIE-MSK-P-0005228	Melanoma(2)	DM2(skin)
MET	splice_donor_variant&intron_variant		c.3082+2T>C	3	0	3	0	121410	18966	4.38233	GENIE-GRCC-e53d836c;GENIE-MSK-P-0007534;GENIE-UHN-523987	Non-Small Cell Lung Cancer(3)
MET	stop_gained	p.R1184*	c.3550C>T	2	1	3	0	121410	18966	3.57814	GENIE-DFCI-005561;GENIE-DFCI-007083	Skin Cancer, Non-Melanoma(1);Melanoma(1)	587364(large_intestine)
MITF	frameshift_variant	p.K206fs	c.617delA	2	1	3	0	121410	14472	4.0962	GENIE-DFCI-009036;GENIE-MSK-P-0006269	Endometrial Cancer(1);Esophagogastric Cancer(1)	SC_9008(prostate)
MITF	missense_variant	p.D342N	c.1024G>A	1	2	3	0	121410	14472	2.89644	GENIE-DFCI-001303	Colorectal Cancer(1)	TCGA-AX-A05Z-01(endometrium);TCGA-GF-A6C9-06(skin)
MITF	missense_variant	p.P237L	c.710C>T	2	1	3	0	121410	14472	4.0962	GENIE-DFCI-007522;GENIE-MSK-P-0001035	Myelodysplasia(1);Soft Tissue Sarcoma(1)	CSCC-41-T(skin)
MITF	missense_variant	p.N278S	c.833A>G	3	0	3	4	120574	14472	2.74921	GENIE-DFCI-002162;GENIE-VICC-381906;GENIE-VICC-389684	Non-Small Cell Lung Cancer(2);Colorectal Cancer(1)
MITF	missense_variant&splice_region_variant	p.P237L	c.710C>T	2	1	3	0	121410	14472	4.0962	GENIE-DFCI-007522;GENIE-MSK-P-0001035	Myelodysplasia(1);Soft Tissue Sarcoma(1)	CSCC-41-T(skin)
MLH1	missense_variant	p.T82A	c.244A>G	2	1	3	1	121338	18966	2.69242	GENIE-MSK-P-0004910;GENIE-MSK-P-0004910	Prostate Cancer(2)	YUKAT(skin)
MPL	missense_variant	p.E407K	c.1219G>A	1	2	3	0	121410	18966	2.53012	GENIE-DFCI-002299	Skin Cancer, Non-Melanoma(1)	2492701(skin);2492703(skin)
MPL	missense_variant	p.G429E	c.1286G>A	2	1	3	0	121410	18966	3.57814	GENIE-DFCI-007053;GENIE-MSK-P-0006139	Non-Small Cell Lung Cancer(1);Melanoma(1)	TCGA-GN-A266-06(skin)
MPL	missense_variant	p.A519T	c.1555G>A	1	2	3	0	121410	18966	2.53012	GENIE-MDA-2517	Glioma(1)	1127156(haematopoietic_and_lymphoid_tissue);1127155(haematopoietic_and_lymphoid_tissue)
MPL	missense_variant	p.E72K	c.214G>A	2	1	3	0	121410	18966	3.57814	GENIE-DFCI-005654;GENIE-MSK-P-0004092	Skin Cancer, Non-Melanoma(1);Cancer of Unknown Primary(1)	CSCC-15-T(skin)
MRE11A	stop_gained	p.E460*	c.1378G>T	1	2	3	0	121410	8173	3.85423	GENIE-MSK-P-0005824	Colorectal Cancer(1)	T2269(large_intestine);TCGA-B5-A0JY-01(endometrium)
MSH2	missense_variant	p.R534H	c.1601G>A	3	0	3	7	121294	14472	1.98194	GENIE-DFCI-000651;GENIE-MSK-P-0005823;GENIE-VICC-457946	Glioma(2);Colorectal Cancer(1)
MSH2	missense_variant	p.D758N	c.2272G>A	2	1	3	0	121410	14472	4.0962	GENIE-DFCI-004192;GENIE-MSK-P-0001215	Ovarian Cancer(1);Colorectal Cancer(1)	TCGA-FR-A3YN-06(skin)
MSH2	missense_variant	p.S860L	c.2579C>T	2	1	3	1	121410	14472	3.14521	GENIE-DFCI-002219;GENIE-DFCI-005561	Endometrial Cancer(1);"Skin Cancer, Non-Melanoma"(1)	PGBM40(central_nervous_system)
MSH2	missense_variant	p.P196L	c.587C>T	3	0	3	1	121412	14472	4.17212	GENIE-DFCI-007139;GENIE-MSK-P-0000982;GENIE-MSK-P-0000982	Melanoma(1);Colorectal Cancer(2)
MSH2	missense_variant	p.R214I	c.641G>T	1	2	3	1	121342	14472	1.80333	GENIE-MSK-P-0001821	Uterine Sarcoma(1)	CHC1205T(liver);CHC1205T(liver)
MSH6	missense_variant	p.R361C	c.1081C>T	3	0	3	0	121410	14472	5.01682	GENIE-DFCI-005245;GENIE-DFCI-007271;GENIE-MSK-P-0003665	Non-Small Cell Lung Cancer(1);Breast Cancer(1);Prostate Cancer(1)
MSH6	missense_variant	p.K412T	c.1235A>C	1	2	3	0	121410	14472	2.89644	GENIE-MSK-P-0001215	Colorectal Cancer(1)	CHC1598T(liver);CHC1598T(liver)
MSH6	missense_variant	p.R732Q	c.2195G>A	2	1	3	1	121158	14472	3.14153	GENIE-DFCI-006922;GENIE-MSK-P-0007319	Endometrial Cancer(1);Penile Cancer(1)	TCGA-CA-6717-01(large_intestine)
MSH6	missense_variant	p.R791H	c.2372G>A	2	1	3	1	121192	14472	3.14203	GENIE-DFCI-008786;GENIE-MSK-P-0000500	Endometrial Cancer(1);Glioma(1)	MM04T(endometrium)
MSH6	missense_variant	p.R959H	c.2876G>A	1	2	3	1	120132	14472	1.79186	GENIE-MSK-P-0003749	Melanoma(1)	TCGA-AP-A0LM-01(endometrium);TCGA-D1-A103-01(endometrium)
MSH6	missense_variant	p.R1005Q	c.3014G>A	1	2	3	1	112470	14472	1.7176	GENIE-DFCI-006327	Endometrial Cancer(1)	PAPNNX(haematopoietic_and_lymphoid_tissue);PAPJIB(haematopoietic_and_lymphoid_tissue)
MSH6	missense_variant	p.S1049F	c.3146C>T	1	2	3	0	121410	14472	2.89644	GENIE-DFCI-005846	Bladder Cancer(1)	107398(breast);TCGA-A2-A0CX-01(breast)
MSH6	missense_variant	p.R1242H	c.3725G>A	2	1	3	1	121206	14472	3.14223	GENIE-MSK-P-0003636;GENIE-VICC-129656	Glioma(1);Colorectal Cancer(1)	2373093(large_intestine)
MSH6	missense_variant	p.C1275Y	c.3824G>A	3	0	3	2	120920	14472	3.56876	GENIE-DFCI-000110;GENIE-DFCI-007437;GENIE-VICC-109030	Skin Cancer, Non-Melanoma(1);Endometrial Cancer(1);Leukemia(1)
MSH6	missense_variant	p.R178H	c.533G>A	2	1	3	0	121410	14472	4.0962	GENIE-DFCI-009186;GENIE-MSK-P-0004379	Soft Tissue Sarcoma(1);Endometrial Cancer(1)	TCGA-AP-A059-01(endometrium)
MTOR	missense_variant	p.A480T	c.1438G>A	2	1	3	0	121410	14902	4.03667	GENIE-DFCI-005400;GENIE-MSK-P-0000285	Thyroid Cancer(1);Glioma(1)	TCGA-B5-A11E-01(endometrium)
MTOR	missense_variant	p.P551L	c.1652C>T	1	2	3	0	121410	14902	2.85435	GENIE-MSK-P-0002294	Glioma(1)	TCGA-EE-A20B-06(skin);TCGA-IH-A3EA-01(skin)
MTOR	missense_variant	p.R910Q	c.2729G>A	2	1	3	0	121410	14902	4.03667	GENIE-DFCI-009288;GENIE-MSK-P-0003062	Melanoma(1);Esophagogastric Cancer(1)	TCGA-HU-A4GQ-01(stomach)
MTOR	missense_variant	p.A1271T	c.3811G>A	1	2	3	0	121410	14902	2.85435	GENIE-DFCI-004271	Glioma(1)	S00837(lung);S00837(soft_tissue)
MTOR	missense_variant	p.P1426L	c.4277C>T	1	2	3	1	121370	14902	1.77023	GENIE-DFCI-005561	Skin Cancer, Non-Melanoma(1)	TCGA-AZ-6601-01(large_intestine);OSCC-GB_01070111(upper_aerodigestive_tract)
MTOR	missense_variant	p.E1852K	c.5554G>A	3	0	3	1	121150	14902	4.10162	GENIE-DFCI-000268;GENIE-DFCI-005654;GENIE-VICC-427785	Skin Cancer, Non-Melanoma(1);Breast Cancer(1);Cancer of Unknown Primary(1)
MTOR	missense_variant	p.A1971T	c.5911G>A	1	2	3	0	121410	14902	2.85435	GENIE-MSK-P-0003024	Bladder Cancer(1)	TCGA-28-2502-01(central_nervous_system);CLL099(haematopoietic_and_lymphoid_tissue)
MTOR	missense_variant	p.S2013G	c.6037A>G	1	2	3	0	121410	14902	2.85435	GENIE-MSK-P-0002776	Breast Cancer(1)	TCGA-BG-A0MO-01(endometrium);MaPT20(breast)
MTOR	missense_variant	p.R2152C	c.6454C>T	1	2	3	1	121408	14902	1.77058	GENIE-MSK-P-0000686	Melanoma(1)	TCGA-FW-A3R5-06(skin);DM2(skin)
MTOR	missense_variant	p.L2230V	c.6688T>G	2	1	3	0	121410	14902	4.03667	GENIE-DFCI-003605;GENIE-DFCI-005031	Bladder Cancer(1);Endometrial Cancer(1)	TCGA-CJ-4887-01(kidney)
MTOR	missense_variant	p.M2327I	c.6981G>C	1	2	3	0	121410	14902	2.85435	GENIE-MSK-P-0006559	Colorectal Cancer(1)	MCF-7_TKi-R_X(breast);MCF-7_TKi-R(breast)
MTOR	missense_variant	p.I2501F	c.7501A>T	1	2	3	0	121410	14902	2.85435	GENIE-DFCI-004465	Non-Small Cell Lung Cancer(1)	C0034T(kidney);TCGA-DD-A11A-01(liver)
MTOR	stop_gained	p.R2505*	c.7513C>T	2	1	3	0	121410	14902	4.03667	GENIE-DFCI-005561;GENIE-MSK-P-0001215	Skin Cancer, Non-Melanoma(1);Colorectal Cancer(1)	TCGA-AG-3892-01(large_intestine)
MUTYH	missense_variant	p.R434W	c.1300C>T	3	0	3	1	121122	14472	4.16672	GENIE-DFCI-007237;GENIE-DFCI-009330;GENIE-MSK-P-0005783	Non-Small Cell Lung Cancer(1);Cancer of Unknown Primary(1);Cervical Cancer(1)
MUTYH	missense_variant	p.E476K	c.1426G>A	2	1	3	3	121398	14472	2.12733	GENIE-DFCI-005552;GENIE-DFCI-005719	Skin Cancer, Non-Melanoma(1);Cancer of Unknown Primary(1)	TCGA-D3-A1Q6-06(skin)
MUTYH	missense_variant	p.R531W	c.1591C>T	2	1	3	0	121410	14472	4.0962	GENIE-DFCI-001362;GENIE-DFCI-006902	Soft Tissue Sarcoma(1);Renal Cell Carcinoma(1)	47T(stomach)
MUTYH	missense_variant	p.R94Q	c.281G>A	1	2	3	1	121384	14472	1.80372	GENIE-MSK-P-0007147	Colorectal Cancer(1)	TCGA-BR-A4CQ-01(stomach);LS513(large_intestine)
MYBL1	stop_gained	p.R76*	c.226C>T	1	2	3	0	121410	6299	4.39029	GENIE-DFCI-008519	Endometrial Cancer(1)	AOCS-112-1-2(ovary);TCGA-CA-6717-01(large_intestine)
MYC	missense_variant	p.V376L	c.1126G>C	3	0	3	0	121410	14472	5.01682	GENIE-DFCI-000044;GENIE-DFCI-006362;GENIE-MSK-P-0001664	Endometrial Cancer(2);Non-Small Cell Lung Cancer(1)
MYC	missense_variant	p.P74R	c.221C>G	3	0	3	0	121410	14472	5.01682	GENIE-DFCI-002022;GENIE-DFCI-002782;GENIE-MSK-P-0003132	Small Bowel Cancer(1);Endometrial Cancer(1);Non-Small Cell Lung Cancer(1)
MYCN	missense_variant	p.E436K	c.1306G>A	3	0	3	0	121410	14472	5.01682	GENIE-DFCI-008191;GENIE-MSK-P-0005918;GENIE-VICC-611118	Soft Tissue Sarcoma(1);Non-Small Cell Lung Cancer(1);Breast Cancer(1)
MYD88	missense_variant	p.R301C	c.901C>T	2	1	3	1	121412	14472	3.14524	GENIE-DFCI-001950;GENIE-MSK-P-0001808	Bladder Cancer(1);Colorectal Cancer(1)	TCGA-B5-A11E-01(endometrium)
MYOD1	frameshift_variant	p.P217fs	c.650delC	2	1	3	0	121410	7341	5.75133	GENIE-MSK-P-0001685;GENIE-MSK-P-0007420	Non-Small Cell Lung Cancer(1);Colorectal Cancer(1)	CSCC-40-T(skin)
NBN	missense_variant	p.L377F	c.1131G>C	2	1	3	0	121410	14472	4.0962	GENIE-DFCI-000002;GENIE-DFCI-005237	Skin Cancer, Non-Melanoma(1);Colorectal Cancer(1)	HN_62699(upper_aerodigestive_tract)
NCOA3	missense_variant	p.R198H	c.593G>A	2	1	3	7	121114	4540	2.99167	GENIE-MSK-P-0006248;GENIE-MSK-P-0006248	Breast Cancer(2)	T3021(large_intestine)
NCOR1	missense_variant	p.P1019S	c.3055C>T	1	2	3	0	121410	8173	3.85423	GENIE-MSK-P-0006192	Melanoma(1)	TCGA-EE-A2MJ-06(skin);2521260(skin)
NCOR1	missense_variant	p.S1188L	c.3563C>T	1	2	3	1	121408	8173	2.54188	GENIE-MSK-P-0006612	Colorectal Cancer(1)	Pat_24_A(NS);HT115(large_intestine)
NCOR1	missense_variant	p.R1482W	c.4444C>T	1	2	3	0	121410	8173	3.85423	GENIE-MSK-P-0001009	Germ Cell Tumor(1)	TCGA-CG-5723-01(stomach);TCGA-BS-A0U8-01(endometrium)
NEGR1	missense_variant	p.E229K	c.685G>A	2	1	3	0	121410	7751	5.59715	GENIE-MSK-P-0005619;GENIE-MSK-P-0005918	Soft Tissue Sarcoma(1);"Skin Cancer, Non-Melanoma"(1)	TCGA-RP-A693-06(skin)
NEGR1	stop_gained	p.R173*	c.517C>T	2	1	3	0	121410	7751	5.59715	GENIE-DFCI-008814;GENIE-MSK-P-0005961	Colorectal Cancer(2)	P09-1580(prostate)
NEGR1	stop_gained	p.Y187*	c.561T>A	1	2	3	0	121410	7751	3.95777	GENIE-DFCI-008494	Non-Hodgkin Lymphoma(1)	SK0115_P(central_nervous_system);SK0115_M(central_nervous_system)
NF1	missense_variant	p.R652C	c.1954C>T	1	2	3	0	121410	14902	2.85435	GENIE-GRCC-395f4adb	Esophagogastric Cancer(1)	HN_62493(upper_aerodigestive_tract);PD9300a(haematopoietic_and_lymphoid_tissue)
NF1	missense_variant	p.Q1447H	c.4341G>C	1	2	3	0	121410	14902	2.85435	GENIE-MSK-P-0006233	Bladder Cancer(1)	TCGA-AR-A1AW-01(breast);AA3-14(central_nervous_system)
NF1	missense_variant	p.G2022V	c.6065G>T	2	1	3	0	121410	14902	4.03667	GENIE-DFCI-006469;GENIE-VICC-211690	Non-Small Cell Lung Cancer(1);Cancer of Unknown Primary(1)	4000_T(lung)
NF1	missense_variant	p.M2213V	c.6637A>G	3	0	3	0	121410	14902	4.94391	GENIE-DFCI-005587;GENIE-DFCI-006563;GENIE-VICC-943436	Non-Hodgkin Lymphoma(1);Colorectal Cancer(1);Leukemia(1)
NF1	missense_variant	p.P2613L	c.7838C>T	2	1	3	0	121410	14902	4.03667	GENIE-DFCI-004246;GENIE-VICC-108000	Salivary Gland Cancer(1);Prostate Cancer(1)	sysucc-783T(large_intestine)
NF1	missense_variant	p.G2745R	c.8233G>A	1	2	3	0	121410	14902	2.85435	GENIE-DFCI-004004	Glioma(1)	Hs-578-T(breast);Hs578T(breast)
NF2	missense_variant	p.P135L	c.404C>T	2	1	3	0	121410	14472	4.0962	GENIE-MSK-P-0000821;GENIE-MSK-P-0001882	Skin Cancer, Non-Melanoma(1);Glioma(1)	S00-35182-TP(skin)
NF2	missense_variant	p.R291C	c.871C>T	2	1	3	1	116936	14472	3.07923	GENIE-DFCI-003216;GENIE-MSK-P-0007319	Endometrial Cancer(1);Penile Cancer(1)	TCGA-B5-A11N-01(endometrium)
NFE2L2	missense_variant	p.D38H	c.112G>C	1	2	3	0	121410	14902	2.85435	GENIE-GRCC-1e189848	Head and Neck Cancer(1)	ESO-0459(oesophagus);7313(lung)
NFE2L2	missense_variant	p.T139M	c.416C>T	3	0	3	2	117542	14902	3.44959	GENIE-DFCI-001228;GENIE-DFCI-001979;GENIE-MSK-P-0005455	Endometrial Cancer(1);Colorectal Cancer(2)
NFE2L2	missense_variant	p.V32G	c.95T>G	1	2	3	0	121410	14902	2.85435	GENIE-MSK-P-0001506	Non-Small Cell Lung Cancer(1)	LK-39(lung);98-14(lung)
NFKBIA	frameshift_variant	p.R143fs	c.425delT	1	2	3	0	121410	11671	3.22533	GENIE-MSK-P-0004704	Prostate Cancer(1)	HCC1187(breast);HCC1187(breast)
NFKBIA	missense_variant	p.D31N	c.91G>A	2	1	3	0	121410	11671	4.56133	GENIE-DFCI-001244;GENIE-DFCI-008672	Head and Neck Cancer(1);Vaginal Cancer(1)	TCGA-E2-A159-01(breast)
NFKBIA	stop_gained	p.Q68*	c.202C>T	2	1	3	0	121410	11671	4.56133	GENIE-DFCI-007979;GENIE-MSK-P-0006666	Non-Hodgkin Lymphoma(2)	684-02-1TD(haematopoietic_and_lymphoid_tissue)
NOTCH1	disruptive_inframe_deletion	p.V1605del	c.4812_4814delGGT	1	2	3	0	121410	18966	2.53012	GENIE-MSK-P-0001890	Cancer of Unknown Primary(1)	2321317(haematopoietic_and_lymphoid_tissue);TALL_02(haematopoietic_and_lymphoid_tissue)
NOTCH1	missense_variant	p.D352N	c.1054G>A	1	2	3	0	121410	18966	2.53012	GENIE-MSK-P-0005127	Cancer of Unknown Primary(1)	CSCC-35-T(skin);S36-post(haematopoietic_and_lymphoid_tissue)
NOTCH1	missense_variant	p.P401L	c.1202C>T	2	1	3	0	121410	18966	3.57814	GENIE-MSK-P-0003620;GENIE-MSK-P-0003620	Melanoma(2)	2309851(haematopoietic_and_lymphoid_tissue)
NOTCH1	missense_variant	p.S402L	c.1205C>T	3	0	3	0	121410	18966	4.38233	GENIE-DFCI-001345;GENIE-DFCI-007463;GENIE-MSK-P-0003987	Bladder Cancer(1);Non-Small Cell Lung Cancer(1);Breast Cancer(1)
NOTCH1	missense_variant	p.P422S	c.1264C>T	1	2	3	0	121410	18966	2.53012	GENIE-DFCI-003878	Glioma(1)	TCGA-HT-7875-01(central_nervous_system);HN_62995(upper_aerodigestive_tract)
NOTCH1	missense_variant	p.V453I	c.1357G>A	3	0	3	2	118606	18966	2.99746	GENIE-DFCI-002851;GENIE-DFCI-004119;GENIE-VICC-826067	Colorectal Cancer(1);Cancer of Unknown Primary(1);Esophagogastric Cancer(1)
NOTCH1	missense_variant	p.C467F	c.1400G>T	2	1	3	0	121410	18966	3.57814	GENIE-DFCI-004446;GENIE-MSK-P-0000951	Skin Cancer, Non-Melanoma(1);Head and Neck Cancer(1)	TCGA-FG-8186-01(central_nervous_system)
NOTCH1	missense_variant	p.I471T	c.1412T>C	2	1	3	1	118666	18966	2.65753	GENIE-MSK-P-0002907;GENIE-MSK-P-0006077	Pancreatic Cancer(1);Esophagogastric Cancer(1)	CHEWS029(bone)
NOTCH1	missense_variant	p.G472E	c.1415G>A	1	2	3	0	121410	18966	2.53012	GENIE-MSK-P-0003235	Skin Cancer, Non-Melanoma(1)	CSCC-56-T(skin);S12-17796-TP(skin)
NOTCH1	missense_variant	p.R504C	c.1510C>T	2	1	3	1	85560	18966	2.18075	GENIE-MSK-P-0006834;GENIE-VICC-664360	Small Bowel Cancer(1);Breast Cancer(1)	TCGA-BR-7707-01(stomach)
NOTCH1	missense_variant	p.P517S	c.1549C>T	1	2	3	0	121410	18966	2.53012	GENIE-DFCI-002653	Endometrial Cancer(1)	cSCCP4(skin);144(upper_aerodigestive_tract)
NOTCH1	missense_variant	p.R112C	c.334C>T	2	1	3	0	121410	18966	3.57814	GENIE-DFCI-005136;GENIE-DFCI-007980	Small Bowel Cancer(1);Esophagogastric Cancer(1)	CSCC-32-T(skin)
NOTCH1	missense_variant	p.S1189F	c.3566C>T	1	2	3	0	121410	18966	2.53012	GENIE-MSK-P-0001744	Skin Cancer, Non-Melanoma(1)	Pat_28_B(NS);SCC9(upper_aerodigestive_tract)
NOTCH1	missense_variant	p.C1521Y	c.4562G>A	1	2	3	0	121410	18966	2.53012	GENIE-DFCI-004855	Bladder Cancer(1)	OSCC-GB_00020111(upper_aerodigestive_tract);2T(upper_aerodigestive_tract)
NOTCH1	missense_variant	p.A1639T	c.4915G>A	1	2	3	0	121410	18966	2.53012	GENIE-DFCI-006940	Head and Neck Cancer(1)	1757874(haematopoietic_and_lymphoid_tissue);1757855(haematopoietic_and_lymphoid_tissue)
NOTCH1	missense_variant	p.R1662W	c.4984C>T	1	2	3	0	121410	18966	2.53012	GENIE-DFCI-003263	Glioma(1)	1757860(haematopoietic_and_lymphoid_tissue);SK9(upper_aerodigestive_tract)
NOTCH1	missense_variant	p.I1675T	c.5024T>C	1	2	3	0	121410	18966	2.53012	GENIE-JHU-00897	Colorectal Cancer(1)	1677154(haematopoietic_and_lymphoid_tissue);1677155(haematopoietic_and_lymphoid_tissue)
NOTCH1	missense_variant	p.G1788S	c.5362G>A	1	2	3	0	121410	18966	2.53012	GENIE-MSK-P-0001685	Colorectal Cancer(1)	SK26(upper_aerodigestive_tract);SW48(large_intestine)
NOTCH1	missense_variant	p.P1964L	c.5891C>T	2	1	3	0	121410	18966	3.57814	GENIE-DFCI-002160;GENIE-DFCI-008046	Endometrial Cancer(1);Esophagogastric Cancer(1)	DM79(skin)
NOTCH1	missense_variant	p.T1997M	c.5990C>T	2	1	3	0	121410	18966	3.57814	GENIE-MSK-P-0000485;GENIE-MSK-P-0000582	Skin Cancer, Non-Melanoma(1);Esophagogastric Cancer(1)	sysucc-1370T(large_intestine)
NOTCH1	missense_variant	p.R203C	c.607C>T	1	2	3	0	121410	18966	2.53012	GENIE-DFCI-002299	Skin Cancer, Non-Melanoma(1)	SCC9(upper_aerodigestive_tract);8069180(pancreas)
NOTCH1	missense_variant	p.P2064L	c.6191C>T	1	2	3	0	121410	18966	2.53012	GENIE-DFCI-005606	Cancer of Unknown Primary(1)	TCGA-DU-7018-01(central_nervous_system);DM79(skin)
NOTCH1	missense_variant	p.T2134I	c.6401C>T	3	0	3	0	121410	18966	4.38233	GENIE-DFCI-004024;GENIE-DFCI-009750;GENIE-VICC-119725	Soft Tissue Sarcoma(1);Non-Small Cell Lung Cancer(1);Leukemia(1)
NOTCH1	missense_variant	p.C2189Y	c.6566G>A	1	2	3	0	121410	18966	2.53012	GENIE-MSK-P-0005496	Non-Small Cell Lung Cancer(1)	TARGET-30-PAPPKJ-01A-01W(autonomic_ganglia);NB-2074(autonomic_ganglia)
NOTCH1	missense_variant	p.S2513F	c.7538C>T	1	2	3	0	121410	18966	2.53012	GENIE-DFCI-006290	Melanoma(1)	T-LBL-83(haematopoietic_and_lymphoid_tissue);1287995(haematopoietic_and_lymphoid_tissue)
NOTCH1	missense_variant	p.P2525L	c.7574C>T	1	2	3	0	121410	18966	2.53012	GENIE-MSK-P-0001685	Colorectal Cancer(1)	17_tFL(haematopoietic_and_lymphoid_tissue);17_FL(haematopoietic_and_lymphoid_tissue)
NOTCH2	missense_variant	p.E418K	c.1252G>A	1	2	3	0	121410	14902	2.85435	GENIE-DFCI-003923	Bladder Cancer(1)	TCGA-BK-A0C9-01(endometrium);CSCC-52-T(skin)
NOTCH2	missense_variant	p.R452H	c.1355G>A	1	2	3	0	121410	14902	2.85435	GENIE-MSK-P-0006207	Colorectal Cancer(1)	ESO198PT(oesophagus);TCGA-HT-7690-01(central_nervous_system)
NOTCH2	missense_variant	p.E454D	c.1362G>C	1	2	3	0	121410	14902	2.85435	GENIE-DFCI-006978	Bladder Cancer(1)	261T(liver);TCGA-34-5928-01(lung)
NOTCH2	missense_variant	p.P919S	c.2755C>T	2	1	3	0	121410	14902	4.03667	GENIE-MSK-P-0004348;GENIE-MSK-P-0007291	Melanoma(2)	CSCC-31-T(skin)
NOTCH2	missense_variant	p.A1154V	c.3461C>T	2	1	3	4	121376	14902	1.75808	GENIE-DFCI-009767;GENIE-MSK-P-0005326	Pancreatic Cancer(1);Colorectal Cancer(1)	TCGA-G4-6628-01(large_intestine)
NOTCH2	missense_variant	p.R1675C	c.5023C>T	2	1	3	0	121410	14902	4.03667	GENIE-DFCI-004816;GENIE-DFCI-005901	Bladder Cancer(1);Prostate Cancer(1)	Pat_01_A(NS)
NOTCH2	missense_variant	p.R1704C	c.5110C>T	2	1	3	1	121232	14902	3.0911	GENIE-DFCI-002414;GENIE-DFCI-005148	Endometrial Cancer(1);Colorectal Cancer(1)	8044522(pancreas)
NOTCH2	missense_variant	p.R1719Q	c.5156G>A	3	0	3	3	121370	14902	3.06617	GENIE-DFCI-002502;GENIE-DFCI-002787;GENIE-MSK-P-0005128	Skin Cancer, Non-Melanoma(1);Glioma(1);Vaginal Cancer(1)
NOTCH2	missense_variant	p.R1726C	c.5176C>T	1	2	3	0	121410	14902	2.85435	GENIE-MSK-P-0004688	Bladder Cancer(1)	TCGA-AP-A056-01(endometrium);TCGA-B0-5094-01(kidney)
NOTCH2	missense_variant	p.R1838Q	c.5513G>A	2	1	3	0	121410	14902	4.03667	GENIE-DFCI-000925;GENIE-MSK-P-0004641	Skin Cancer, Non-Melanoma(1);Melanoma(1)	61(small_intestine)
NOTCH2	missense_variant	p.R1886H	c.5657G>A	1	2	3	0	121410	14902	2.85435	GENIE-MSK-P-0005335	Pancreatic Cancer(1)	TCGA-CG-5723-01(stomach);TARGET-20-PANLIZ-04A-02D(haematopoietic_and_lymphoid_tissue)
NOTCH2	missense_variant	p.R1895C	c.5683C>T	1	2	3	0	121410	14902	2.85435	GENIE-DFCI-002414	Endometrial Cancer(1)	PD4060a(haematopoietic_and_lymphoid_tissue);587228(large_intestine)
NOTCH2	missense_variant	p.P2280S	c.6838C>T	2	1	3	0	121410	14902	4.03667	GENIE-MSK-P-0006926;GENIE-MSK-P-0006926	Bladder Cancer(2)	TCGA-D3-A5GR-06(skin)
NOTCH2	missense_variant	p.R2298W	c.6892C>T	1	2	3	0	121410	14902	2.85435	GENIE-DFCI-000921	Non-Small Cell Lung Cancer(1)	TCGA-IR-A3LI-01(cervix);TCGA-C5-A2LX-01(cervix)
NOTCH3	frameshift_variant	p.G2035fs	c.6101delC	1	2	3	0	121410	8173	3.85423	GENIE-MSK-P-0004260	Bladder Cancer(1)	TCGA-BH-A18G-01(breast);T1154(large_intestine)
NOTCH3	frameshift_variant	p.G2035fs	c.6101dupC	1	2	3	0	121410	8173	3.85423	GENIE-MSK-P-0005301	Soft Tissue Sarcoma(1)	TCGA-BH-A18G-01(breast);T1154(large_intestine)
NOTCH3	missense_variant	p.E472K	c.1414G>A	1	2	3	0	121410	8173	3.85423	GENIE-MSK-P-0006612	Colorectal Cancer(1)	sysucc-783T(large_intestine);1N31-VS-1T31(oesophagus)
NOTCH3	missense_variant	p.E510K	c.1528G>A	2	1	3	0	121410	8173	5.45073	GENIE-MSK-P-0004379;GENIE-VICC-678813	Endometrial Cancer(1);Melanoma(1)	YUDUTY(skin)
NOTCH3	missense_variant	p.R728C	c.2182C>T	1	2	3	0	121410	8173	3.85423	GENIE-MSK-P-0002244	Breast Cancer(1)	SNU-175(large_intestine);TCGA-BR-4361-01(stomach)
NOTCH3	missense_variant	p.P742S	c.2224C>T	2	1	3	0	121410	8173	5.45073	GENIE-MSK-P-0003182;GENIE-VICC-404331	Skin Cancer, Non-Melanoma(1);Melanoma(1)	DM99(skin)
NOTCH3	missense_variant	p.G831E	c.2492G>A	1	2	3	0	121410	8173	3.85423	GENIE-MSK-P-0000951	Skin Cancer, Non-Melanoma(1)	LAU50_1(skin);LAU50_2(skin)
NOTCH3	missense_variant	p.P914L	c.2741C>T	2	1	3	0	121410	8173	5.45073	GENIE-MSK-P-0001878;GENIE-MSK-P-0002366	Soft Tissue Sarcoma(1);Breast Cancer(1)	16628(lung)
NOTCH3	missense_variant	p.G974R	c.2920G>A	1	2	3	0	121410	8173	3.85423	GENIE-MSK-P-0001734	Colorectal Cancer(1)	35M(skin);TCGA-EK-A2RK-01(cervix)
NOTCH3	missense_variant	p.G1397E	c.4190G>A	1	2	3	0	121410	8173	3.85423	GENIE-MSK-P-0007125	Non-Small Cell Lung Cancer(1)	CHC892T(liver);CHC892T(liver)
NOTCH3	missense_variant	p.R1669H	c.5006G>A	1	2	3	0	121410	8173	3.85423	GENIE-MSK-P-0004051	Colorectal Cancer(1)	TCGA-AP-A0LM-01(endometrium);TCGA-DH-5140-01(central_nervous_system)
NOTCH3	missense_variant	p.E1972K	c.5914G>A	2	1	3	0	121410	8173	5.45073	GENIE-MSK-P-0003350;GENIE-MSK-P-0004952	Melanoma(1);Glioma(1)	DM55(skin)
NOTCH3	stop_gained	p.R1036*	c.3106C>T	1	2	3	0	121410	8173	3.85423	GENIE-MSK-P-0006481	Glioma(1)	3N40-VS-3T40(oesophagus);S00837(soft_tissue)
NOTCH3	stop_gained	p.W1434*	c.4302G>A	2	1	3	0	121410	8173	5.45073	GENIE-MSK-P-0001112;GENIE-MSK-P-0003229	Skin Cancer, Non-Melanoma(1);Non-Small Cell Lung Cancer(1)	ESCC_82(oesophagus)
NOTCH4	missense_variant	p.E1836K	c.5506G>A	3	0	3	0	121410	8603	6.50681	GENIE-GRCC-2c8cdfde;GENIE-MSK-P-0000463;GENIE-MSK-P-0003817	Bladder Cancer(1);Non-Small Cell Lung Cancer(1);Head and Neck Cancer(1)
NPRL2	missense_variant	p.S361N	c.1082G>A	2	1	3	1	121222	3211	7.00092	GENIE-DFCI-005293;GENIE-DFCI-008261	Skin Cancer, Non-Melanoma(1);Prostate Cancer(1)	YUMEZ(skin)
NRAS	missense_variant	p.T50I	c.149C>T	1	2	3	0	121410	18966	2.53012	GENIE-GRCC-22355f27	Miscellaneous Brain Tumor(1)	ME009T(skin);ME009(skin)
NSD1	frameshift_variant	p.A2268fs	c.6801dupA	1	2	3	0	121410	8173	3.85423	GENIE-MSK-P-0004738	Colorectal Cancer(1)	PD6050a(haematopoietic_and_lymphoid_tissue);Pat_26_A(NS)
NSD1	frameshift_variant&splice_region_variant	p.A1837fs	c.5508delA	1	2	3	0	121410	8173	3.85423	GENIE-MSK-P-0000573	Head and Neck Cancer(1)	HN_62897(upper_aerodigestive_tract);pfg068T(stomach)
NSD1	missense_variant	p.Y1971C	c.5912A>G	1	2	3	0	121410	8173	3.85423	GENIE-MSK-P-0006986	Non-Hodgkin Lymphoma(1)	PD5740a(haematopoietic_and_lymphoid_tissue);ID35(haematopoietic_and_lymphoid_tissue)
NSD1	missense_variant	p.R2017Q	c.6050G>A	1	2	3	0	121410	8173	3.85423	GENIE-MSK-P-0001821	Uterine Sarcoma(1)	TCGA-A5-A0GP-01(endometrium);513(upper_aerodigestive_tract)
NSD1	missense_variant	p.R2199C	c.6595C>T	1	2	3	0	121410	8173	3.85423	GENIE-MSK-P-0006207	Colorectal Cancer(1)	T3225(large_intestine);C709(large_intestine)
NSD1	stop_gained	p.R1984*	c.5950C>T	1	2	3	0	121410	8173	3.85423	GENIE-MSK-P-0001703	Bladder Cancer(1)	TCGA-G4-6322-01(large_intestine);489(upper_aerodigestive_tract)
NTRK1	missense_variant	p.T340I	c.1019C>T	1	2	3	0	121410	14472	2.89644	GENIE-MSK-P-0003069	Melanoma(1)	TCGA-EE-A3AD-06(skin);CSCC-7-T(skin)
NTRK1	missense_variant	p.G637E	c.1910G>A	1	2	3	0	121410	14472	2.89644	GENIE-VICC-272087	Skin Cancer, Non-Melanoma(1)	Pat_24_B(NS);Pat_24_A(NS)
NTRK1	missense_variant	p.R649Q	c.1946G>A	3	0	3	0	121410	14472	5.01682	GENIE-DFCI-001736;GENIE-DFCI-005913;GENIE-MSK-P-0004688	Bladder Cancer(1);Non-Small Cell Lung Cancer(1);Esophagogastric Cancer(1)
NTRK1	missense_variant	p.D738N	c.2212G>A	2	1	3	0	121410	14472	4.0962	GENIE-MSK-P-0004865;GENIE-MSK-P-0007147	Colorectal Cancer(2)	TCGA-D1-A103-01(endometrium)
NTRK1	missense_variant	p.G137D	c.410G>A	1	2	3	0	121410	14472	2.89644	GENIE-DFCI-005915	Ovarian Cancer(1)	LP6007398-DNA_A01(oesophagus);T3658(large_intestine)
NTRK1	missense_variant	p.D270N	c.808G>A	3	0	3	6	121400	14472	2.20585	GENIE-DFCI-008740;GENIE-MSK-P-0005725;GENIE-MSK-P-0007055	Melanoma(2);Colorectal Cancer(1)
NTRK1	missense_variant	p.S320F	c.959C>T	1	2	3	0	121410	14472	2.89644	GENIE-DFCI-003759	Non-Small Cell Lung Cancer(1)	YUKLAB(skin);YURAY(skin)
NTRK2	missense_variant	p.N389S	c.1166A>G	2	1	3	1	115794	14472	3.06217	GENIE-DFCI-003472;GENIE-MSK-P-0000686	Ovarian Cancer(1);Melanoma(1)	0085_CRUK_PC_0085_T1_DNA(prostate)
NTRK2	missense_variant	p.V624M	c.1870G>A	2	1	3	0	121410	14472	4.0962	GENIE-MSK-P-0003405;GENIE-MSK-P-0007319	Soft Tissue Sarcoma(1);Penile Cancer(1)	PD5138a(haematopoietic_and_lymphoid_tissue)
NTRK2	missense_variant	p.E70K	c.208G>A	2	1	3	0	121410	14472	4.0962	GENIE-DFCI-006327;GENIE-DFCI-008659	Endometrial Cancer(2)	TCGA-AX-A0J0-01(endometrium)
NTRK2	missense_variant	p.E84K	c.250G>A	2	1	3	0	121410	14472	4.0962	GENIE-MSK-P-0000088;GENIE-MSK-P-0007291	Bladder Cancer(1);Melanoma(1)	TCGA-AX-A0J0-01(endometrium)
NTRK2	missense_variant	p.E242K	c.724G>A	2	1	3	0	121410	14472	4.0962	GENIE-DFCI-000987;GENIE-DFCI-005870	Skin Cancer, Non-Melanoma(1);Melanoma(1)	TCGA-GN-A266-06(skin)
NTRK3	missense_variant	p.Y376C	c.1127A>G	3	0	3	0	121410	14472	5.01682	GENIE-DFCI-004430;GENIE-MSK-P-0002916;GENIE-MSK-P-0002916	Non-Small Cell Lung Cancer(2);Glioma(1)
NTRK3	missense_variant	p.E398K	c.1192G>A	1	2	3	0	121410	14472	2.89644	GENIE-DFCI-003078	Head and Neck Cancer(1)	S12-22512-TP(skin);TCGA-FD-A3N6-01(urinary_tract)
NTRK3	missense_variant	p.V451I	c.1351G>A	3	0	3	2	121268	14472	3.57478	GENIE-DFCI-002598;GENIE-DFCI-007539;GENIE-MSK-P-0007426	Mesothelioma(1);Hepatobiliary Cancer(1);Colorectal Cancer(1)
NTRK3	missense_variant	p.D624Y	c.1870G>T	2	1	3	0	121410	14472	4.0962	GENIE-DFCI-005983;GENIE-MSK-P-0004865	Non-Small Cell Lung Cancer(1);Colorectal Cancer(1)	HT115(large_intestine)
NTRK3	missense_variant	p.R678Q	c.2033G>A	1	2	3	0	121410	14472	2.89644	GENIE-DFCI-007086	Histiocytosis(1)	PD0119a(breast);PD0119a(breast)
NTRK3	missense_variant	p.I695T	c.2084T>C	2	1	3	1	121400	14472	3.14507	GENIE-DFCI-004839;GENIE-MSK-P-0003600	Non-Small Cell Lung Cancer(1);Glioma(1)	TCGA-AB-2821-03(haematopoietic_and_lymphoid_tissue)
NTRK3	missense_variant	p.R721H	c.2162G>A	1	2	3	0	121410	14472	2.89644	GENIE-DFCI-009331	Non-Small Cell Lung Cancer(1)	17733(lung);TCGA-CZ-5461-01(kidney)
NTRK3	missense_variant	p.G743R	c.2227G>A	2	1	3	0	121410	14472	4.0962	GENIE-MSK-P-0004641;GENIE-VICC-887907	Skin Cancer, Non-Melanoma(1);Melanoma(1)	TCGA-EE-A2GD-06(skin)
NTRK3	missense_variant	p.T763M	c.2288C>T	1	2	3	1	121412	14472	1.80399	GENIE-DFCI-002946	Ovarian Cancer(1)	TCGA-J9-A52C-01(prostate);T2417(large_intestine)
NTRK3	missense_variant	p.E764K	c.2290G>A	1	2	3	0	121410	14472	2.89644	GENIE-MSK-P-0005421	Melanoma(1)	TCGA-D3-A5GO-06(skin);CSCC-41-T(skin)
NUP93	frameshift_variant	p.F699fs	c.2097delT	1	2	3	0	121410	5372	4.75402	GENIE-MSK-P-0006752	Esophagogastric Cancer(1)	pfg143T(stomach);19(pancreas)
PAK1	missense_variant	p.F410L	c.1230C>A	1	2	3	0	121410	7341	4.06679	GENIE-MSK-P-0005987	Colorectal Cancer(1)	D10(large_intestine);TCGA-AZ-4315-01(large_intestine)
PAK1	missense_variant	p.S133L	c.398C>T	2	1	3	0	121410	7341	5.75133	GENIE-MSK-P-0001215;GENIE-MSK-P-0005443	Colorectal Cancer(2)	ME018T(skin)
PAK3	missense_variant	p.R49C	c.145C>T	1	2	3	0	121410	832	12.08	GENIE-VICC-272087	Skin Cancer, Non-Melanoma(1)	TCGA-E2-A1B0-01(breast);CSCC-19-T(skin)
PAK7	missense_variant	p.D334N	c.1000G>A	2	1	3	2	120064	7341	3.79695	GENIE-MSK-P-0001035;GENIE-MSK-P-0004253	Soft Tissue Sarcoma(1);Melanoma(1)	CSCC-27-T(skin)
PAK7	missense_variant	p.A434V	c.1301C>T	1	2	3	0	121410	7341	4.06679	GENIE-MSK-P-0002546	Non-Small Cell Lung Cancer(1)	ESCC_BICR_028T(oesophagus);8057643(pancreas)
PAK7	missense_variant	p.E613K	c.1837G>A	2	1	3	0	121410	7341	5.75133	GENIE-MSK-P-0001114;GENIE-MSK-P-0004346	Breast Cancer(2)	S00838(soft_tissue)
PAK7	missense_variant	p.G704S	c.2110G>A	1	2	3	0	121410	7341	4.06679	GENIE-MSK-P-0006554	Glioma(1)	CP66-MEL(skin);CP66-MEL(skin)
PAK7	missense_variant	p.R221K	c.662G>A	2	1	3	0	121410	7341	5.75133	GENIE-MSK-P-0001991;GENIE-MSK-P-0006480	Salivary Gland Cancer(1);Glioma(1)	PDA_048(pancreas)
PAK7	splice_donor_variant&intron_variant		c.1869+1G>A	1	2	3	0	121410	7341	4.06679	GENIE-MSK-P-0003734	Non-Small Cell Lung Cancer(1)	TCGA-D3-A3MV-06(skin);TCGA-FS-A1ZD-06(skin)
PAK7	stop_gained	p.R335*	c.1003C>T	1	2	3	0	121410	7341	4.06679	GENIE-MSK-P-0005197	Colorectal Cancer(1)	TCGA-EE-A3J5-06(skin);TCGA-EE-A2GO-06(skin)
PALB2	missense_variant	p.R34C	c.100C>T	2	1	3	4	121404	14472	1.8011	GENIE-VICC-282431;GENIE-VICC-450940	Ovarian Cancer(1);Esophagogastric Cancer(1)	C91(large_intestine)
PALB2	missense_variant	p.P707L	c.2120C>T	3	0	3	0	121410	14472	5.01682	GENIE-DFCI-007207;GENIE-DFCI-008740;GENIE-MSK-P-0003872	Skin Cancer, Non-Melanoma(1);Melanoma(2)
PALB2	missense_variant	p.L947S	c.2840T>C	3	0	3	5	116120	14472	2.38045	GENIE-DFCI-008010;GENIE-VICC-708400;GENIE-VICC-845967	Embryonal Tumor(1);Colorectal Cancer(2)
PARK2	missense_variant	p.R334H	c.1001G>A	3	0	3	3	120458	14077	3.16407	GENIE-DFCI-005191;GENIE-DFCI-008431;GENIE-MSK-P-0004738	Leukemia(1);Colorectal Cancer(2)
PARK2	missense_variant	p.G94S	c.280G>A	1	2	3	0	121410	14077	2.9368	GENIE-DFCI-004117	Cancer of Unknown Primary(1)	CHC892T(liver);CHC892T(liver)
PARK2	missense_variant	p.G160E	c.479G>A	2	1	3	0	121410	14077	4.15327	GENIE-MSK-P-0006155;GENIE-VICC-398920	Melanoma(2)	TCGA-EE-A29S-06(skin)
PARP1	missense_variant	p.P750L	c.2249C>T	1	2	3	1	121360	8173	2.5413	GENIE-MSK-P-0003045	Endometrial Cancer(1)	PCSI_0083_Pa_P_526(pancreas);PT37(skin)
PAX5	missense_variant	p.R38C	c.112C>T	2	1	3	0	121410	14472	4.0962	GENIE-DFCI-009091;GENIE-MSK-P-0007565	Ovarian Cancer(1);Pancreatic Cancer(1)	STC291(stomach)
PAX5	missense_variant	p.A91T	c.271G>A	3	0	3	0	121410	14472	5.01682	GENIE-DFCI-002301;GENIE-MSK-P-0002463;GENIE-MSK-P-0002463	Glioma(1);Colorectal Cancer(2)
PAX5	missense_variant	p.E97K	c.289G>A	2	1	3	0	121410	14472	4.0962	GENIE-MSK-P-0003620;GENIE-MSK-P-0003620	Melanoma(2)	DM43(skin)
PAX5	missense_variant	p.R122Q	c.365G>A	1	2	3	1	121388	14472	1.80376	GENIE-MSK-P-0000318	Prostate Cancer(1)	587226(large_intestine);6115242(prostate)
PAX5	missense_variant	p.R197H	c.590G>A	1	2	3	0	121410	14472	2.89644	GENIE-MSK-P-0004379	Endometrial Cancer(1)	H1155(lung);TCGA-DM-A1DA-01(large_intestine)
PBRM1	missense_variant	p.E583K	c.1747G>A	1	2	3	0	121410	11384	3.26574	GENIE-DFCI-004780	Bladder Cancer(1)	TCGA-DK-A3IN-01(urinary_tract);ESCC-F86(oesophagus)
PBRM1	missense_variant	p.S605F	c.1814C>T	1	2	3	0	121410	11384	3.26574	GENIE-MSK-P-0000676	Non-Small Cell Lung Cancer(1)	DM37(skin);T28(kidney)
PBRM1	missense_variant	p.R876C	c.2626C>T	3	0	3	0	121410	11384	5.65647	GENIE-DFCI-008742;GENIE-MSK-P-0006612;GENIE-VICC-926560	Colorectal Cancer(3)
PBRM1	missense_variant	p.D962Y	c.2884G>T	2	1	3	0	121410	11384	4.61847	GENIE-MSK-P-0003366;GENIE-MSK-P-0007046	Pancreatic Cancer(1);Renal Cell Carcinoma(1)	BK0020(kidney)
PBRM1	missense_variant	p.P1048R	c.3143C>G	1	2	3	0	121410	11384	3.26574	GENIE-MSK-P-0006409	Pancreatic Cancer(1)	252(kidney);TCGA-BP-4995-01(kidney)
[truncated: 588 more rows]

## Sheet: Sheet1
10	5
9	7
8	15
7	44
6	100
5	264
4	740
3	2586
